# Supplementary material for: SUPPRESSOR OF PHYTOCHROME B-4 #3 reduces the expression of PIF-activated genes and increases expression of growth repressors to regulate hypocotyl elongation in short days
Source: BMC Plant Biol. 2022 Aug 15;22:399. doi: 10.1186/s12870-022-03737-z (PMC9377115; doi:10.1186/s12870-022-03737-z)
Supplement: Supplementary file 1 — Additional file 1: Supplementary Table 1. CPM values and edgeR results (presented for each transcript) for RNA-seq data generated from sob3-6 and SOB3-D seedlings harvested at ZT4 (A), ZT9 (B), and ZT24 (C). [file 12870_2022_3737_MOESM1_ESM.xlsx]

## Sheet: A) ZT4 RNA-seq
	sob3-6-Rep1 CPM	sob3-6-Rep2 CPM	sob3-6-Rep3 CPM	SOB3-D-Rep1 CPM	SOB3-D-Rep2 CPM	SOB3-D-Rep3 CPM	logfc (sob3-6/SOB3-D) from edgeR	Adjusted p-value from edgeR
AT1G01010.1	11.8116	13.3817	10.8773	17.9761	16.4306	12.3072	-0.385998	0.342332
AT1G01020.1	10.6867	10.8217	10.9969	10.1287	10.1111	12.1409	0.0241184	1
AT1G01020.2	9.98364	9.65812	10.0406	8.94243	8.66667	11.3093	0.0606164	1
AT1G01030.1	5.34336	6.63268	8.00859	4.01497	3.61111	3.99152	0.793984	0.0161637
AT1G01040.1	68.9012	65.6287	66.9375	66.0645	61.1181	58.2097	0.115442	0.642844
AT1G01040.2	66.0889	63.7669	63.1125	63.8745	59.6736	55.715	0.101089	0.718472
AT1G01046.1	0.281229	0.116363	0	0	0.361111	0.332627	-0.723966	0.880683
AT1G01050.1	51.1837	47.3597	41.3578	58.3083	62.8334	60.2054	-0.376473	0.0206975
AT1G01060.1	29.1072	21.9926	20.5594	20.2573	11.9167	20.2902	0.45841	0.111742
AT1G01060.2	28.9666	21.8762	20.5594	20.1661	11.9167	20.1239	0.460127	0.108194
AT1G01060.3	26.4355	20.3635	18.1687	18.7061	11.0139	17.4629	0.46664	0.0938407
AT1G01060.4	29.3885	21.8762	20.5594	19.8923	11.8264	19.9576	0.483342	0.0873764
AT1G01060.5	26.4355	20.0144	17.8102	18.4324	10.6528	17.2966	0.475916	0.0935115
AT1G01070.1	8.85872	9.42539	6.33515	5.74871	6.22917	7.65041	0.341776	0.588009
AT1G01070.2	7.45257	8.84358	5.97656	5.01871	5.77778	7.31779	0.320178	0.648322
AT1G01080.1	44.2936	50.2688	55.2234	44.3472	55.3403	54.0518	-0.0324373	1
AT1G01080.2	39.5127	45.4979	49.1273	38.416	50.2847	49.7277	-0.038193	0.999067
AT1G01090.1	204.454	210.617	204.637	205.676	230.479	211.717	-0.0644804	0.872309
AT1G01100.1	191.939	205.73	136.027	181.404	224.07	209.887	-0.205339	0.4085
AT1G01100.2	196.439	212.013	139.732	186.879	229.306	215.376	-0.204166	0.411987
AT1G01100.3	134.287	148.246	95.2664	124.373	156.993	143.528	-0.169472	0.574288
AT1G01100.4	187.017	205.381	135.668	175.381	218.111	209.056	-0.18993	0.465417
AT1G01110.1	6.32766	6.39996	6.09609	7.29994	4.60417	4.15783	0.196953	0.768945
AT1G01110.2	7.7338	7.79631	7.88906	9.03368	6.04861	5.32203	0.170133	0.792655
AT1G01120.1	167.472	185.482	133.636	166.712	199.785	169.806	-0.140951	0.751026
AT1G01130.1	0.843688	1.74544	0.836719	0.638745	0.270833	0.665253	1.18628	0.188778
AT1G01140.1	56.5271	44.2179	51.6375	39.6934	37.1945	40.7468	0.373822	0.0741358
AT1G01140.2	54.5585	42.8215	50.0836	38.5985	36.2014	39.5826	0.366923	0.0774835
AT1G01140.3	51.7462	42.007	48.1711	36.0435	34.9375	37.0879	0.393326	0.0499643
AT1G01150.1	0	0.232726	0	0	0	0	2.75461	0.857139
AT1G01160.1	31.6383	24.6689	26.4164	30.2035	29.3403	28.107	-0.0920634	0.857139
AT1G01160.2	29.9509	23.3889	24.1453	28.3785	27.8056	27.1091	-0.11205	0.788498
AT1G01170.1	32.0601	25.1344	29.8828	25.3673	30.5139	33.5953	-0.0322891	1
AT1G01170.2	28.1229	22.458	26.1773	21.3523	26.9028	30.1027	-0.0199977	1
AT1G01180.1	10.8273	12.6836	11.475	8.39493	8.03473	6.15359	0.602034	0.00582213
AT1G01190.1	1.54676	1.62908	4.54219	0.547496	1.44444	4.49046	0.312425	0.969844
AT1G01200.1	2.81229	3.37452	2.27109	2.18998	2.25695	1.82945	0.405303	0.52297
AT1G01210.1	6.04643	7.44723	4.30312	7.57369	5.86806	7.15147	-0.203344	0.754371
AT1G01220.1	41.3407	40.2616	34.425	32.6672	38.2778	35.4247	0.123797	0.71634
AT1G01225.1	2.95291	5.23633	4.78125	4.56246	3.34028	2.99364	0.239809	0.819417
AT1G01230.1	23.9045	23.9708	22.2328	18.0674	19.7708	16.964	0.344302	0.0698167
AT1G01240.1	35.8567	28.9744	40.043	21.1698	19.5	16.1324	0.866794	7.87817e-08
AT1G01240.2	34.5912	28.5089	38.8476	21.1698	19.0486	15.9661	0.841939	2.40684e-07
AT1G01240.3	35.8567	29.3234	39.5648	21.4436	20.132	16.465	0.833719	1.83747e-07
AT1G01250.1	4.07782	3.72361	3.58594	7.93869	5.86806	8.31567	-0.944738	0.00714166
AT1G01260.1	18.983	19.8981	14.3437	20.5311	17.4236	16.2987	-0.0405256	1
AT1G01260.2	18.8424	18.5017	14.1047	19.6186	16.7014	15.4671	-0.0249342	1
AT1G01260.3	18.5611	18.7344	14.5828	19.8923	16.882	15.7998	-0.0331898	1
AT1G01290.1	14.3427	14.6617	9.44297	8.75993	9.20834	10.6441	0.438228	0.142954
AT1G01290.2	14.7645	14.6617	10.7578	9.58118	10.2014	11.3093	0.37973	0.176595
AT1G01300.1	91.1183	103.796	92.039	74.0032	82.7848	82.3251	0.264978	0.190546
AT1G01310.1	0	0.232726	0	0	0	0	2.7565	0.857139
AT1G01320.1	319.336	345.947	356.323	436.08	466.465	511.746	-0.468306	0.00101786
AT1G01320.2	316.945	342.572	354.649	433.16	463.396	508.087	-0.468973	0.00101852
AT1G01340.1	6.04643	5.93451	4.66172	7.11744	5.32639	5.48834	-0.120862	0.950137
AT1G01340.2	6.18704	6.05087	4.66172	7.29994	5.41667	5.82097	-0.144085	0.899318
AT1G01350.1	18.4205	19.7817	19.125	20.7136	18.4167	21.787	-0.0780408	0.914236
AT1G01355.1	0	0	0.119531	0	0	0.166313	0.143614	1
AT1G01360.1	8.15565	7.33086	9.44297	9.21618	7.58334	8.64829	-0.0260751	1
AT1G01370.1	5.06213	4.65452	4.66172	3.37622	6.68056	4.9894	-0.068792	1
AT1G01370.2	4.7809	4.77088	4.66172	3.55872	6.86111	4.9894	-0.120855	0.974503
AT1G01380.1	0.843688	2.09453	1.55391	1.36874	1.35417	1.82945	0.0406344	1
AT1G01390.1	8.43688	7.67995	10.1602	7.39119	4.0625	8.14935	0.447929	0.388963
AT1G01420.1	13.0772	9.65812	11.475	19.5273	19.1389	19.4587	-0.770316	0.0001099
AT1G01430.1	127.397	133.468	129.094	100.283	118.174	114.923	0.227543	0.221711
AT1G01440.1	22.7796	16.7563	23.5477	19.8923	15.9792	19.4587	0.192035	0.565721
AT1G01450.1	7.03073	7.56359	7.41094	6.2962	5.50695	4.32415	0.41313	0.189881
AT1G01453.1	0.421844	0	0.119531	0.456246	0.270833	0	-0.695143	0.900861
AT1G01453.2	0.421844	0	0.119531	0.456246	0.180556	0	-0.511567	1
AT1G01460.1	0	0	0	0	0	0	0	1
AT1G01470.1	61.8704	54.5742	53.3109	101.834	86.3056	82.3251	-0.675536	6.69769e-05
AT1G01480.1	3.51537	5.70178	2.27109	2.09873	1.80556	2.32839	0.899761	0.129896
AT1G01480.2	3.23414	5.0036	1.9125	1.82499	1.35417	1.49682	1.10904	0.0567778
AT1G01490.1	74.2445	48.9888	58.0922	61.502	61.4792	53.3866	0.0324531	1
AT1G01490.2	73.8227	48.6397	56.7773	61.0458	61.0278	52.8876	0.0271067	1
AT1G01500.1	17.8581	17.5708	19.6031	19.0711	20.8542	22.4523	-0.171798	0.616794
AT1G01510.1	44.5748	45.2652	45.4219	44.3472	41.9792	50.8919	-0.0107811	1
AT1G01520.1	1.40615	1.27999	2.03203	3.92372	2.52778	2.99364	-0.996926	0.0727505
AT1G01540.1	71.4322	64.6978	61.7976	74.6419	70.8681	67.5232	-0.109806	0.741666
AT1G01540.2	75.3694	67.6068	65.1445	78.2919	73.5764	71.3484	-0.104302	0.760879
AT1G01550.1	138.787	149.41	145.23	140.615	117.09	136.044	0.140056	0.562069
AT1G01550.2	135.834	147.548	143.437	139.064	115.826	134.381	0.134457	0.58428
AT1G01560.1	0.703073	1.51272	0.239062	0.638745	0.722222	0.831567	0.191091	1
AT1G01560.2	0.843688	1.27999	0.239062	0.638745	0.8125	0.831567	0.0644453	1
AT1G01570.1	2.39045	2.44362	2.86875	2.28123	1.08333	1.33051	0.683015	0.227305
AT1G01580.1	2.24983	1.04727	0.836719	1.45999	0.902778	0.665253	0.354143	0.795069
AT1G01590.1	0	0.232726	0.119531	0	0.0902778	0	1.47288	0.938415
AT1G01600.1	5.7652	6.05087	4.90078	4.83621	6.40972	5.98728	-0.0380248	1
AT1G01610.1	89.0091	90.6467	91.3219	87.7818	86.8473	97.127	-0.000710745	1
AT1G01620.1	398.642	393.656	456.968	329.957	337.007	328.303	0.327897	0.244363
AT1G01620.2	361.098	360.725	411.666	299.115	304.868	293.876	0.336134	0.226313
AT1G01630.1	67.9169	71.2141	54.8648	50.1871	61.6597	55.8813	0.20923	0.349196
AT1G01640.1	4.64028	5.23633	3.58594	4.01497	4.78472	2.66101	0.18333	0.838523
AT1G01640.2	4.64028	5.11997	3.58594	3.92372	4.42361	2.66101	0.230628	0.743483
AT1G01650.1	31.9195	34.5598	30.7195	26.006	24.7361	28.6059	0.30266	0.123082
AT1G01650.2	31.0758	33.978	29.6437	24.8198	23.6528	27.7743	0.323795	0.0979316
AT1G01660.1	1.26553	0.698177	0.597656	0.456246	0.451389	0.49894	0.826954	0.545409
AT1G01670.1	0.703073	0.116363	0.836719	0.273748	0.902778	0.665253	-0.159892	1
AT1G01680.1	0.140615	0.698177	0.239062	0.729994	1.08333	0.332627	-0.993003	0.596299
AT1G01690.1	6.60889	6.74905	6.21562	5.74871	4.96528	5.48834	0.274961	0.543264
AT1G01695.1	0.281229	0.698177	0.478125	0.273748	0.451389	0.831567	0.07594	1
AT1G01700.1	1.9686	1.62908	1.31484	1.64249	0.8125	1.66313	0.284227	0.892357
AT1G01710.1	34.31	30.138	28.807	31.116	27.2639	26.1112	0.131662	0.65573
AT1G01720.1	60.1831	52.0142	45.7805	61.137	45.6806	39.5826	0.102925	0.894431
AT1G01725.1	4.7809	4.65452	3.70547	3.19373	2.34722	3.49258	0.565349	0.239964
AT1G01730.1	20.2485	20.1308	22.2328	20.8048	18.507	18.9597	0.101516	0.836824
AT1G01740.1	5.06213	5.46906	4.66172	5.74871	5.32639	5.48834	-0.124449	0.911629
AT1G01740.2	5.06213	6.16723	4.78125	6.20495	5.23611	5.82097	-0.101948	0.955331
AT1G01750.1	8.01503	7.79631	4.30312	10.7674	5.50695	4.65677	-0.0787786	1
AT1G01760.1	2.67168	3.60725	3.58594	4.56246	3.52083	3.99152	-0.27955	0.628724
AT1G01770.1	22.7796	21.5271	20.4398	22.9948	26.2708	24.1154	-0.184401	0.500436
AT1G01780.1	24.1857	23.6217	21.3961	24.8198	26.7222	27.4417	-0.188563	0.60763
AT1G01790.1	120.507	121.366	175.352	153.755	137.222	164.484	-0.124539	0.757416
AT1G01800.1	48.3714	49.4542	42.5531	52.9246	44.3264	41.7446	0.00733495	1
AT1G01800.2	45.1373	47.0106	40.8797	49.0921	42.1597	39.4163	0.0191357	1
AT1G01810.1	0.421844	0.81454	0.358594	0.273748	0.631945	0.49894	0.207373	1
AT1G01820.1	34.0287	35.7234	39.4453	33.3972	36.0208	33.5953	0.0835628	0.851113
AT1G01830.1	22.2171	19.7817	21.3961	18.3411	18.1458	21.4544	0.140289	0.745452
AT1G01830.2	22.9202	20.2471	21.5156	18.8886	18.4167	22.286	0.130084	0.77346
AT1G01830.3	23.4826	20.9453	21.7547	19.1624	18.6875	22.4523	0.145016	0.719938
AT1G01840.1	2.81229	3.72361	2.74922	2.73748	2.16667	1.49682	0.487635	0.417753
AT1G01860.1	12.3741	15.0108	16.4953	10.7674	13	12.3072	0.290509	0.350731
AT1G01880.1	2.95291	2.55998	1.43437	1.27749	1.625	1.49682	0.64276	0.297121
AT1G01880.2	2.95291	2.55998	1.43437	1.18624	1.53472	1.49682	0.712634	0.217051
AT1G01900.1	20.9516	22.3417	18.2883	12.9574	11.6458	10.1451	0.812097	0.000590321
AT1G01910.1	31.9195	32.698	35.1422	38.5072	37.0139	38.4184	-0.189247	0.358283
AT1G01910.2	38.1066	38.9816	40.1625	46.0809	44.9583	44.7383	-0.211933	0.23988
AT1G01910.3	36.138	37.3525	38.4891	42.7959	42.9722	42.0773	-0.191383	0.316728
AT1G01910.4	32.3414	33.3961	35.3812	38.5072	37.7361	38.4184	-0.179457	0.389757
AT1G01910.5	33.8881	32.8143	33.7078	40.0584	39.7222	37.4205	-0.227746	0.23208
AT1G01920.1	15.8895	17.1053	11.5945	17.2461	13.3611	14.1366	-0.0114309	1
AT1G01920.2	17.8581	18.5017	12.7898	19.2536	14.7153	16.2987	-0.0370565	1
AT1G01930.1	14.9051	18.7344	17.5711	17.4286	16.7014	16.465	0.0201631	1
AT1G01940.1	11.3898	12.3345	11.3555	13.2311	12.3681	13.4714	-0.149177	0.751968
AT1G01950.1	22.639	22.8071	21.9937	26.4623	26.1806	26.7764	-0.234565	0.290628
AT1G01950.2	21.9359	21.6435	21.157	25.1848	25.5486	24.2817	-0.216368	0.384722
AT1G01950.3	22.0765	21.9926	21.3961	25.5498	25.7292	25.4459	-0.229795	0.321693
AT1G01960.1	150.036	143.01	147.262	135.323	125.486	118.415	0.213563	0.319712
AT1G01970.1	28.2635	27.9271	28.3289	28.3785	34.9375	33.7616	-0.19646	0.482514
AT1G01980.1	0	0.116363	0	0	0.0902778	0.332627	-1.1513	0.938825
AT1G01990.1	19.1236	17.9199	17.9297	19.2536	18.2361	15.9661	0.0268573	1
AT1G02000.1	17.8581	16.1744	19.2445	15.9686	15.6181	13.9703	0.212929	0.428047
AT1G02010.1	13.6396	11.5199	16.2562	20.3486	18.8681	19.4587	-0.50316	0.0196834
AT1G02010.2	10.9679	9.65812	12.6703	16.5161	15.3472	15.6335	-0.513786	0.0216654
AT1G02020.1	19.5454	16.1744	18.7664	19.1624	18.3264	14.8019	0.0356851	0.998974
AT1G02020.2	18.1393	15.5926	16.3758	17.8849	17.0625	13.804	0.0152966	1
AT1G02030.1	0.421844	0.349089	0.836719	0.0912493	0.0902778	0.166313	2.18765	0.126608
AT1G02040.1	0	0	0	0	0	0	0	1
AT1G02050.1	7.31196	7.44723	5.61797	8.12119	5.77778	5.48834	0.0485086	1
AT1G02060.1	7.03073	5.81814	6.45469	8.21244	5.23611	7.4841	-0.1096	0.931166
AT1G02065.1	0.421844	0.930903	1.43437	0.547496	0.8125	0.831567	0.399651	0.857139
AT1G02065.2	0.421844	1.04727	1.31484	0.729994	0.722222	0.831567	0.334714	0.907605
AT1G02070.1	0	0	0.119531	0.0912493	0.0902778	0	-0.608209	1
AT1G02074.1	0	0	0	0.0912493	0	0	-1.79194	1
AT1G02080.1	172.394	172.217	174.635	180.765	147.514	142.697	0.139303	0.692627
AT1G02080.2	173.378	174.428	176.309	181.86	148.958	144.526	0.139535	0.693068
AT1G02090.1	34.31	36.0725	32.9906	39.6022	41.6181	42.0773	-0.251575	0.159854
AT1G02090.2	30.7946	33.8616	29.7633	34.9485	37.2847	37.5868	-0.214131	0.284987
AT1G02090.3	32.482	34.5598	32.0344	37.9597	39.0903	40.7468	-0.245096	0.176914
AT1G02100.1	33.1851	31.6507	30.6	37.7772	28.4375	27.9406	0.00900548	1
AT1G02100.2	29.9509	28.1598	25.1016	33.2147	25.1875	27.1091	-0.0455578	1
AT1G02100.3	32.9038	31.418	29.6437	36.7735	27.3542	29.7701	-0.00433284	1
AT1G02110.1	43.1687	39.9125	36.8156	34.3097	35.2083	32.0985	0.230793	0.213433
AT1G02120.1	92.1026	86.6904	92.1586	74.5507	71.0486	73.6768	0.305357	0.0454285
AT1G02130.1	42.0438	47.8251	46.1391	46.1721	48.6597	42.7425	-0.0204163	1
AT1G02140.1	77.6193	85.9922	70.643	81.2119	94.25	89.9755	-0.179266	0.406782
AT1G02145.1	23.7639	20.0144	22.5914	18.1586	21.125	20.7892	0.145213	0.694559
AT1G02145.2	16.5925	14.7781	14.9414	12.1362	15.3472	15.3008	0.121069	0.828196
AT1G02145.3	24.6076	20.9453	23.1891	19.2536	22.1181	21.1218	0.136096	0.708824
AT1G02145.4	23.4826	20.829	22.5914	18.8886	21.6667	20.4565	0.131363	0.716402
AT1G02150.1	89.7121	78.894	96.2226	90.1543	102.826	92.4702	-0.109679	0.729141
AT1G02160.1	12.6553	13.3817	12.0727	11.4062	12.4583	10.1451	0.148384	0.721078
AT1G02160.2	10.1243	11.1708	9.5625	9.21618	10.8333	8.31567	0.103578	0.868087
AT1G02170.1	30.0915	21.0617	20.4398	29.1085	26	20.1239	-0.0921928	0.926594
AT1G02180.1	3.79659	4.42179	4.30312	2.82873	5.05556	3.82521	0.0967791	1
AT1G02190.1	1.12492	0.465452	0.358594	0.638745	0.451389	0.166313	0.441741	0.84405
AT1G02190.2	1.12492	0.465452	0.358594	0.638745	0.451389	0.166313	0.443632	0.84615
AT1G02205.1	138.505	138.705	96.3422	184.506	132.438	131.055	-0.263064	0.643723
AT1G02205.2	143.146	143.475	99.45	190.346	135.778	134.381	-0.255227	0.657579
AT1G02205.3	118.679	116.828	83.9109	161.785	110.861	115.754	-0.28304	0.596665
AT1G02220.1	33.0444	22.458	16.6148	39.7847	28.5278	20.6229	-0.306334	0.844348
AT1G02230.1	1.12492	0.81454	0.717187	1.73374	0.541667	0.665253	-0.207494	0.993366
AT1G02250.1	0.703073	0.116363	0.239062	1.09499	0.902778	0.332627	-1.26274	0.367297
AT1G02260.1	12.0929	13.4981	13.6266	11.1324	9.20834	9.64617	0.384996	0.224597
AT1G02270.1	21.3734	22.2253	22.2328	20.5311	22.75	21.1218	0.0303768	1
AT1G02280.1	43.3093	51.6651	52.1156	42.5222	73.125	62.7001	-0.274565	0.312639
AT1G02280.2	43.0281	50.7342	51.757	41.9747	72.7639	61.5359	-0.273473	0.314074
AT1G02290.1	13.499	15.0108	14.3437	13.4136	12.0069	11.8082	0.198014	0.527323
AT1G02300.1	24.3263	22.8071	24.5039	16.3336	20.6736	18.7934	0.360416	0.136528
AT1G02305.1	76.7756	79.2431	78.0539	70.9007	55.5209	56.2139	0.354267	0.0439751
AT1G02310.1	2.39045	1.86181	0.836719	2.00748	1.35417	0.665253	0.279873	0.954907
AT1G02320.1	0	0	0	0	0	0	0	1
AT1G02330.1	30.5134	30.3707	27.7312	30.9335	26.9931	31.2669	-0.00463621	1
AT1G02335.1	15.0458	11.869	16.2562	22.5386	10.5625	15.3008	-0.166362	0.954632
AT1G02340.1	16.5925	21.8762	30.0023	37.1385	29.0695	28.9385	-0.47386	0.0952567
AT1G02350.1	0.703073	1.16363	0.95625	0.912493	0.902778	1.16419	-0.035122	1
AT1G02360.1	18.8424	18.8508	14.1047	19.1624	16.0695	14.6356	0.049299	1
AT1G02370.1	9.98364	10.0072	8.36719	11.5887	8.84723	7.65041	-0.00516098	1
AT1G02380.1	3.79659	3.95634	3.10781	3.37622	3.88195	3.82521	-0.024127	1
AT1G02390.1	8.15565	7.33086	7.65	12.2274	9.11806	7.65041	-0.34517	0.502604
AT1G02400.1	4.7809	5.11997	6.69375	5.65746	4.96528	3.82521	0.182161	0.881745
AT1G02405.1	0.421844	0.349089	0.239062	0.182499	0.361111	0.166313	0.401773	0.93645
AT1G02410.1	23.7639	21.5271	17.6906	23.9073	20.0417	18.2945	0.00206632	1
AT1G02420.1	4.92151	5.81814	5.7375	5.65746	3.88195	4.82309	0.203409	0.832247
AT1G02430.1	2.24983	2.32726	1.55391	2.55498	2.61806	1.33051	-0.162407	0.99624
AT1G02440.1	0.562458	0.581814	0.239062	0.182499	0.180556	0	1.5949	0.23208
AT1G02450.1	0.140615	0	0	0.182499	0.722222	0.166313	-2.82105	0.151239
AT1G02460.1	1.54676	1.39635	3.10781	2.28123	1.53472	3.15995	-0.136679	0.983361
AT1G02470.1	0.843688	0.465452	0.358594	0.912493	0.361111	0.332627	-0.0641459	1
AT1G02470.2	0.703073	0.349089	0.358594	0.821244	0.361111	0.332627	-0.210492	1
AT1G02475.1	27.9823	29.0907	33.9469	33.5797	32.8611	33.9279	-0.137824	0.658113
AT1G02490.1	0	0	0	0	0	0.166313	-1.81782	1
AT1G02500.1	639.375	589.378	607.458	510.905	447.597	478.317	0.353721	0.00668639
AT1G02500.2	612.799	567.502	583.671	492.655	433.604	462.185	0.345228	0.00903035
AT1G02520.1	117.976	98.3266	45.3023	134.866	68.9722	39.0836	0.105455	1
AT1G02530.1	14.9051	9.89085	4.90078	14.4174	8.66667	5.82097	0.0293014	1
AT1G02560.1	156.785	166.864	170.571	142.988	196.986	189.265	-0.0971802	0.807316
AT1G02570.1	0.562458	0.698177	0	0.638745	0.8125	0.332627	-0.578685	0.857953
AT1G02575.1	0.421844	0.232726	0.119531	0.547496	0.180556	0	-0.143711	1
AT1G02580.1	0.703073	0.930903	0.119531	1.18624	0.541667	0.332627	-0.278581	1
AT1G02610.1	2.95291	3.02544	4.06406	2.28123	3.52083	3.32627	0.156826	0.95807
AT1G02620.1	0	0	0.119531	0	0.0902778	0.166313	-0.623003	1
AT1G02630.1	0	0.232726	0.239062	0	0	0	3.64246	0.452215
AT1G02630.2	0	0.232726	0.119531	0	0	0	3.26594	0.633751
AT1G02640.1	17.155	15.9417	12.3117	11.4062	10.6528	8.31567	0.562755	0.120502
AT1G02650.1	0.562458	0.698177	0.239062	0.547496	0.451389	0	0.3815	0.908662
AT1G02660.1	10.5461	9.77448	10.9969	7.29994	3.79167	2.16207	1.19225	0.00362126
AT1G02670.1	1.26553	2.09453	1.07578	2.09873	1.17361	1.66313	-0.137454	1
AT1G02680.1	9.13995	9.54176	8.60625	9.94617	7.04167	9.31355	0.0628494	1
AT1G02681.1	0	0	0	0	0	0	0	1
AT1G02690.1	25.0294	27.9271	21.0375	20.4398	19.7708	18.1282	0.335287	0.133512
AT1G02690.2	24.4669	26.4144	19.9617	19.8923	19.2292	17.2966	0.318565	0.16813
AT1G02700.1	3.09352	7.56359	2.03203	5.83995	3.34028	5.48834	-0.196542	0.967526
AT1G02710.1	3.37475	1.51272	1.43437	3.01123	4.0625	2.32839	-0.629866	0.382692
AT1G02720.1	14.6239	12.6836	14.3437	14.0524	13.1806	15.4671	-0.0255578	1
AT1G02720.2	11.3898	9.89085	12.0727	11.2237	9.65973	11.143	0.0633977	0.993242
AT1G02730.1	49.0745	59.1123	53.7891	31.481	38.2778	38.9173	0.582356	0.000501804
AT1G02740.1	8.15565	10.1236	8.12812	7.29994	6.5	6.31991	0.386701	0.27316
AT1G02750.1	13.2178	11.7527	11.3555	13.0486	10.5625	14.4693	-0.0520592	0.993504
AT1G02750.2	10.9679	9.89085	9.5625	10.6762	9.29861	12.8061	-0.086528	0.918129
AT1G02770.1	0.843688	1.86181	1.31484	1.18624	1.35417	0.99788	0.175729	0.993471
AT1G02780.1	618.564	716.679	517.212	632.996	700.556	708.495	-0.140331	0.610179
AT1G02800.1	2.53106	3.95634	4.42266	1.36874	2.4375	4.15783	0.556577	0.45236
AT1G02810.1	9.28056	10.2399	11.5945	12.7749	11.2847	12.1409	-0.214448	0.694559
AT1G02813.1	0	0	0.119531	0.0912493	0	0	0.163488	1
AT1G02816.1	17.4362	15.8254	14.8219	18.0674	15.5278	14.1366	-0.00817328	1
AT1G02820.1	2.39045	3.49089	2.03203	12.4099	14.9861	20.6229	-2.57384	7.2564e-16
AT1G02830.1	0	0	0	0.182499	0	0	-2.56532	0.857139
AT1G02840.1	86.478	84.014	82.5961	97.9105	92.1736	78.3336	-0.0906473	0.808565
AT1G02840.2	92.9463	92.5085	87.8554	103.112	94.882	85.1524	-0.0554538	0.937412
AT1G02840.3	84.5094	82.734	81.0422	96.5418	90.7292	76.1715	-0.0915239	0.811369
AT1G02850.1	84.7906	71.0977	44.5851	78.9306	52.3611	46.5677	0.16927	0.862504
AT1G02850.2	84.2282	70.2832	44.107	78.9306	51.7292	46.2351	0.1637	0.874737
AT1G02850.3	83.2439	69.1196	43.2703	77.5619	51.1875	45.5699	0.162945	0.875275
AT1G02850.4	79.4473	66.0941	43.5094	73.5469	49.9236	42.5762	0.183236	0.84251
AT1G02850.5	88.1654	72.8432	47.0953	81.2119	53.0834	47.0667	0.19495	0.824746
AT1G02860.1	12.7959	15.0108	16.3758	14.5999	8.125	11.3093	0.38028	0.213483
AT1G02860.2	11.2492	12.9163	14.4633	12.4099	7.3125	10.4777	0.364627	0.267271
AT1G02870.1	19.1236	20.829	11.7141	17.3374	21.2153	19.625	-0.172197	0.702556
AT1G02880.1	22.0765	20.9453	19.7227	21.8086	15.257	17.6292	0.194356	0.651004
AT1G02880.2	24.4669	21.6435	21.0375	22.4473	16.1597	18.4608	0.23071	0.571479
AT1G02880.3	24.7482	21.8762	21.0375	22.6298	16.1597	18.6271	0.233179	0.577443
AT1G02880.4	24.3263	21.0617	21.157	22.9036	15.5278	18.7934	0.214918	0.639268
AT1G02890.1	122.757	112.057	124.791	122.548	89.5556	107.106	0.171891	0.560884
AT1G02890.2	115.585	105.308	117.977	114.062	83.507	102.615	0.175387	0.552112
AT1G02900.1	11.9522	10.2399	12.3117	12.6837	10.8333	11.8082	-0.0348662	1
AT1G02910.1	38.5284	40.1452	41.4773	40.9709	48.6597	37.7531	-0.0922544	0.835602
AT1G02920.1	226.671	186.53	80.4445	49.0009	71.5	153.175	0.852572	0.29418
AT1G02930.1	280.245	214.922	75.4242	48.7271	75.2917	138.04	1.1238	0.13507
AT1G02930.2	244.81	194.093	68.0133	43.2522	66.8056	123.072	1.12205	0.130612
AT1G02940.1	1.12492	0.698177	0.239062	0.273748	0.541667	0.166313	0.932414	0.593577
AT1G02950.1	12.3741	11.6363	13.268	7.93869	9.75	12.6398	0.328811	0.377999
AT1G02950.2	11.9522	11.4036	12.4312	7.57369	9.56945	12.3072	0.313255	0.432662
AT1G02950.3	11.3898	10.0072	11.7141	6.8437	8.66667	10.6441	0.366994	0.34517
AT1G02950.4	9.84302	9.77448	9.92109	6.1137	8.66667	11.4756	0.20934	0.760309
AT1G02960.1	16.7331	17.8035	18.4078	13.5049	13	12.8061	0.427772	0.0388381
AT1G02960.2	17.8581	17.5708	19.4836	14.4174	13.6319	12.6398	0.42247	0.0354206
AT1G02960.3	17.8581	17.5708	19.2445	14.0524	13.7222	13.4714	0.403813	0.0595556
AT1G02965.1	0.140615	0	0.119531	0	0	0	2.76346	0.857139
AT1G02970.1	4.21844	6.63268	5.49844	3.37622	4.69445	5.32203	0.332963	0.55309
AT1G02980.1	0.562458	0.116363	1.07578	1.27749	0.270833	1.33051	-0.655978	0.751736
AT1G02990.1	32.7632	33.1634	36.8156	35.496	28.1667	28.6059	0.150176	0.633166
AT1G02990.2	33.1851	34.2107	38.1305	36.7735	28.9792	29.9364	0.137485	0.691947
AT1G02990.3	33.7475	35.1416	38.25	37.1385	29.25	30.269	0.144936	0.661456
AT1G03000.1	31.7789	31.0689	32.632	33.1235	30.9653	32.4311	-0.0148075	1
AT1G03010.1	1.12492	1.39635	0.836719	1.00374	0.722222	0.665253	0.458186	0.82294
AT1G03020.1	0	0.116363	0.239062	0	0.270833	0.166313	-0.179426	1
AT1G03030.1	11.2492	12.2181	8.84531	13.5961	8.57639	7.15147	0.10911	0.883268
AT1G03040.1	33.3257	33.7452	33.7078	34.036	31.0556	27.4417	0.11167	0.703283
AT1G03040.2	31.7789	31.9998	31.6758	31.9373	29.4306	25.7786	0.119362	0.679838
AT1G03050.1	0	0	0	0	0	0	0	1
AT1G03055.1	1.9686	1.62908	3.22734	3.92372	4.0625	6.31991	-1.0236	0.0249388
AT1G03055.2	2.24983	1.62908	3.58594	3.46747	3.88195	5.82097	-0.785177	0.221617
AT1G03060.1	109.258	122.763	102.08	93.0743	91	75.0073	0.363277	0.0838802
AT1G03070.1	1.82799	1.74544	1.43437	2.91998	1.08333	2.32839	-0.324433	0.836148
AT1G03070.2	1.82799	1.62908	1.31484	2.82873	1.08333	2.16207	-0.3409	0.846104
AT1G03080.1	157.348	155.577	133.755	139.611	106.618	124.735	0.267903	0.214519
AT1G03090.1	32.7632	23.8544	32.2734	21.5348	15.7083	12.4735	0.824957	0.0112936
AT1G03090.2	35.013	25.2507	33.8273	22.2648	16.3403	12.9724	0.854108	0.00686128
AT1G03100.1	5.06213	5.46906	3.70547	4.83621	4.15278	4.32415	0.0906659	0.989827
AT1G03106.1	1.54676	1.62908	0.836719	0.456246	0.451389	1.33051	0.977324	0.388495
AT1G03110.1	18.7017	18.8508	13.507	19.2536	19.1389	19.4587	-0.181756	0.605027
AT1G03120.1	0.984302	0.81454	0.239062	0.912493	0.541667	1.33051	-0.379795	0.85518
AT1G03130.1	1078.65	1073.1	1371.86	858.565	936.542	861.669	0.407315	0.00603166
AT1G03140.1	46.9653	42.7052	46.6172	40.8797	39.1806	42.4099	0.156478	0.548493
AT1G03150.1	19.2642	15.3599	14.8219	10.6762	15.3472	11.6419	0.376305	0.132808
AT1G03160.1	57.2302	57.9487	67.5351	53.4721	58.9514	62.2012	0.0702963	0.898062
AT1G03160.2	55.6834	55.3887	66.1008	52.3771	56.875	60.7044	0.0651852	0.918534
AT1G03170.1	0	0.232726	0.239062	0.0912493	0.0902778	0.332627	0.184165	1
AT1G03180.1	4.07782	4.0727	2.74922	4.19747	3.43056	5.32203	-0.225053	0.839075
AT1G03180.2	3.79659	4.42179	2.74922	4.10622	3.25	4.82309	-0.129829	0.968447
AT1G03190.1	13.3584	14.3126	11.8336	14.9649	12.0069	13.3051	-0.0288095	1
AT1G03190.2	12.9365	14.0799	11.5945	14.6911	11.8264	13.1388	-0.0386519	1
AT1G03200.1	2.95291	3.83998	3.58594	2.91998	1.89583	2.32839	0.542076	0.241187
AT1G03210.1	7.31196	10.3563	8.72578	8.85118	9.02778	8.14935	0.0194493	1
AT1G03220.1	260.7	246.573	267.391	331.144	214.59	204.898	0.0444739	1
AT1G03230.1	80.5722	81.2213	65.6226	97.0892	77.5486	67.3569	-0.09384	0.90124
AT1G03240.1	0.281229	0.349089	0.95625	0.638745	0.180556	0.332627	0.445567	0.917786
AT1G03250.1	23.2014	27.3453	22.4719	26.8273	24.375	29.2711	-0.129032	0.699903
AT1G03250.2	21.3734	25.5998	20.6789	24.7286	22.75	27.608	-0.137199	0.678403
AT1G03260.1	9.70241	9.54176	8.12812	8.85118	9.29861	8.48198	0.0306379	1
AT1G03270.1	4.21844	3.49089	4.78125	2.91998	4.0625	3.32627	0.267586	0.705662
AT1G03280.1	51.1837	49.2215	56.7773	50.4609	48.2084	41.911	0.153205	0.516696
AT1G03290.1	26.5762	23.6217	21.8742	26.4623	18.4167	14.4693	0.256562	0.415563
AT1G03290.2	28.5448	26.298	23.0695	28.1048	20.132	16.465	0.247213	0.417404
AT1G03300.1	8.15565	7.44723	5.97656	5.74871	6.13889	3.82521	0.416471	0.346102
AT1G03310.1	78.3223	84.9449	87.7359	84.8618	93.8889	91.6386	-0.106042	0.773342
AT1G03310.2	77.9005	85.6431	87.4969	85.5918	94.25	92.1376	-0.114266	0.74417
AT1G03320.1	0.421844	0.349089	0.358594	0.0912493	0.361111	0.166313	0.770769	0.706438
AT1G03330.1	18.2799	19.6653	13.8656	20.3486	19.7708	20.6229	-0.228295	0.388972
AT1G03340.1	1.12492	2.55998	2.03203	3.74122	3.70139	3.82521	-0.942067	0.015948
AT1G03350.1	57.652	58.6469	51.518	53.3808	45.0486	53.3866	0.148099	0.56892
AT1G03360.1	12.3741	12.5672	8.60625	13.6874	11.1944	12.3072	-0.152354	0.791268
AT1G03365.1	24.3263	22.6908	21.6352	25.4586	21.8472	25.7786	-0.0857208	0.860215
AT1G03370.1	34.0287	28.6253	31.1976	30.4773	25.1875	26.4438	0.186627	0.458541
AT1G03380.1	74.9476	58.5305	74.2289	64.5133	44.3264	56.2139	0.331528	0.149307
AT1G03390.1	0	0	0.119531	0.0912493	0.0902778	0	-0.608827	1
AT1G03400.1	5.7652	4.53815	7.2914	10.9499	8.75695	8.31567	-0.68452	0.0199433
AT1G03410.1	48.3714	47.4761	46.2586	50.8259	42.6111	38.751	0.0960714	0.8123
AT1G03430.1	14.4833	15.5926	17.9297	17.7936	14.5347	17.4629	-0.0422161	1
AT1G03440.1	21.2328	22.5744	21.0375	20.0748	22.3889	29.4375	-0.124991	0.729933
AT1G03445.1	0.281229	0.232726	0.597656	0.456246	0.270833	0.166313	0.223243	1
AT1G03457.1	8.57749	7.33086	8.84531	9.67243	12.2778	8.98092	-0.332241	0.553758
AT1G03457.2	8.57749	7.2145	8.12812	9.48993	11.7361	8.98092	-0.346962	0.534491
AT1G03470.1	5.90581	4.0727	5.02031	3.10248	3.61111	3.15995	0.58658	0.211664
AT1G03470.2	5.90581	4.0727	5.02031	3.01123	3.61111	3.15995	0.601168	0.204025
AT1G03475.1	93.0869	104.727	108.176	86.8693	114.833	112.262	-0.0342238	1
AT1G03490.1	0	0	0.119531	0	0	0	1.95699	1
AT1G03495.1	19.8267	21.0617	14.5828	24.5461	18.2361	16.7976	-0.117499	0.865398
AT1G03510.1	2.24983	1.74544	1.9125	1.36874	1.26389	1.16419	0.605085	0.360273
AT1G03520.1	14.2021	13.6145	14.3437	12.4099	10.8333	12.1409	0.256205	0.445221
AT1G03520.2	9.98364	10.8217	10.6383	9.85492	7.94445	7.15147	0.316623	0.390903
AT1G03530.1	27.1386	29.4398	19.9617	31.481	32.0486	26.4438	-0.244099	0.354583
AT1G03540.1	2.81229	2.90907	1.79297	2.09873	1.80556	2.66101	0.226466	0.898938
AT1G03550.1	19.2642	14.5454	12.9094	16.9724	12.8194	11.6419	0.153844	0.796127
AT1G03560.1	17.4362	18.269	16.2562	14.0524	11.9167	10.9767	0.475773	0.0195592
AT1G03580.1	0.421844	0.81454	0.597656	0.364997	0.0902778	0.166313	1.4782	0.307094
AT1G03590.1	33.4663	29.6725	31.6758	32.4847	25.9097	24.947	0.173978	0.501082
AT1G03600.1	305.274	313.947	383.934	330.231	379.528	356.576	-0.0878941	0.855211
AT1G03610.1	23.7639	20.3635	25.5797	22.5386	17.5139	17.1303	0.274409	0.304656
AT1G03620.1	1.12492	0.349089	0.95625	0.821244	0.541667	0	0.618888	0.688854
AT1G03630.1	172.112	188.973	229.859	173.009	196.806	222.361	-0.000499183	1
AT1G03630.2	163.254	178.733	211.212	162.15	184.347	206.727	0.00261153	1
AT1G03650.1	3.23414	1.04727	0.95625	1.64249	2.25695	2.66101	-0.335027	0.791268
AT1G03660.1	1.40615	1.04727	0.239062	2.18998	1.08333	0.332627	-0.505097	0.885307
AT1G03670.1	0.140615	0.116363	0	0	0	0	2.76228	0.857139
AT1G03680.1	136.818	146.268	162.204	160.234	181.458	166.979	-0.19181	0.415789
AT1G03687.1	11.1086	12.1017	11.8336	13.7786	12.0972	12.9724	-0.145637	0.740402
AT1G03687.2	9.70241	10.8217	10.3992	12.4099	10.6528	11.9746	-0.173488	0.698309
AT1G03700.1	0.843688	1.86181	2.62969	0.912493	0.8125	1.49682	0.796075	0.519649
AT1G03710.1	0	0.116363	0.119531	0.0912493	0.180556	0.332627	-1.0074	0.84302
AT1G03710.2	0	0	0.119531	0	0.180556	0.332627	-1.52001	0.77578
AT1G03730.1	9.42118	9.54176	10.6383	11.4974	10.3819	10.9767	-0.148564	0.822319
AT1G03740.1	42.4656	36.4216	46.0195	34.1272	25.0972	32.7637	0.446034	0.0209853
AT1G03740.2	41.4813	35.607	44.9437	32.3022	24.1042	31.9322	0.472354	0.0118822
AT1G03750.1	10.4055	9.30903	9.80156	8.39493	6.95139	7.65041	0.356553	0.261276
AT1G03760.1	10.8273	10.2399	8.00859	10.6762	9.02778	8.64829	0.0199466	1
AT1G03770.1	9.28056	8.72722	7.88906	8.75993	8.9375	5.82097	0.104587	0.923802
AT1G03770.2	8.99934	7.44723	6.93281	8.57743	8.21528	5.65465	0.0203976	1
AT1G03770.3	8.71811	7.91268	7.17187	8.57743	8.30556	5.65465	0.0426338	1
AT1G03780.1	12.5147	12.5672	11.5945	7.84744	9.56945	7.81673	0.526827	0.0351793
AT1G03780.2	15.8895	16.2908	16.3758	10.9499	14.1736	10.4777	0.433389	0.0992339
AT1G03780.3	14.0615	15.5926	15.6586	10.7674	12.8194	10.3114	0.409502	0.141269
AT1G03790.1	6.46827	11.7527	8.36719	13.2311	7.76389	7.15147	-0.0895472	1
AT1G03800.1	0.703073	0.581814	0.717187	0.821244	0.361111	0.166313	0.422438	0.857139
AT1G03820.1	7.59319	10.3563	9.44297	6.4787	7.49306	5.32203	0.48995	0.220597
AT1G03830.1	14.3427	15.2435	16.0172	20.0748	19.1389	18.2945	-0.337508	0.162655
AT1G03830.2	14.7645	16.0581	16.4953	20.7136	19.6806	19.126	-0.332293	0.169904
AT1G03840.1	5.62458	6.63268	4.42266	7.93869	6.5	6.65253	-0.344568	0.420254
AT1G03840.2	4.7809	6.16723	4.30312	7.48244	5.6875	6.48622	-0.361709	0.406549
AT1G03850.1	17.8581	13.149	11.5945	16.8811	11.2847	7.65041	0.229357	0.780577
AT1G03850.2	22.4983	16.1744	15.1805	21.7173	14.8056	9.81249	0.199749	0.83596
AT1G03860.1	60.0424	56.7851	43.1508	69.897	58.5903	62.7001	-0.259276	0.279346
AT1G03860.2	55.9646	53.5269	41.4773	66.4295	54.5278	59.8728	-0.262035	0.273261
AT1G03860.3	59.3394	55.156	41.5969	67.707	56.6042	60.2054	-0.243889	0.342861
AT1G03870.1	117.835	112.756	93.832	121.27	142.368	138.872	-0.311061	0.420684
AT1G03880.1	0	1.74544	0	0.0912493	0	0	3.63102	0.275644
AT1G03900.1	83.1032	73.8904	62.7539	76.1932	64.6389	64.5296	0.0930573	0.802033
AT1G03905.1	5.06213	3.95634	3.34687	4.74496	4.875	3.49258	-0.116941	1
AT1G03910.1	54.6991	56.436	52.2351	59.1295	48.0278	55.715	0.00624092	1
AT1G03910.2	62.011	61.7887	56.5383	65.4257	56.1528	60.8707	-0.0171487	1
AT1G03920.1	3.65598	3.95634	4.54219	3.55872	2.07639	3.65889	0.421553	0.516089
AT1G03930.1	46.1216	41.8906	58.5703	40.1497	34.125	39.5826	0.367536	0.0926024
AT1G03940.1	16.8738	18.269	13.8656	20.6223	15.5278	16.6313	-0.113077	0.856778
AT1G03950.1	9.84302	9.89085	12.6703	10.0374	10.2014	8.64829	0.15271	0.738352
AT1G03960.1	15.8895	17.2217	14.8219	15.9686	15.4375	14.6356	0.0528969	0.989192
AT1G03960.2	15.6082	17.3381	14.9414	16.0599	15.3472	14.6356	0.0521643	0.996862
AT1G03970.1	17.5768	18.5017	17.332	19.8011	15.0764	15.7998	0.0687249	0.942337
AT1G03980.1	12.7959	12.4508	12.5508	14.3261	10.3819	12.1409	0.0346236	1
AT1G03982.1	0	0	0	0	0	0.166313	-1.82004	1
AT1G03990.1	6.32766	5.93451	5.61797	5.56621	3.61111	4.9894	0.340224	0.630335
AT1G04000.1	16.3113	20.0144	22.3523	17.5199	18.9583	20.6229	0.0482568	1
AT1G04010.1	11.1086	10.7054	8.72578	10.2199	9.93056	11.143	-0.0282285	1
AT1G04020.1	13.6396	14.0799	11.1164	11.1324	12.6389	15.6335	0.00118815	1
AT1G04020.2	14.0615	14.1963	11.2359	10.9499	12.9097	15.7998	0.0156142	1
AT1G04030.1	20.1079	23.738	20.6789	18.2499	20.7639	19.7913	0.136732	0.77928
AT1G04040.1	171.55	186.53	108.415	129.665	167.014	148.85	0.06606	0.956382
AT1G04050.1	5.90581	5.58542	6.33515	5.65746	6.5	5.48834	0.00228344	1
AT1G04070.1	8.15565	6.86541	5.37891	7.48244	6.59028	6.98516	-0.0559136	1
AT1G04080.1	100.68	117.177	96.4617	112.145	111.132	115.255	-0.105636	0.713221
AT1G04080.2	81.8377	94.8358	73.9898	87.8731	90.1875	89.8092	-0.0949926	0.781244
AT1G04080.3	100.258	117.527	96.8203	112.602	110.139	113.758	-0.0958494	0.764157
AT1G04090.1	1.54676	1.27999	1.55391	1.82499	0.993056	0.49894	0.287285	0.827839
AT1G04100.1	4.7809	5.35269	5.97656	4.92746	4.15278	4.15783	0.277612	0.581838
AT1G04110.1	8.99934	7.44723	8.60625	2.64623	5.32639	6.81885	0.789818	0.141519
AT1G04120.1	109.961	110.428	93.7125	115.795	99.8473	102.116	-0.0179122	1
AT1G04120.2	105.742	105.425	90.7242	110.777	95.5139	100.121	-0.0222578	1
AT1G04130.1	7.7338	10.9381	9.2039	8.85118	9.93056	9.31355	-0.00275231	1
AT1G04140.1	123.881	115.781	127.898	118.533	94.4306	101.784	0.222513	0.237634
AT1G04140.2	118.819	112.174	123.237	114.427	90.6389	98.4575	0.221759	0.249945
AT1G04150.1	0.562458	0.116363	0.478125	0.821244	0.722222	0.49894	-0.891322	0.587465
AT1G04160.1	18.8424	20.2471	18.0492	20.7136	17.7847	22.4523	-0.0801358	0.891616
AT1G04170.1	102.367	108.799	81.8789	97.1805	104.993	110.099	-0.08997	0.812483
AT1G04180.1	0.843688	1.16363	1.79297	1.36874	1.71528	0.831567	-0.0948557	1
AT1G04190.1	33.8881	34.5598	28.3289	34.766	34.757	36.9216	-0.134899	0.670642
AT1G04200.1	37.6847	39.5634	29.0461	32.8497	35.8403	32.5974	0.0661958	0.941036
AT1G04210.1	71.9947	70.6323	73.9898	69.2582	63.7361	68.5211	0.105451	0.724965
AT1G04220.1	46.8247	45.3815	35.9789	65.4257	48.2084	47.3993	-0.332063	0.420987
AT1G04230.1	10.2649	9.07631	11.3555	10.6762	8.66667	10.8104	0.0380451	1
AT1G04240.1	30.0915	37.3525	45.1828	27.0098	27.2639	35.0921	0.342662	0.367218
AT1G04250.1	48.512	53.876	54.6258	65.6995	69.9653	84.6535	-0.479612	0.0012328
AT1G04260.1	13.2178	13.9635	14.1047	12.3187	11.5556	12.1409	0.199804	0.627619
AT1G04270.1	244.388	300.333	196.509	280.227	307.486	295.871	-0.253242	0.249972
AT1G04270.2	198.267	244.013	155.51	226.116	253.41	238.826	-0.264916	0.230864
AT1G04280.1	45.981	38.3998	54.0281	58.6733	42.9722	46.2351	-0.0989107	0.851108
AT1G04290.1	14.7645	17.2217	15.3	16.2424	17.0625	16.964	-0.0841425	0.923802
AT1G04300.1	93.9306	88.9012	91.5609	92.983	76.7361	81.8262	0.123764	0.604834
AT1G04300.2	93.0869	88.7849	90.7242	92.8005	76.0139	80.9946	0.124178	0.60763
AT1G04300.3	93.0869	88.4358	90.9633	92.4355	76.0139	80.8283	0.126647	0.596401
AT1G04300.4	91.6807	86.3413	88.3336	91.158	74.1181	79.3315	0.121015	0.62881
AT1G04310.1	15.8895	10.0072	12.7898	9.76367	8.03473	6.48622	0.638036	0.0174069
AT1G04330.1	2.53106	3.83998	2.15156	3.01123	2.07639	3.32627	0.0440139	1
AT1G04340.1	18.7017	17.1053	14.2242	19.0711	15.1667	16.1324	-0.0181027	1
AT1G04350.1	45.6998	44.4506	53.1914	51.4646	39.632	45.4035	0.0711031	0.908468
AT1G04360.1	8.15565	9.42539	8.72578	7.57369	10.5625	6.48622	0.0709758	0.986945
AT1G04370.1	0	0	0	0	0	0.166313	-1.82003	1
AT1G04380.1	0.281229	0	0.119531	0.0912493	0.180556	0.166313	-0.170768	1
AT1G04390.1	11.671	12.6836	11.5945	10.5849	10.2014	8.31567	0.284984	0.359351
AT1G04400.1	150.176	140.799	172.962	126.198	112.306	105.609	0.428568	0.00384635
AT1G04400.2	146.099	137.192	168.659	122.822	110.951	101.784	0.426661	0.00359982
AT1G04410.1	666.935	701.203	545.66	696.323	681.778	678.558	-0.103984	0.713801
AT1G04420.1	60.0424	67.7232	69.5672	60.4983	86.6667	80.8283	-0.204736	0.401348
AT1G04430.1	157.207	180.828	164.355	146.181	164.035	171.968	0.0613619	0.91689
AT1G04430.2	151.864	176.755	159.813	142.531	160.153	167.644	0.0567032	0.935259
AT1G04440.1	82.4002	79.2431	84.5086	84.3143	69.0625	63.3654	0.177556	0.433961
AT1G04445.1	0.281229	0.232726	0.239062	0.273748	0.270833	0.166313	0.0109959	1
AT1G04457.1	0.703073	0.465452	0.119531	0.364997	0.361111	0.49894	0.079112	1
AT1G04470.1	0	0	0	0.182499	0	0	-2.56659	0.857139
AT1G04480.1	87.8841	105.774	65.6226	87.8731	107.792	106.108	-0.217299	0.395653
AT1G04490.1	1.82799	1.74544	2.27109	2.37248	2.34722	1.99576	-0.217788	0.891862
AT1G04490.2	1.82799	1.74544	2.27109	2.37248	2.52778	1.99576	-0.260539	0.857139
AT1G04500.1	0	0	0	0.182499	0.180556	0	-3.43546	0.631437
AT1G04510.1	63.2766	60.9742	49.2469	62.597	66.0834	64.1969	-0.154186	0.573575
AT1G04510.2	61.0267	58.7633	48.2906	60.8633	64.3681	61.8686	-0.156463	0.553431
AT1G04520.1	20.5297	22.1089	16.7344	17.7024	23.0208	21.9534	-0.074577	0.957759
AT1G04530.1	45.4185	42.4725	57.8531	51.7383	59.2222	67.1906	-0.2832	0.221991
AT1G04540.1	4.49967	2.44362	3.46641	2.55498	1.625	1.33051	0.851158	0.0858543
AT1G04550.1	16.3113	15.9417	17.093	17.2461	15.9792	22.286	-0.144504	0.672695
AT1G04550.2	17.9987	18.9672	18.7664	18.9799	18.5972	25.2796	-0.147971	0.633751
AT1G04555.1	6.60889	3.83998	5.25937	5.47496	3.97222	4.15783	0.182428	0.833183
AT1G04560.1	4.21844	11.1708	4.54219	7.39119	4.69445	5.15571	0.209118	0.98566
AT1G04570.1	1.26553	1.62908	1.19531	1.00374	1.08333	0.665253	0.509548	0.596289
AT1G04580.1	0	0.232726	0.119531	0.273748	0.0902778	0	-0.163863	1
AT1G04590.1	22.4983	24.7853	21.7547	23.1773	24.5556	26.1112	-0.0912134	0.884225
AT1G04590.2	21.6547	23.9708	21.2766	22.2648	23.4722	24.947	-0.073424	0.938805
AT1G04600.1	1.12492	2.09453	0.717187	1.64249	1.26389	1.82945	-0.223409	0.940318
AT1G04610.1	3.09352	2.44362	3.58594	3.19373	2.97917	4.32415	-0.161151	0.866138
AT1G04620.1	5.06213	5.46906	6.33515	5.20121	6.04861	3.32627	0.156936	0.797453
AT1G04625.1	0.140615	0	0	0.0912493	0	0	0.170557	1
AT1G04630.1	24.0451	35.7234	26.5359	28.2873	33.2222	27.7743	-0.0496862	0.996607
AT1G04635.1	2.39045	3.37452	1.9125	2.46373	1.71528	3.49258	0.0626208	1
AT1G04640.1	16.3113	16.7563	16.2562	14.9649	23.7431	26.2775	-0.38272	0.204651
AT1G04640.2	15.4676	15.3599	15.5391	13.6874	20.8542	24.6144	-0.333129	0.311251
AT1G04645.1	0	0	0.119531	0	0	0	1.95663	1
AT1G04650.1	5.06213	6.05087	6.57422	8.75993	9.93056	9.14723	-0.64774	0.0100348
AT1G04660.1	6.60889	5.11997	5.97656	1.18624	1.625	1.66313	1.99144	5.85503e-08
AT1G04670.1	0	0	0	0	0	0	0	1
AT1G04680.1	159.035	161.163	160.052	115.613	142.278	147.021	0.248935	0.154885
AT1G04690.1	91.3995	94.7194	94.0711	82.8544	83.6875	87.1482	0.145113	0.535331
AT1G04700.1	4.7809	4.77088	4.66172	4.19747	4.51389	3.49258	0.198953	0.846237
AT1G04710.1	17.8581	22.458	20.4398	19.6186	25.7292	22.4523	-0.15466	0.647096
AT1G04730.1	9.28056	10.0072	9.2039	9.76367	9.75	12.3072	-0.131901	0.775147
AT1G04750.1	72.1353	82.0358	78.0539	65.7907	63.375	75.5063	0.189532	0.36731
AT1G04750.2	57.652	66.7923	60.1242	51.6471	50.9167	60.5381	0.187181	0.413394
AT1G04760.1	1.68738	1.62908	2.03203	1.09499	1.08333	1.99576	0.454932	0.687918
AT1G04770.1	19.2642	31.9998	28.6875	32.0285	25.9097	27.1091	-0.0875854	0.983704
AT1G04778.1	0.281229	0.465452	0	0.182499	0.361111	0.49894	-0.358523	0.935426
AT1G04780.1	75.6507	69.9341	70.643	66.5207	58.8611	58.5423	0.230108	0.249906
AT1G04790.1	22.2171	28.1598	26.4164	25.9148	23.4722	26.4438	0.0277148	1
AT1G04800.1	209.797	167.679	139.971	145.451	169	134.215	0.203729	0.565529
AT1G04810.1	73.2602	73.1923	66.5789	78.2006	69.2431	76.0052	-0.0682516	0.901221
AT1G04820.1	706.167	806.977	795.361	695.411	719.243	775.02	0.0768931	0.796709
AT1G04830.1	21.6547	23.0399	18.5273	20.8048	19.5903	14.1366	0.187172	0.514257
AT1G04830.2	19.1236	21.4108	16.7344	18.9799	17.5139	13.1388	0.18121	0.53389
AT1G04840.1	1.26553	2.67635	1.55391	1.45999	1.98611	1.33051	0.192522	0.989284
AT1G04850.1	128.944	117.061	93.9515	113.788	111.493	93.6344	0.0885567	0.866723
AT1G04860.1	48.512	48.5233	46.1391	46.7196	38.9097	42.7425	0.157136	0.549864
AT1G04870.1	28.1229	36.4216	24.8625	35.5872	34.8472	38.4184	-0.277757	0.251451
AT1G04870.2	29.5291	38.2834	26.775	36.8647	36.6528	39.9152	-0.25616	0.301648
AT1G04880.1	0.562458	1.27999	0.358594	6.20495	5.95834	5.82097	-2.98635	1.60925e-13
AT1G04900.1	13.499	11.869	8.96484	11.4062	10.1111	10.6441	0.0870871	0.937367
AT1G04910.1	36.2786	36.887	34.5445	35.0397	31.1458	27.4417	0.189411	0.379761
AT1G04920.1	2.53106	3.1418	2.03203	2.82873	1.89583	1.66313	0.234558	0.86224
AT1G04930.1	5.06213	5.23633	4.54219	6.8437	5.6875	5.82097	-0.314257	0.502604
AT1G04930.2	4.7809	4.88724	4.42266	6.1137	4.96528	5.65465	-0.245187	0.675457
AT1G04940.1	37.9659	40.8434	43.0312	37.686	49.5625	46.2351	-0.127625	0.682282
AT1G04945.1	6.7495	6.98177	5.61797	7.66494	9.84028	8.48198	-0.428541	0.298524
AT1G04945.2	7.7338	8.61085	6.69375	9.03368	10.6528	10.1451	-0.369738	0.370063
AT1G04945.3	35.5755	39.5634	40.7601	37.321	48.3889	45.9025	-0.178401	0.486868
AT1G04950.1	23.342	23.8544	22.5914	23.6336	23.382	20.7892	0.0324361	1
AT1G04950.2	23.342	23.8544	22.7109	23.5423	23.2917	21.1218	0.0331861	1
AT1G04950.3	23.6233	24.2035	22.8305	23.9073	23.5625	21.2881	0.0311806	1
AT1G04960.1	21.9359	21.7599	21.3961	23.9073	20.8542	20.4565	-0.00985328	1
AT1G04960.2	20.3891	20.7126	20.5594	22.7211	19.5	19.126	0.000388735	1
AT1G04970.1	33.6069	29.2071	28.807	30.5685	28.3472	28.7722	0.0591952	0.944936
AT1G04970.2	27.1386	22.8071	23.7867	24.7286	23.5625	23.4502	0.0340452	1
AT1G04980.1	13.6396	16.5235	11.1164	12.7749	17.2431	16.465	-0.164064	0.744934
AT1G04985.1	24.6076	19.0835	19.3641	22.8123	23.9236	24.4481	-0.177782	0.55309
AT1G04990.1	24.6076	18.7344	14.5828	19.8923	16.6111	10.8104	0.267304	0.559536
AT1G04990.2	23.2014	18.1526	14.4633	19.4361	16.4306	10.8104	0.232962	0.612439
AT1G05000.1	13.499	12.4508	10.7578	10.6762	9.20834	8.14935	0.376739	0.445378
AT1G05000.2	11.8116	11.6363	8.36719	10.0374	8.39584	7.15147	0.298631	0.603404
AT1G05010.1	264.074	221.788	294.644	159.23	118.444	202.403	0.702925	0.0145593
AT1G05020.1	4.35905	3.37452	6.93281	3.37622	0.902778	2.82733	1.06228	0.119827
AT1G05030.1	11.1086	11.2872	11.1164	9.94617	10.7431	7.31779	0.225024	0.500748
AT1G05040.1	0	0	0	0	0	0	0	1
AT1G05040.2	0	0	0	0	0	0	0	1
AT1G05055.1	12.5147	13.0326	11.2359	11.8624	14.8056	10.9767	-0.0490094	1
AT1G05060.1	56.5271	44.6834	26.6555	59.7683	30.7847	24.2817	0.150454	0.958256
AT1G05061.1	0.562458	0.581814	0.239062	0.273748	0.270833	0	1.06179	0.511172
AT1G05065.1	0.562458	0.698177	1.79297	0.547496	0.902778	0.99788	0.368279	0.899287
AT1G05070.1	15.1864	20.5962	21.157	18.0674	18.0556	16.465	0.114333	0.811369
AT1G05080.1	0	0.116363	0	0.0912493	0	0	0.162648	1
AT1G05090.1	38.8096	38.167	43.7484	28.8348	29.5208	27.4417	0.488797	0.00119179
AT1G05100.1	1.12492	1.16363	1.19531	2.09873	1.44444	0.99788	-0.441604	0.723616
AT1G05120.1	31.2164	28.7416	30.7195	32.3935	27.8056	31.2669	-0.0109	1
AT1G05135.1	44.153	27.2289	27.2531	14.8736	27.8056	27.2754	0.498109	0.293859
AT1G05136.1	0	0	0	0	0	0	0	1
AT1G05140.1	48.6527	57.8324	62.6344	61.2283	63.2847	68.1885	-0.182297	0.40882
AT1G05150.1	53.0117	50.7342	53.7891	41.7009	42.1597	43.4078	0.309095	0.110232
AT1G05160.1	11.671	14.6617	11.7141	16.6074	18.0556	17.2966	-0.444935	0.035404
AT1G05170.1	26.0137	24.2035	23.9062	25.7323	22.5695	19.9576	0.105673	0.822261
AT1G05170.2	25.8731	24.9017	24.1453	26.2798	23.2917	20.6229	0.0820556	0.895483
AT1G05180.1	30.0915	31.7671	26.4164	33.7622	34.6667	31.4332	-0.184063	0.433672
AT1G05180.2	26.1543	27.8107	24.1453	31.116	31.4167	27.7743	-0.217815	0.323706
AT1G05180.3	24.0451	26.1817	22.8305	28.926	29.25	26.2775	-0.216019	0.334856
AT1G05190.1	214.437	246.806	255.797	176.841	273.632	258.285	0.017935	1
AT1G05200.1	42.325	46.1961	47.4539	48.2709	56.2431	60.7044	-0.272567	0.127042
AT1G05200.2	42.4656	46.4288	47.932	48.9096	56.4236	61.037	-0.273645	0.1231
AT1G05205.1	20.1079	18.3853	15.4195	16.3336	15.257	16.2987	0.169721	0.661821
AT1G05210.1	4.7809	5.58542	4.42266	4.56246	7.13195	5.48834	-0.218479	0.857139
AT1G05220.1	1.12492	0.581814	0.597656	1.00374	0.631945	0.49894	0.0145126	1
AT1G05220.2	1.9686	1.39635	1.43437	1.36874	0.902778	0.49894	0.676648	0.379761
AT1G05230.1	19.9673	22.6908	21.6352	19.4361	20.2222	20.4565	0.10188	0.842562
AT1G05230.2	20.6703	24.0871	22.2328	20.3486	20.7639	21.9534	0.0951477	0.857953
AT1G05230.3	19.1236	22.2253	21.2766	19.0711	19.8611	20.1239	0.0905163	0.86979
AT1G05230.4	20.5297	23.8544	21.9937	19.9836	20.7639	22.1197	0.0876531	0.885317
AT1G05240.1	23.342	24.6689	13.0289	29.5648	14.8958	7.15147	0.232318	0.90723
AT1G05250.1	23.342	24.6689	13.0289	29.5648	14.9861	7.15147	0.229795	0.910337
AT1G05260.1	76.3537	80.2904	77.9344	80.1169	65.0903	53.054	0.236873	0.432229
AT1G05270.1	28.4042	29.5562	28.6875	27.9223	27.9861	29.4375	0.0267107	1
AT1G05280.1	3.65598	4.30543	3.10781	5.38371	4.24306	1.82945	-0.0876698	1
AT1G05300.1	4.7809	5.11997	5.25937	3.10248	3.88195	5.98728	0.300272	0.638431
AT1G05300.2	4.07782	4.42179	4.18359	2.82873	3.34028	4.49046	0.307068	0.670151
AT1G05310.1	6.46827	4.18906	6.57422	5.20121	2.79861	5.82097	0.330375	0.839262
AT1G05320.1	42.6062	39.5634	46.7367	36.4997	32.5	33.9279	0.323887	0.191568
AT1G05320.2	42.1844	39.447	46.1391	36.3172	32.5903	34.0942	0.31035	0.213483
AT1G05320.3	42.325	39.6797	46.2586	36.7735	32.7708	33.9279	0.308771	0.216478
AT1G05330.1	0.140615	0.116363	0.358594	0	0	0	3.94703	0.302812
AT1G05340.1	30.7946	16.989	11.475	35.131	16.9722	10.6441	-0.0911873	1
AT1G05350.1	28.9666	31.418	27.7312	25.7323	28.4375	24.4481	0.156847	0.530165
AT1G05360.1	16.8738	20.5962	17.332	18.9799	15.6181	21.6207	-0.0180731	1
AT1G05370.1	1.9686	3.37452	2.62969	1.55124	2.25695	1.33051	0.600199	0.294889
AT1G05380.1	60.3237	58.7633	61.2	60.407	47.8472	51.7234	0.170868	0.565529
AT1G05380.2	60.4643	59.2287	61.3195	60.6808	48.2084	52.555	0.163879	0.595381
AT1G05385.1	10.1243	14.5454	17.8102	10.1287	16.9722	18.7934	-0.0933898	0.958678
AT1G05400.1	1.26553	0.465452	0.95625	0.912493	0.541667	0.166313	0.540026	0.658951
AT1G05400.2	1.12492	0.465452	0.836719	0.912493	0.541667	0.166313	0.396882	0.804219
AT1G05410.1	18.7017	21.178	14.8219	17.2461	15.1667	13.804	0.232916	0.520859
AT1G05410.2	17.155	20.0144	14.2242	15.7861	13.6319	13.3051	0.260239	0.450885
AT1G05420.1	2.95291	4.30543	3.22734	1.45999	2.70833	1.49682	0.851226	0.053142
AT1G05430.1	22.4983	23.738	22.5914	19.4361	19.3195	20.4565	0.222943	0.349093
AT1G05440.1	0.984302	2.55998	2.27109	2.28123	2.61806	2.4947	-0.313825	0.741333
AT1G05450.1	0	0.581814	0.717187	0.364997	0.631945	0.49894	-0.13979	1
AT1G05450.2	0.281229	1.39635	0.95625	0.821244	1.44444	0.831567	-0.225528	1
AT1G05460.1	21.2328	21.0617	18.0492	20.4398	20.132	20.6229	-0.0205449	1
AT1G05470.1	16.5925	17.9199	19.9617	12.9574	11.7361	18.9597	0.356844	0.235588
AT1G05490.1	1.40615	2.90907	3.22734	2.55498	2.25695	2.4947	0.0744326	1
AT1G05500.1	59.7612	55.3887	59.5265	64.5133	64.1875	58.2097	-0.102772	0.73505
AT1G05510.1	1.68738	7.91268	1.79297	2.91998	1.80556	1.82945	0.791766	0.543411
AT1G05520.1	53.0117	55.9706	50.6812	52.0121	45.0486	43.9067	0.175277	0.459274
AT1G05530.1	4.49967	4.53815	3.10781	4.28872	3.43056	2.99364	0.159035	0.929721
AT1G05540.1	1.54676	1.39635	1.43437	0.912493	0.722222	0.665253	0.884454	0.234329
AT1G05550.3	0	0	0	0	0.0902778	0	-1.7942	1
AT1G05560.1	90.2746	68.7705	62.993	88.0556	61.3889	41.2457	0.212505	0.685555
AT1G05570.1	52.3086	52.0142	67.1765	53.7458	48.5695	44.9046	0.216926	0.432242
AT1G05570.2	51.8868	51.4324	66.3398	52.5596	47.757	44.2393	0.227759	0.395576
AT1G05575.1	0.843688	0.232726	1.43437	0.912493	0.993056	1.33051	-0.329265	0.899942
AT1G05577.1	0.421844	0.698177	0.358594	0.456246	0.451389	0.665253	-0.016834	1
AT1G05590.1	23.342	27.578	28.4484	28.926	28.8889	31.4332	-0.159413	0.55458
AT1G05600.1	7.31196	8.1454	8.24765	5.83995	6.22917	6.65253	0.355184	0.336142
AT1G05600.2	7.45257	8.1454	8.24765	5.74871	6.31945	6.81885	0.35255	0.358728
AT1G05610.1	0.984302	0.581814	0.95625	0.273748	0.270833	0.99788	0.905922	0.567966
AT1G05620.1	30.9352	28.1598	19.0055	21.9911	20.0417	22.1197	0.283071	0.391186
AT1G05620.2	28.4042	25.7162	18.2883	20.8048	18.6875	19.625	0.28864	0.344691
AT1G05630.1	24.8888	27.578	28.0898	20.8961	17.9653	20.2902	0.451416	0.0133648
AT1G05630.2	24.3263	27.578	27.9703	20.8961	18.0556	19.7913	0.447286	0.0143088
AT1G05640.1	3.65598	3.95634	3.46641	4.19747	3.61111	3.65889	-0.0553849	1
AT1G05650.1	0.421844	0.81454	0.478125	0.729994	0.993056	0.99788	-0.610232	0.671444
AT1G05660.1	5.62458	5.93451	5.49844	7.11744	8.125	5.82097	-0.31699	0.679759
AT1G05670.1	7.7338	9.42539	8.12812	11.0412	7.85417	7.65041	-0.0815282	0.995171
AT1G05670.2	7.59319	8.49449	7.76953	10.4024	7.22222	7.31779	-0.0755572	1
AT1G05675.1	3.37475	3.25816	1.31484	1.91624	0.993056	0.831567	1.04574	0.369165
AT1G05680.1	124.022	107.636	39.8039	153.299	81.4306	47.0667	-0.0548981	1
AT1G05690.1	3.23414	3.02544	4.06406	4.19747	3.97222	4.15783	-0.25014	0.691795
AT1G05700.1	0.421844	1.51272	2.98828	1.55124	1.35417	1.49682	0.179448	1
AT1G05710.1	6.04643	6.05087	4.06406	5.47496	6.5	5.82097	-0.147103	0.882764
AT1G05710.2	6.18704	6.05087	4.18359	6.20495	7.04167	6.98516	-0.300357	0.499329
AT1G05710.3	6.7495	6.2836	4.18359	6.56995	7.58334	7.31779	-0.322474	0.447023
AT1G05710.4	6.04643	5.81814	3.825	5.47496	6.40972	5.48834	-0.162678	0.857139
AT1G05710.5	6.32766	6.2836	4.18359	6.38745	7.22222	7.31779	-0.314262	0.462521
AT1G05720.1	17.7174	21.0617	19.7227	16.6986	16.5208	13.1388	0.318183	0.143359
AT1G05730.1	5.48397	5.11997	3.22734	5.38371	3.61111	4.49046	0.0296209	1
AT1G05740.1	0	0.116363	0	0	0.180556	0	-0.607689	1
AT1G05750.1	11.5304	10.2399	9.2039	9.21618	6.13889	6.31991	0.489946	0.074422
AT1G05760.1	6.89012	6.05087	5.02031	5.65746	3.25	2.82733	0.566765	0.173839
AT1G05770.1	1.12492	0.930903	0.836719	0.547496	0.722222	0.831567	0.484883	0.758926
AT1G05780.1	8.57749	6.2836	6.09609	4.47122	4.33333	3.65889	0.713908	0.0143229
AT1G05785.1	5.34336	5.0036	4.30312	5.10996	4.60417	6.15359	-0.0899426	0.96693
AT1G05785.2	5.06213	5.0036	4.06406	4.83621	4.60417	6.15359	-0.112082	0.923646
AT1G05790.1	22.2171	19.0835	18.7664	19.6186	13.9028	16.964	0.24796	0.351585
AT1G05790.2	24.7482	21.5271	21.7547	22.5386	15.8889	18.9597	0.241443	0.349807
AT1G05800.1	0	0	0	0	0	0	0	1
AT1G05805.1	25.3106	26.4144	34.9031	27.831	27.8958	30.768	0.0095245	1
AT1G05810.1	7.7338	6.39996	5.61797	7.39119	7.22222	8.14935	-0.20104	0.705303
AT1G05820.1	1.40615	1.51272	2.51016	2.37248	2.97917	3.49258	-0.653928	0.23208
AT1G05820.2	1.40615	1.74544	3.10781	2.91998	3.06945	4.15783	-0.63822	0.21734
AT1G05830.1	44.9967	48.2906	52.9523	51.0996	45.8611	43.7404	0.0521089	0.941706
AT1G05830.2	44.5748	47.127	51.9961	50.6434	45.5903	43.0752	0.0405384	0.983102
AT1G05835.1	9.56179	10.9381	9.80156	3.83247	4.78472	5.15571	1.15476	0.000103811
AT1G05840.1	18.4205	17.4544	21.9937	18.9799	15.8889	16.2987	0.173874	0.670151
AT1G05850.1	699.698	703.297	740.735	543.755	638.354	626.669	0.245415	0.148777
AT1G05860.1	11.2492	9.65812	10.0406	9.48993	7.58334	8.14935	0.285851	0.400717
AT1G05870.1	34.5912	32.4652	32.1539	31.9373	28.8889	29.6038	0.130955	0.707545
AT1G05870.2	42.8875	41.0761	39.2062	44.2559	38.007	41.2457	-0.00466702	1
AT1G05870.3	41.2001	37.9343	37.2937	39.7847	34.757	36.9216	0.0610014	0.938415
AT1G05870.4	42.0438	38.7488	37.6523	40.5147	34.757	36.9216	0.0757634	0.883436
AT1G05880.1	0	0.349089	0	0	0	0	3.26216	0.63807
AT1G05880.2	0	0.349089	0	0	0	0	3.26217	0.63807
AT1G05890.1	66.0889	63.0687	64.4273	69.7145	59.2222	57.2118	0.051461	0.940904
AT1G05890.2	64.5421	60.8578	63.232	68.2545	57.7778	56.7128	0.0411375	0.98111
AT1G05894.1	0.703073	0.930903	0.239062	1.00374	0.541667	1.16419	-0.476154	0.818633
AT1G05900.1	17.155	14.7781	15.4195	19.8923	20.6736	15.7998	-0.268604	0.436163
AT1G05900.2	17.5768	14.8945	16.0172	21.0786	21.5764	15.6335	-0.283906	0.427544
AT1G05910.1	51.465	54.9233	46.8562	59.1295	52.3611	54.2181	-0.113707	0.749144
AT1G05920.1	0	0	0	0	0	0	0	1
AT1G05940.1	33.1851	33.6289	32.1539	35.0397	31.9583	33.7616	-0.0253178	1
AT1G05950.1	10.6867	11.1708	10.3992	6.93495	6.86111	7.65041	0.599564	0.0263512
AT1G05960.1	79.8691	74.1232	76.0219	81.2119	72.4028	75.8389	0.00234326	1
AT1G05960.2	78.7442	72.7268	75.1851	80.3906	71.4097	75.5063	-0.00504636	1
AT1G05970.1	3.37475	3.25816	3.46641	4.10622	3.88195	2.99364	-0.15476	0.951335
AT1G05970.2	3.93721	3.1418	3.825	4.74496	3.97222	3.15995	-0.165749	0.910214
AT1G05990.1	0.562458	0.349089	0.119531	0	0	0.332627	1.98496	0.539896
AT1G06000.1	36.138	42.1234	31.9148	53.3808	46.4931	55.715	-0.494285	0.0250998
AT1G06010.1	7.31196	7.67995	8.00859	6.8437	5.59722	6.81885	0.270345	0.495217
AT1G06020.1	0.703073	0.581814	0.717187	0.547496	0.451389	1.16419	0.0284421	1
AT1G06030.1	0.140615	0.349089	0.836719	0.729994	0.0902778	0.49894	0.0581805	1
AT1G06040.1	253.528	233.54	287.114	255.042	254.854	275.082	-0.0192187	1
AT1G06040.2	213.734	202.239	243.844	216.078	221.361	242.817	-0.0426894	0.975032
AT1G06050.1	3.09352	4.53815	2.74922	4.56246	3.52083	5.15571	-0.317707	0.623833
AT1G06060.1	19.5454	20.0144	24.0258	14.9649	16.25	16.2987	0.426865	0.0228727
AT1G06070.1	21.514	20.1308	22.2328	22.2648	19.3195	18.2945	0.0833083	0.88595
AT1G06080.1	33.0444	28.3925	49.8445	25.7323	16.0695	31.2669	0.61759	0.0835876
AT1G06090.1	11.8116	9.89085	9.44297	17.0636	10.3819	13.9703	-0.412513	0.434738
AT1G06100.1	0.843688	0.81454	0.478125	0.364997	1.625	0.49894	-0.296608	0.973146
AT1G06110.1	39.6533	35.3743	37.1742	30.4773	31.3264	29.6038	0.290625	0.105961
AT1G06120.1	4.49967	3.60725	2.86875	5.74871	2.70833	4.49046	-0.239817	0.875275
AT1G06130.1	25.3106	22.2253	21.2766	22.8123	22.8403	23.6165	-0.0104049	1
AT1G06130.2	24.7482	21.7599	20.3203	21.8086	21.8472	22.9512	0.00490695	1
AT1G06135.1	0.140615	0	0	0	0	0.166313	0.149377	1
AT1G06137.1	0	0.116363	0	0	0	0.166313	0.13665	1
AT1G06140.1	1.40615	0.698177	0.836719	1.45999	0.631945	0.831567	-0.0441603	1
AT1G06148.1	0	0.116363	0.119531	0	0.0902778	0	0.962816	1
AT1G06148.2	0.140615	0.116363	0.119531	0.0912493	0.0902778	0	0.706236	1
AT1G06149.1	64.1203	64.116	71.0015	36.7735	34.3958	43.9067	0.804	5.0736e-09
AT1G06150.1	59.9018	59.4614	66.6984	36.3172	32.5903	40.9131	0.770417	7.47403e-08
AT1G06150.2	64.1203	64.116	71.0015	36.7735	34.3958	43.9067	0.804	5.0736e-09
AT1G06160.1	1.26553	0.581814	0.358594	0.0912493	0	0.332627	2.55962	0.0539258
AT1G06170.1	0.140615	0.349089	0.358594	0.0912493	0.180556	0.831567	-0.0478015	1
AT1G06170.2	0.140615	0.349089	0.358594	0.0912493	0.180556	0.831567	-0.0478415	1
AT1G06180.1	10.4055	6.51632	6.45469	12.4099	9.56945	13.6377	-0.605388	0.0956635
AT1G06190.1	56.2458	60.276	55.8211	54.1108	84.8611	73.8431	-0.302553	0.190689
AT1G06190.2	43.4499	47.3597	43.7484	43.5259	66.4445	59.0412	-0.326098	0.136151
AT1G06200.1	42.6062	37.5852	37.4133	50.2784	43.9653	46.734	-0.264353	0.134025
AT1G06210.1	32.7632	36.3052	35.7398	40.6972	32.5	38.0858	-0.0838206	0.914171
AT1G06210.2	30.2321	34.4434	33.5883	38.051	30.9653	36.9216	-0.104387	0.857139
AT1G06220.1	97.3053	98.3266	79.0101	107.948	97.2292	97.9586	-0.143745	0.641915
AT1G06220.2	96.4616	97.163	78.8906	107.309	96.2361	96.4617	-0.140191	0.648052
AT1G06230.1	96.0398	84.9449	88.9312	90.7018	77.9098	78.8325	0.122534	0.654835
AT1G06230.2	96.1804	85.1776	88.9312	90.793	78	78.9988	0.122536	0.654813
AT1G06230.3	88.0248	78.3122	83.0742	84.0406	71.6806	71.1821	0.132868	0.624257
AT1G06240.1	12.6553	12.4508	11.8336	13.8699	13.1806	16.2987	-0.211954	0.474892
AT1G06250.1	3.51537	1.74544	2.86875	2.55498	2.07639	2.99364	0.107324	1
AT1G06260.1	2.67168	2.67635	4.78125	1.64249	2.07639	1.82945	0.867986	0.10234
AT1G06270.1	5.20274	5.93451	4.78125	4.92746	5.32639	5.48834	0.0255237	1
AT1G06290.1	102.789	87.5049	78.0539	81.2119	69.4236	71.1821	0.272376	0.278758
AT1G06310.1	2.53106	2.67635	1.55391	2.18998	1.80556	1.82945	0.202065	0.965945
AT1G06320.1	0.562458	1.04727	0.358594	0.456246	0.631945	0.665253	0.201136	1
AT1G06330.1	0.843688	0.698177	0.597656	1.09499	0.993056	0.665253	-0.413071	0.872093
AT1G06340.1	0.562458	0.465452	0.478125	0	0.180556	0.166313	2.07665	0.190127
AT1G06350.1	11.5304	11.2872	7.88906	0.638745	1.35417	1.49682	3.17113	1.75134e-14
AT1G06360.1	40.9189	47.2433	50.2031	12.8662	16.25	15.4671	1.63924	1.65829e-23
AT1G06370.1	3.37475	4.88724	3.34687	3.46747	3.61111	3.32627	0.158813	0.872548
AT1G06380.1	11.1086	10.2399	12.4312	11.8624	9.84028	13.4714	-0.0392727	1
AT1G06390.1	58.6363	52.7124	56.1797	52.7421	52	51.7234	0.0968411	0.775633
AT1G06390.2	53.0117	47.127	52.3547	47.8146	46.132	47.8982	0.10431	0.762011
AT1G06400.1	44.7154	39.3307	38.4891	35.5872	35.0278	27.9406	0.301248	0.173839
AT1G06410.1	195.173	195.722	202.366	228.579	217.299	217.039	-0.160513	0.34521
AT1G06420.1	3.23414	3.25816	3.70547	2.28123	2.4375	2.32839	0.530627	0.389984
AT1G06420.2	2.53106	2.67635	3.58594	1.82499	1.71528	2.32839	0.620755	0.323315
AT1G06430.1	96.1804	78.894	103.275	142.531	112.757	117.417	-0.42288	0.0178408
AT1G06440.1	2.24983	2.67635	1.07578	2.28123	1.53472	1.66313	0.113461	1
AT1G06450.1	6.7495	7.09814	8.24765	7.66494	8.84723	6.15359	-0.0585049	1
AT1G06460.1	58.2145	59.1123	90.7242	85.2268	102.014	102.782	-0.476462	0.0199455
AT1G06470.1	24.7482	25.2507	26.2969	22.5386	25.2778	27.1091	0.0368686	1
AT1G06470.2	27.4199	27.3453	28.0898	24.2723	26.9028	29.6038	0.0481244	0.998755
AT1G06475.1	1.26553	1.51272	0.358594	0.729994	0.993056	0.831567	0.279597	0.938415
AT1G06490.1	12.3741	12.6836	10.0406	9.48993	7.85417	8.48198	0.439373	0.243215
AT1G06500.1	6.7495	7.56359	7.65	8.12119	8.21528	7.81673	-0.137476	0.87555
AT1G06500.2	6.46827	6.98177	7.05234	7.57369	7.40278	7.65041	-0.137183	0.857139
AT1G06500.3	6.7495	7.91268	7.65	8.02994	8.75695	8.14935	-0.158776	0.844319
AT1G06500.4	5.7652	5.81814	6.21562	6.8437	6.31945	6.81885	-0.161564	0.838847
AT1G06510.1	14.2021	14.429	17.4516	14.8736	15.6181	17.6292	-0.0475989	0.987591
AT1G06515.1	12.7959	14.6617	13.268	13.3224	12.4583	14.9682	0.0166705	1
AT1G06515.2	14.3427	16.989	14.9414	15.8774	13.9028	17.6292	-0.0166515	1
AT1G06520.1	0.843688	0.581814	0.597656	0.456246	0.451389	0.166313	0.762045	0.58428
AT1G06530.1	53.5742	63.7669	52.8328	55.8446	59.9445	58.2097	-0.0304905	1
AT1G06540.1	0.140615	0.116363	0.358594	0.456246	0.180556	0	-0.226345	1
AT1G06550.1	57.5114	64.3487	52.3547	60.4983	51.6389	60.8707	0.013147	1
AT1G06560.1	14.0615	13.8472	10.1602	15.5124	13.1806	11.8082	-0.106941	0.90635
AT1G06570.1	53.8554	35.607	47.693	60.042	49.5625	49.0624	-0.214312	0.602441
AT1G06570.2	46.4028	32.5816	43.9875	54.1108	44.5972	44.2393	-0.221476	0.561434
AT1G06580.1	2.95291	3.25816	3.22734	2.46373	2.25695	2.82733	0.350682	0.614706
AT1G06590.1	14.3427	13.8472	13.3875	16.3336	14.5347	15.7998	-0.16557	0.633409
AT1G06620.1	9.56179	11.9854	9.68203	8.57743	7.04167	8.31567	0.392179	0.289592
AT1G06630.1	11.2492	13.149	13.268	13.0486	9.20834	9.31355	0.24188	0.446851
AT1G06630.2	11.5304	12.3345	10.9969	13.4136	8.75695	9.14723	0.138264	0.78349
AT1G06630.3	10.6867	12.1017	12.3117	12.5012	8.66667	7.15147	0.279002	0.389874
AT1G06640.1	111.648	102.632	81.0422	74.4594	65.5417	62.8664	0.53837	0.00395763
AT1G06640.2	105.18	97.5121	77.8148	70.5357	61.5695	60.2054	0.541448	0.00366926
AT1G06640.3	101.805	94.4867	75.3047	67.5245	59.5834	57.2118	0.555725	0.00287504
AT1G06645.1	10.4055	6.39996	9.80156	9.30743	7.04167	9.81249	0.0334828	1
AT1G06650.1	43.4499	36.5379	43.2703	39.8759	40.1736	40.4141	0.0317093	1
AT1G06650.2	47.809	40.9597	47.932	44.2559	45.0486	46.4014	0.011134	1
AT1G06660.1	3.23414	4.18906	5.02031	3.19373	3.70139	3.32627	0.289766	0.644808
AT1G06670.1	85.9155	90.2976	72.1969	95.3555	84.1389	84.8198	-0.0907902	0.862666
AT1G06680.1	2934.35	3100.14	3889.9	3063.79	3235.2	3549.29	0.0112219	1
AT1G06680.2	2689.4	2858.22	3509.91	2812.39	2948.2	3268.39	0.00468439	1
AT1G06690.1	28.2635	30.6034	34.7836	51.9208	53.3542	63.0328	-0.835677	3.31932e-09
AT1G06700.1	81.2753	71.0977	78.0539	73.4557	68.7014	69.1863	0.122548	0.623471
AT1G06700.2	80.994	70.0505	78.293	72.4519	68.25	68.5211	0.130248	0.593047
AT1G06710.1	7.45257	6.86541	5.13984	7.75619	6.13889	5.65465	-0.0290442	1
AT1G06720.1	44.8561	49.5706	32.1539	57.5783	50.4653	52.3887	-0.343009	0.18533
AT1G06730.1	15.6082	16.6399	17.6906	18.1586	18.1458	20.1239	-0.163186	0.578488
AT1G06750.1	0.843688	1.27999	1.07578	1.27749	2.07639	2.32839	-0.755806	0.240024
AT1G06750.2	0.140615	0.349089	0.239062	0.0912493	0.451389	0.166313	0.0012467	1
AT1G06760.1	169.019	159.883	140.927	164.249	156.993	153.008	-0.0148851	1
AT1G06770.1	8.57749	10.4727	9.80156	8.57743	8.21528	10.9767	0.0904848	0.976897
AT1G06770.2	8.71811	10.7054	9.5625	9.12493	8.21528	11.143	0.0573937	1
AT1G06780.1	28.5448	28.3925	21.9937	28.6523	22.5695	25.1133	0.0457513	1
AT1G06780.2	29.1072	27.6944	22.2328	28.196	23.1111	25.2796	0.0425017	1
AT1G06790.1	8.01503	5.93451	5.37891	9.48993	8.57639	8.14935	-0.459657	0.181701
AT1G06790.2	10.5461	9.54176	7.17187	11.3149	11.2847	10.4777	-0.289178	0.517573
AT1G06800.1	17.4362	15.2435	13.8656	12.3187	12.7292	12.6398	0.301361	0.369724
AT1G06800.2	13.9208	11.9854	11.2359	10.0374	9.11806	9.14723	0.383285	0.216478
AT1G06810.1	0	0.116363	0	0	0	0	1.95559	1
AT1G06820.1	26.5762	26.8798	33.8273	31.481	28.9792	31.4332	-0.0696187	0.908418
AT1G06830.1	4.21844	5.46906	5.37891	1.18624	2.4375	3.49258	1.13294	0.0761367
AT1G06840.1	26.5762	29.0907	25.6992	32.3935	24.0139	28.107	-0.0539632	0.984917
AT1G06850.1	15.8895	15.709	12.1922	11.3149	10.2917	8.98092	0.496268	0.0257764
AT1G06850.2	12.9365	13.0326	10.2797	8.48618	8.57639	8.14935	0.514746	0.0196229
AT1G06870.1	24.8888	29.2071	22.4719	34.4922	31.507	27.7743	-0.300021	0.200579
AT1G06890.1	50.34	51.0833	42.075	45.4421	46.4931	41.5783	0.0977085	0.760858
AT1G06890.2	48.9339	48.5233	40.043	43.9822	46.132	37.9194	0.0928345	0.791511
AT1G06890.3	49.9182	52.0142	42.3141	44.0734	45.1389	39.2499	0.159564	0.488551
AT1G06900.1	66.7919	69.1196	60.2437	68.072	68.4306	66.359	-0.0498049	0.953464
AT1G06910.1	5.62458	7.33086	7.05234	6.93495	7.13195	6.81885	-0.0574363	1
AT1G06920.1	0	0.116363	0	0	0	0	1.95503	1
AT1G06923.1	0.421844	0.581814	0.478125	1.00374	0.631945	0.332627	-0.481339	0.937171
AT1G06925.1	0	0	0	0.182499	0	0	-2.56363	0.857139
AT1G06930.1	1.82799	2.44362	1.55391	2.64623	1.89583	1.16419	-0.0249176	1
AT1G06950.1	142.161	157.439	146.067	162.971	190.306	201.239	-0.313476	0.110976
AT1G06960.1	12.0929	16.2908	15.6586	13.0486	14.5347	16.2987	0.0253419	1
AT1G06960.2	11.5304	14.5454	13.9852	11.9537	13	14.4693	0.0416924	1
AT1G06960.3	11.3898	15.2435	14.8219	12.0449	14.1736	15.6335	0.00658805	1
AT1G06970.1	0.140615	0.232726	0.478125	0	0.270833	0.166313	0.95296	0.900481
AT1G06980.1	9.84302	8.72722	11.8336	9.39868	11.7361	12.1409	-0.118371	0.869772
AT1G06990.1	0	0.116363	0	0	0.0902778	0	0.162864	1
AT1G07000.1	12.9365	13.9635	11.475	9.76367	6.31945	8.48198	0.647379	0.0318162
AT1G07010.1	46.5434	42.5888	45.9	56.1183	53.5347	61.037	-0.335287	0.119398
AT1G07010.2	45.1373	41.1925	45.3023	54.0196	51.1875	59.2075	-0.31789	0.190689
AT1G07010.3	43.3093	38.7488	43.1508	52.2858	49.382	57.7107	-0.344918	0.133844
AT1G07020.1	13.499	10.589	9.44297	9.67243	9.75	8.81461	0.230107	0.552223
AT1G07030.1	26.998	25.8326	22.2328	24.7286	25.007	22.9512	0.0399983	1
AT1G07040.1	30.2321	25.3671	24.6234	21.1698	17.5139	14.6356	0.567719	0.00378451
AT1G07050.1	0	0.116363	0.95625	0.182499	1.625	1.66313	-1.49499	0.0321928
AT1G07051.1	0	0	0	0	0	0	0	1
AT1G07060.1	0	0.116363	0	0	0.180556	0.166313	-1.12565	0.938415
AT1G07070.1	14.3427	23.3889	11.2359	17.3374	16.882	18.6271	-0.101753	0.918024
AT1G07080.1	86.0561	79.3595	86.8992	80.7556	73.3959	70.3505	0.164901	0.44772
AT1G07090.1	6.32766	4.88724	6.09609	5.74871	4.69445	4.15783	0.213023	0.704625
AT1G07110.1	93.0869	88.7849	102.08	113.149	123.771	126.398	-0.35413	0.0287219
AT1G07120.1	2.81229	2.79271	1.07578	1.64249	0.451389	1.66313	0.872362	0.279094
AT1G07130.1	8.15565	5.11997	5.49844	8.12119	6.31945	6.15359	-0.160235	0.878817
AT1G07135.1	6.60889	5.58542	18.8859	5.01871	6.68056	7.81673	0.674365	0.705927
AT1G07140.1	165.785	173.73	145.111	144.721	154.104	156.002	0.092333	0.742651
AT1G07150.1	1.82799	2.32726	3.10781	5.10996	3.61111	6.98516	-1.07365	0.0435042
AT1G07150.2	1.82799	2.32726	3.10781	5.10996	3.61111	6.98516	-1.07364	0.0435042
AT1G07160.1	0.562458	0.349089	0.478125	0.912493	0.270833	0.332627	-0.201665	1
AT1G07170.1	9.13995	8.37813	8.84531	9.48993	8.03473	8.14935	0.0279635	1
AT1G07170.2	6.04643	6.63268	6.93281	8.66868	6.68056	6.81885	-0.184329	0.776192
AT1G07170.3	8.85872	7.79631	8.84531	9.48993	7.94445	8.14935	-0.0147592	1
AT1G07175.1	0.562458	0.465452	0.478125	0	0.541667	0.166313	0.969958	0.577358
AT1G07180.1	32.482	28.7416	41.8359	70.3532	54.9792	62.3675	-0.864276	3.0883e-06
AT1G07200.1	21.7953	20.3635	19.8422	17.8849	15.9792	14.3029	0.345574	0.0723057
AT1G07200.2	31.9195	29.6725	28.0898	26.006	20.3125	19.625	0.428035	0.00899762
AT1G07210.1	34.4506	33.978	28.4484	34.9485	33.9445	36.4226	-0.118939	0.767554
AT1G07220.1	11.9522	13.8472	8.96484	12.1362	11.4653	9.47986	0.0570882	1
AT1G07230.1	41.9032	35.7234	39.6844	37.7772	27.625	32.0985	0.264188	0.241596
AT1G07240.1	31.4977	29.7889	34.3055	26.006	25.3681	24.7807	0.324946	0.0659304
AT1G07250.1	48.512	49.2215	55.7015	58.0346	53.3542	50.0603	-0.0771209	0.86688
AT1G07260.1	5.34336	7.44723	4.06406	5.65746	6.59028	6.65253	-0.151889	0.854145
AT1G07270.1	1.26553	1.97817	1.19531	1.27749	1.53472	0.99788	0.186833	0.965823
AT1G07280.1	42.325	39.6797	57.0164	65.2432	67.257	77.3357	-0.590378	0.00763232
AT1G07280.2	41.9032	38.6325	54.9844	63.0533	64.4584	75.3399	-0.578002	0.00771314
AT1G07280.3	42.1844	38.7488	55.4625	63.8745	65.7222	75.8389	-0.587255	0.00697445
AT1G07290.1	2.95291	2.44362	2.03203	2.91998	2.52778	2.99364	-0.182254	0.938415
AT1G07300.1	3.51537	3.95634	4.42266	2.73748	2.70833	2.4947	0.575394	0.264492
AT1G07310.1	49.0745	42.1234	49.4859	47.0846	39.7222	35.7574	0.187608	0.393842
AT1G07320.1	211.625	225.511	250.896	204.946	290.063	273.585	-0.158771	0.606491
AT1G07320.2	186.596	204.333	231.173	181.404	260	247.973	-0.146901	0.661456
AT1G07320.3	163.816	179.664	207.865	156.949	226.597	226.02	-0.143081	0.690301
AT1G07320.4	185.471	203.519	229.38	180.765	259.007	247.142	-0.150405	0.647341
AT1G07330.1	0	0.232726	0.119531	0.729994	0.451389	0.49894	-2.07226	0.0960205
AT1G07340.1	0	0.116363	0	0	0	0	1.95559	1
AT1G07350.1	52.0274	48.2906	45.6609	46.1721	36.8333	38.4184	0.261359	0.260567
AT1G07350.2	54.2772	51.0833	48.5297	47.2671	38.6389	41.412	0.271142	0.243578
AT1G07360.1	57.0895	58.7633	47.2148	65.6082	60.2153	52.3887	-0.135249	0.657579
AT1G07370.1	17.9987	21.2944	14.5828	18.2499	22.6597	21.6207	-0.211452	0.612439
AT1G07380.1	19.2642	15.1272	16.1367	13.9611	10.9236	12.1409	0.441797	0.0902704
AT1G07390.1	5.06213	3.72361	2.74922	2.46373	2.52778	1.99576	0.682277	0.164141
AT1G07390.2	4.92151	3.60725	2.27109	2.37248	2.52778	1.66313	0.663437	0.230172
AT1G07390.3	4.7809	3.60725	2.74922	2.46373	2.4375	1.99576	0.651265	0.187894
AT1G07400.1	4.49967	3.95634	2.51016	6.1137	4.33333	3.32627	-0.356052	0.738104
AT1G07410.1	1.9686	3.02544	2.27109	2.64623	1.625	2.16207	0.189426	0.906351
AT1G07420.1	29.8103	30.4871	27.8508	32.6672	38.5486	30.6017	-0.216681	0.38244
AT1G07420.2	28.9666	28.5089	26.1773	29.7473	36.6528	30.269	-0.214937	0.403629
AT1G07430.1	11.9522	8.1454	6.57422	13.4136	9.11806	6.98516	-0.155706	0.999237
AT1G07440.1	22.4983	19.1999	23.9062	22.6298	18.4167	18.4608	0.133006	0.775339
AT1G07440.2	19.8267	17.1053	22.2328	19.6186	16.7014	16.1324	0.165379	0.680728
AT1G07450.1	1.26553	0.232726	0.597656	1.36874	3.06945	2.66101	-1.77434	0.0171856
AT1G07460.1	0.140615	0.349089	0.358594	0	0.180556	0	1.83493	0.561068
AT1G07470.1	43.1687	48.9888	45.7805	51.3734	46.2222	45.4035	-0.0539158	0.949505
AT1G07473.1	0.281229	0	0	0	0	0	2.7749	0.857607
AT1G07476.1	0	0	0.119531	0	0	0	1.95701	1
AT1G07480.1	47.1059	44.6834	49.9641	52.3771	45.2292	48.2309	-0.0416036	0.988653
AT1G07480.2	44.9967	43.1706	48.5297	50.6434	43.7847	46.9004	-0.0482252	0.963619
AT1G07485.1	2.53106	1.97817	1.9125	0.638745	1.71528	1.33051	0.799546	0.263228
AT1G07490.1	2.95291	3.1418	3.10781	1.27749	2.25695	1.82945	0.779764	0.105752
AT1G07500.1	0	0.116363	0.119531	0.0912493	0.270833	0	-0.676004	1
AT1G07510.1	57.3708	47.7088	49.725	64.057	48.75	48.8961	-0.0687323	0.94303
AT1G07520.1	13.499	12.7999	10.1602	14.3261	10.8333	9.81249	0.0425722	1
AT1G07530.1	40.7782	43.6361	40.6406	40.7884	35.3889	37.4205	0.138332	0.635522
AT1G07540.1	0.140615	0	0	0.0912493	0	0	0.169913	1
AT1G07550.1	0	0.116363	0.597656	0	0	0.332627	1.34171	0.960771
AT1G07560.1	0.984302	2.21089	4.66172	0.821244	1.625	2.32839	0.758577	0.612902
AT1G07570.1	22.639	17.3381	19.7227	15.6036	15.257	13.4714	0.411129	0.0405956
AT1G07570.2	21.3734	16.8726	19.2445	14.7824	14.7153	12.9724	0.419369	0.0350693
AT1G07570.3	19.5454	14.7781	16.6148	13.4136	13.2708	11.4756	0.394512	0.0619491
AT1G07590.1	676.497	685.494	818.55	1076.47	731.341	844.206	-0.282444	0.353552
AT1G07600.1	81.6971	92.1594	92.8758	143.444	87.0278	123.571	-0.407153	0.101713
AT1G07610.1	90.2746	85.4104	117.499	143.9	111.674	122.24	-0.365935	0.160354
AT1G07615.1	9.98364	10.3563	5.85703	9.85492	10.2014	10.8104	-0.234292	0.604524
AT1G07620.1	0.984302	1.04727	1.31484	1.00374	0.993056	1.33051	0.0587299	1
AT1G07630.1	26.5762	29.6725	27.1336	23.1773	17.9653	21.4544	0.417769	0.0502282
AT1G07640.1	35.1537	36.1889	37.6523	31.9373	33.4931	35.5911	0.115601	0.741141
AT1G07640.2	35.013	36.0725	37.4133	31.846	33.132	35.0921	0.122323	0.706112
AT1G07640.3	35.1537	36.0725	37.4133	31.9373	33.4028	35.0921	0.118441	0.734281
AT1G07645.1	0.703073	1.27999	1.31484	2.28123	1.35417	0.831567	-0.463177	0.817975
AT1G07650.1	72.6978	71.7959	67.1765	62.1408	65.2709	67.8558	0.118532	0.658117
AT1G07650.2	70.5885	69.4686	65.264	60.4983	62.8334	65.3611	0.123796	0.640853
AT1G07660.1	44.8561	50.3851	45.4219	43.2522	47.757	41.2457	0.0853341	0.849584
AT1G07660.2	31.9195	35.1416	31.7953	31.481	33.3125	27.7743	0.0866867	0.852987
AT1G07670.1	99.1333	95.6503	89.1703	109.317	93.1667	89.6429	-0.0436823	0.998755
AT1G07690.1	0	0	0	0.0912493	0.0902778	0	-2.56701	0.857139
AT1G07700.1	44.7154	40.9597	49.8445	40.3322	46.4028	49.3951	-0.000314869	1
AT1G07700.2	38.1066	35.258	42.3141	35.131	39.5417	41.412	0.000579943	1
AT1G07700.3	41.2001	36.5379	44.9437	36.1347	41.7986	44.9046	0.00406594	1
AT1G07705.1	23.342	27.1126	26.4164	27.6485	24.5556	27.2754	-0.0429443	1
AT1G07705.2	26.0137	27.9271	27.4922	28.4698	25.7292	28.6059	-0.0195302	1
AT1G07710.1	2.10922	0.349089	1.43437	0.821244	0.8125	0.665253	0.693104	0.6049
AT1G07720.1	85.9155	74.9377	63.9492	60.3158	62.6528	59.0412	0.301693	0.143655
AT1G07725.1	16.3113	16.989	15.5391	13.0486	12.4583	10.8104	0.410303	0.0481978
AT1G07730.2	5.48397	4.65452	4.18359	4.74496	3.52083	4.15783	0.198469	0.810336
AT1G07740.1	7.87442	9.54176	7.17187	7.93869	6.22917	6.81885	0.227237	0.578584
AT1G07745.1	5.06213	6.51632	5.25937	4.83621	4.875	5.48834	0.165886	0.867401
AT1G07745.2	5.06213	6.74905	4.78125	5.01871	5.14584	5.48834	0.0970755	0.985909
AT1G07750.1	62.2923	60.5087	47.2148	42.5222	32.7708	29.6038	0.68672	0.000200034
AT1G07770.1	166.91	196.653	140.569	166.712	203.306	189.265	-0.149332	0.588554
AT1G07770.2	161.285	193.395	138.656	160.964	193.375	185.107	-0.128101	0.668535
AT1G07780.1	29.2478	24.6689	24.3844	20.1661	23.7431	25.9449	0.172937	0.596065
AT1G07780.2	29.2478	24.6689	24.0258	19.9836	23.4722	25.9449	0.176302	0.589086
AT1G07780.3	29.8103	24.7853	24.2648	21.0786	23.9236	26.9428	0.140952	0.713731
AT1G07780.4	26.2949	22.458	21.9937	18.8886	21.8472	24.2817	0.130868	0.768639
AT1G07780.5	29.2478	24.6689	24.2648	20.0748	23.5625	26.2775	0.170771	0.605027
AT1G07790.1	50.0588	54.2251	41.9555	42.5222	51.8195	55.216	-0.0277526	1
AT1G07795.1	0.281229	0.232726	0.119531	0.182499	0.0902778	0.665253	-0.283308	1
AT1G07810.1	92.1026	84.9449	84.5086	101.469	78.9931	87.3145	-0.035026	1
AT1G07820.1	82.822	89.8322	75.1851	72.1782	87.75	77.8346	0.059168	0.933049
AT1G07820.2	82.2596	86.574	73.5117	71.2657	85.6736	76.8368	0.0511799	0.959605
AT1G07830.1	17.2956	20.1308	13.1484	19.4361	16.882	16.1324	-0.0605095	0.994889
AT1G07840.1	18.2799	21.178	14.9414	17.6111	20.8542	19.4587	-0.0890893	0.881983
AT1G07840.2	17.8581	20.5962	14.9414	17.3374	20.132	18.9597	-0.0780161	0.910214
AT1G07840.3	17.155	19.3162	14.4633	16.5161	19.4097	18.1282	-0.0846215	0.890028
AT1G07850.1	0	0	0	0.0912493	0	0	-1.79368	1
AT1G07860.1	0.140615	0	0	0	0	0	1.96476	1
AT1G07870.1	11.3898	12.4508	10.3992	10.4937	11.5556	10.1451	0.0816779	0.950141
AT1G07870.2	9.42118	10.3563	8.84531	8.30369	9.11806	7.98304	0.163753	0.742651
AT1G07880.1	4.35905	3.37452	2.51016	2.09873	1.26389	1.99576	0.940235	0.0607907
AT1G07880.2	4.49967	3.49089	2.62969	2.18998	1.35417	1.82945	0.971116	0.0539439
AT1G07890.1	684.793	655.472	454.458	563.829	547.264	562.139	0.101004	0.841218
AT1G07890.2	640.921	611.371	424.336	527.512	511.875	521.226	0.103292	0.835602
AT1G07890.3	638.531	609.16	422.782	526.235	510.431	519.064	0.102503	0.838644
AT1G07890.4	640.359	610.789	424.336	527.147	511.785	521.06	0.102882	0.836522
AT1G07890.5	638.812	609.16	422.782	526.052	510.521	518.898	0.102984	0.837402
AT1G07890.6	637.969	624.171	434.137	525.596	507.361	536.859	0.111758	0.802996
AT1G07890.7	638.812	609.043	422.782	526.052	510.702	519.064	0.102562	0.838643
AT1G07890.8	640.359	611.022	424.455	527.147	512.056	521.06	0.102934	0.836354
AT1G07900.1	0.281229	0.465452	0.119531	0.273748	0.180556	0.49894	0.0139702	1
AT1G07901.1	0.562458	0.232726	0.239062	0.547496	0.541667	0.166313	-0.434215	1
AT1G07910.1	24.4669	25.018	25.6992	22.9948	22.5695	22.1197	0.150052	0.637841
AT1G07910.2	24.6076	25.8326	27.3726	23.9073	23.382	22.7849	0.149944	0.670937
AT1G07920.1	1602.58	1799.44	1293.93	1756	1764.66	1670.45	-0.144699	0.591668
AT1G07930.1	1339.64	1533.78	1118.45	1470.85	1492.47	1421.15	-0.135392	0.625968
AT1G07930.2	1088.22	1243.1	917.044	1182.32	1199.61	1146.4	-0.119331	0.687465
AT1G07940.1	1513.58	1709.02	1242.05	1665.03	1669.87	1588.79	-0.141257	0.604876
AT1G07940.2	1510.9	1704.95	1240.38	1661.1	1666.89	1583.8	-0.140493	0.607181
AT1G07950.1	11.3898	13.9635	10.7578	11.4974	11.6458	12.6398	0.0248111	1
AT1G07960.1	23.9045	24.2035	20.4398	20.8048	22.3889	23.2839	0.0494024	0.993213
AT1G07960.2	24.3263	24.9017	21.157	21.6261	22.9306	24.1154	0.0414818	1
AT1G07960.3	24.0451	24.5526	20.918	21.2611	22.3889	23.6165	0.0533241	0.977115
AT1G07970.1	15.1864	14.8945	13.1484	17.5199	15.7986	15.9661	-0.194709	0.552223
AT1G07980.1	12.5147	11.1708	9.68203	11.0412	11.1944	7.81673	0.112725	0.837098
AT1G07985.1	13.7802	13.149	8.24765	14.9649	8.125	6.31991	0.244622	0.858926
AT1G07990.1	66.7919	59.9269	68.9695	70.9007	55.6111	61.7022	0.0548853	0.949335
AT1G08000.1	10.1243	8.37813	9.32344	13.5049	11.5556	11.143	-0.395414	0.142612
AT1G08000.2	9.56179	7.79631	8.84531	12.4099	10.7431	10.8104	-0.386363	0.155005
AT1G08005.1	0	0.116363	0	0	0.0902778	0.166313	-0.631008	1
AT1G08010.1	23.6233	21.2944	22.1133	24.9111	23.9236	25.2796	-0.144293	0.616867
AT1G08010.2	14.2021	15.4763	16.0172	17.7024	17.2431	18.6271	-0.220124	0.406264
AT1G08030.1	26.8574	26.7635	23.9062	22.3561	17.7847	22.286	0.320177	0.135172
AT1G08035.1	0	0	0.239062	0	0.0902778	0	0.964294	1
AT1G08040.1	33.0444	29.4398	29.2851	26.6448	25.4583	30.4353	0.159619	0.668157
AT1G08040.2	33.0444	29.4398	28.9266	26.4623	24.8264	30.6017	0.166346	0.651458
AT1G08050.1	14.6239	12.3345	10.6383	13.7786	9.75	10.3114	0.144229	0.916194
AT1G08060.1	37.1223	37.1198	33.8273	36.8647	29.25	30.4353	0.157992	0.626188
AT1G08060.2	36.4192	36.5379	33.1101	35.5872	28.5278	29.6038	0.173926	0.56481
AT1G08070.1	1.68738	1.27999	1.79297	1.73374	1.08333	1.33051	0.187294	0.989606
AT1G08080.1	0	0	0.119531	0	0	0	1.95692	1
AT1G08090.1	0.421844	0.349089	1.07578	1.36874	2.61806	2.4947	-1.76968	0.0966574
AT1G08100.1	0	0	0	0	0.0902778	0	-1.79401	1
AT1G08110.1	53.0117	54.9233	63.232	65.9732	60.3959	62.3675	-0.140292	0.613043
AT1G08110.2	54.2772	55.6215	64.5469	66.8857	61.2986	63.0328	-0.132001	0.653719
AT1G08110.3	53.0117	55.156	63.4711	65.6995	60.5764	63.5317	-0.143737	0.597692
AT1G08110.4	54.5585	56.3196	65.025	67.5245	62.1111	63.698	-0.135848	0.636
AT1G08120.1	0.281229	0	0	0.0912493	0	0.166313	0.183728	1
AT1G08125.1	13.9208	17.5708	14.1047	15.2386	15.6181	12.8061	0.0517728	0.996607
AT1G08125.2	14.0615	17.5708	13.8656	15.3299	15.4375	12.6398	0.0560354	0.988895
AT1G08125.3	11.5304	13.8472	10.5187	12.7749	12.7292	9.14723	0.0295727	1
AT1G08130.1	41.0595	46.8942	42.6726	56.4833	46.8542	55.216	-0.27596	0.231296
AT1G08160.1	26.998	26.4144	25.9383	16.6074	14.9861	19.625	0.646122	0.00181404
AT1G08165.1	0.703073	1.16363	0.597656	0.547496	1.17361	0.831567	-0.0431637	1
AT1G08170.1	0.140615	0	0	0.182499	0	0	-0.606564	1
AT1G08180.1	6.60889	4.42179	6.09609	4.74496	6.13889	3.82521	0.177876	0.802507
AT1G08190.1	180.409	174.777	160.65	187.7	181.549	185.439	-0.105047	0.673193
AT1G08200.1	259.153	253.206	252.689	289.99	302.611	296.703	-0.217209	0.15647
AT1G08210.1	15.1864	13.4981	15.3	14.5999	13.6319	13.3051	0.074156	0.914147
AT1G08220.1	9.28056	10.8217	5.13984	10.3112	9.02778	8.14935	-0.133273	0.935229
AT1G08220.2	6.18704	7.56359	3.94453	7.57369	6.86111	6.65253	-0.257972	0.721245
AT1G08230.2	25.7325	21.5271	18.7664	17.9761	10.2014	9.14723	0.798534	0.00263156
AT1G08250.1	16.3113	17.3381	17.093	13.7786	12.9097	16.964	0.241826	0.441334
AT1G08260.1	36.2786	43.0543	38.25	38.9634	42.882	44.4057	-0.0974796	0.837118
AT1G08270.1	1.12492	1.04727	1.43437	1.45999	0.722222	1.49682	0.00901586	1
AT1G08270.2	3.65598	3.83998	3.94453	3.19373	4.15278	3.82521	0.0405966	1
AT1G08280.1	14.3427	13.9635	11.1164	14.5999	11.6458	10.9767	0.0656192	0.961741
AT1G08290.1	0.562458	1.74544	0.95625	2.09873	1.89583	0.831567	-0.599965	0.596139
AT1G08300.1	5.20274	4.53815	4.06406	6.2962	4.60417	4.65677	-0.195813	0.818636
AT1G08310.1	1.12492	1.74544	2.39062	1.82499	0.541667	0.665253	0.745808	0.395413
AT1G08310.2	1.12492	1.62908	2.27109	1.64249	0.541667	0.665253	0.772165	0.347401
AT1G08315.1	12.7959	8.26177	9.80156	10.4937	6.68056	8.48198	0.256175	0.567461
AT1G08320.1	8.85872	11.6363	9.32344	9.58118	7.40278	6.15359	0.347461	0.429889
AT1G08320.2	7.17135	9.77448	7.88906	8.30369	5.6875	4.82309	0.378129	0.418628
AT1G08320.3	8.57749	11.5199	9.32344	9.39868	7.13195	5.82097	0.376729	0.389098
AT1G08340.1	7.17135	8.26177	4.66172	10.0374	5.77778	6.31991	-0.152539	0.925605
AT1G08350.1	14.3427	16.989	11.2359	10.3112	11.8264	9.9788	0.397789	0.163489
AT1G08350.2	14.7645	17.4544	11.7141	10.4937	11.8264	10.4777	0.416305	0.11921
AT1G08360.1	214.859	234.704	166.268	226.572	243.118	231.176	-0.186865	0.431723
AT1G08370.1	36.7004	39.447	35.8594	41.7009	37.0139	42.5762	-0.108742	0.692627
AT1G08380.1	1873.69	1994.46	2301.93	1817.41	2003.99	2018.71	0.0793955	0.860681
AT1G08390.1	5.90581	4.65452	5.7375	6.02245	6.04861	6.31991	-0.174213	0.857777
AT1G08400.1	8.15565	9.89085	7.2914	8.57743	7.94445	7.31779	0.0801338	0.986945
AT1G08410.1	25.4512	27.2289	19.7227	27.2835	26.7222	26.4438	-0.154085	0.672695
AT1G08420.1	76.9162	76.2177	75.0656	84.3143	77.1875	78.3336	-0.0730252	0.852417
AT1G08420.2	76.0725	76.4504	74.3484	84.0406	76.7361	77.8346	-0.074016	0.849133
AT1G08430.1	29.8103	26.298	17.5711	38.3247	22.8403	13.4714	-0.0281729	1
AT1G08440.1	0	0.232726	0	0.182499	0	0	0.191602	1
AT1G08450.1	63.4172	64.465	63.7101	49.7309	54.7084	53.8855	0.276755	0.0989751
AT1G08450.2	55.1209	55.3887	53.4305	42.8872	46.4028	46.2351	0.276366	0.0989585
AT1G08450.3	55.4022	55.8542	53.55	42.2484	46.132	47.233	0.284847	0.0893671
AT1G08460.1	20.3891	20.5962	19.3641	20.0748	18.507	17.1303	0.104077	0.783888
AT1G08465.1	10.5461	10.7054	9.80156	12.7749	14.4444	12.1409	-0.354133	0.16322
AT1G08470.1	15.1864	17.1053	14.2242	16.8811	15.7986	17.1303	-0.0925648	0.862504
AT1G08480.1	54.2772	58.1814	43.0312	59.677	51.5486	57.5444	-0.117391	0.745102
AT1G08490.1	30.7946	37.5852	40.4016	40.4234	43.875	43.4078	-0.22581	0.276927
AT1G08500.1	8.43688	6.98177	5.61797	6.56995	5.41667	6.65253	0.176574	0.843521
AT1G08510.1	135.693	134.865	134.234	119.445	109.056	117.75	0.226188	0.147993
AT1G08520.1	210.781	205.613	242.648	178.757	214.049	204.565	0.142439	0.55309
AT1G08530.1	9.70241	12.6836	11.1164	9.58118	11.6458	11.6419	0.0429199	1
AT1G08540.1	113.617	117.876	133.875	135.87	152.479	150.846	-0.264316	0.181037
AT1G08550.1	41.4813	45.3815	63.8297	70.3532	95.7848	92.8028	-0.777623	9.19134e-05
AT1G08550.2	41.0595	44.7997	63.232	69.3495	94.882	92.1376	-0.778552	9.29877e-05
AT1G08560.1	27.4199	36.4216	29.0461	20.4398	23.382	22.9512	0.482724	0.00825955
AT1G08570.1	44.0124	41.6579	50.3226	73.8207	64.2778	63.1991	-0.567962	0.000381014
AT1G08570.2	40.0752	38.0507	42.4336	65.3345	56.875	55.8813	-0.565791	0.00039871
AT1G08570.3	41.0595	38.9816	46.2586	68.072	59.2222	57.2118	-0.549848	0.000623461
AT1G08570.4	41.4813	38.8652	46.4976	67.707	59.132	57.0455	-0.538866	0.000927507
AT1G08580.1	27.8417	33.5125	22.3523	26.6448	29.6111	36.09	-0.129931	0.781796
AT1G08590.1	21.514	21.7599	21.7547	21.6261	18.4167	18.6271	0.1426	0.665199
AT1G08600.1	57.652	55.6215	54.2672	62.8708	55.0695	51.8898	-0.0239489	1
AT1G08600.2	58.7769	57.5996	57.614	65.517	56.1528	53.3866	-0.0131195	1
AT1G08600.3	60.4643	58.5305	57.9726	66.977	56.7847	55.216	-0.0201343	1
AT1G08600.4	60.3237	58.1814	58.0922	66.5207	56.5139	54.0518	-0.00825117	1
AT1G08610.1	7.31196	7.91268	4.90078	10.0374	10.2917	11.6419	-0.657853	0.0153699
AT1G08620.1	41.9032	45.0324	45.5414	47.3584	40.8958	40.2478	0.0406716	0.995147
AT1G08620.2	42.8875	46.3124	46.9758	48.1796	42.0695	41.0794	0.0490065	0.966969
AT1G08630.1	4.49967	1.97817	0.597656	1.91624	0.8125	0.99788	0.88742	0.531353
AT1G08630.2	4.49967	1.97817	0.597656	1.91624	0.8125	0.99788	0.887819	0.535838
AT1G08630.3	4.49967	2.09453	0.597656	1.91624	0.902778	0.99788	0.875403	0.504668
AT1G08630.4	4.35905	1.97817	0.597656	1.82499	0.722222	0.99788	0.932824	0.501132
AT1G08630.5	3.09352	1.62908	0.597656	1.36874	0.631945	0.99788	0.804424	0.602345
AT1G08640.1	51.8868	58.4142	49.3664	56.1183	74.9306	69.519	-0.326512	0.0843254
AT1G08650.1	36.5598	48.2906	45.0633	44.6209	50.6459	52.8876	-0.184462	0.60975
AT1G08650.2	24.4669	35.0252	32.632	29.5648	33.7639	38.9173	-0.140712	0.796849
AT1G08660.1	37.5441	39.3307	38.3695	30.2035	30.9653	31.1006	0.322645	0.0507349
AT1G08660.2	37.5441	40.4943	39.2062	30.2035	31.5972	31.5995	0.330901	0.0373652
AT1G08670.1	2.24983	2.09453	1.67344	0.912493	1.17361	0.831567	0.992471	0.0701228
AT1G08680.1	45.4185	39.3307	43.7484	40.4234	38.3681	42.2436	0.0886902	0.828821
AT1G08680.2	44.5748	37.4689	42.5531	39.6934	37.5556	41.0794	0.075964	0.873518
AT1G08680.3	41.7625	35.8398	40.7601	37.5035	36.4722	39.5826	0.0621426	0.923866
AT1G08680.4	43.8718	37.3525	41.8359	39.0547	36.4722	41.412	0.0770563	0.874126
AT1G08700.1	44.5748	38.8652	39.8039	36.3172	38.9097	31.5995	0.192515	0.34028
AT1G08710.1	8.29626	8.02904	9.5625	6.93495	8.66667	7.81673	0.145518	0.81946
AT1G08710.2	5.48397	5.58542	6.57422	5.20121	7.04167	6.31991	-0.0668353	1
AT1G08720.1	27.7011	28.6253	28.0898	26.2798	21.0347	20.4565	0.307043	0.143309
AT1G08730.1	0.984302	1.62908	1.67344	1.55124	1.625	1.16419	-0.0377253	1
AT1G08750.1	15.0458	12.5672	12.6703	12.7749	12.3681	12.9724	0.0778535	0.954983
AT1G08750.2	15.0458	12.5672	12.5508	12.7749	12.2778	12.9724	0.0771968	0.954864
AT1G08750.3	15.0458	12.7999	12.6703	12.9574	12.2778	12.9724	0.0826234	0.941169
AT1G08760.1	30.3728	25.8326	28.9266	28.561	23.7431	23.6165	0.156134	0.603478
AT1G08770.1	16.8738	16.5235	17.9297	12.9574	12.4583	15.3008	0.351422	0.179133
AT1G08780.1	16.3113	14.429	13.8656	15.5124	18.8681	15.6335	-0.177133	0.629589
AT1G08800.1	42.4656	36.3052	39.5648	37.686	31.0556	32.2648	0.223322	0.356616
AT1G08800.2	42.7468	36.887	39.5648	37.9597	31.1458	32.7637	0.222128	0.361378
AT1G08810.1	10.5461	8.26177	7.65	8.66868	7.40278	11.4756	-0.0304396	1
AT1G08810.2	9.70241	6.86541	6.09609	7.39119	6.59028	10.1451	-0.0646668	0.997378
AT1G08820.1	41.9032	42.3561	42.4336	33.9447	33.2222	34.0942	0.324478	0.0408421
AT1G08820.2	42.4656	42.3561	43.2703	34.3097	34.0347	35.2584	0.308349	0.0606153
AT1G08830.1	40.0752	35.607	67.7742	25.7323	21.3056	58.2097	0.45345	0.611036
AT1G08830.2	34.5912	30.4871	59.7656	22.2648	18.7778	51.0582	0.4465	0.622322
AT1G08840.1	8.01503	9.19267	9.92109	11.4974	11.4653	15.6335	-0.483313	0.12373
AT1G08840.2	9.13995	10.3563	10.5187	13.5049	13.0903	17.4629	-0.531169	0.0522025
AT1G08845.1	4.21844	4.18906	3.70547	3.83247	6.31945	5.48834	-0.363759	0.606154
AT1G08845.2	3.65598	3.37452	3.34687	3.46747	5.6875	5.15571	-0.455511	0.464684
AT1G08860.1	0.140615	0.232726	0	0.273748	0.180556	0	-0.45158	1
AT1G08880.1	69.323	84.1304	69.8062	59.4945	64.2778	71.1821	0.201659	0.376396
AT1G08890.1	26.1543	24.9017	30.1219	35.2222	36.7431	36.2563	-0.41368	0.0223212
AT1G08900.1	12.5147	11.7527	15.1805	7.11744	5.86806	6.31991	1.02762	6.2832e-07
AT1G08900.2	12.6553	12.5672	16.2562	7.29994	6.22917	6.65253	1.03867	3.75099e-07
AT1G08900.3	11.2492	11.4036	14.9414	6.6612	5.59722	6.15359	1.032	3.33513e-06
AT1G08910.1	37.9659	37.7016	31.4367	36.7735	30.6945	32.4311	0.0969923	0.81913
AT1G08920.1	41.0595	31.8834	40.9992	60.042	35.2986	37.9194	-0.229004	0.749045
AT1G08920.2	38.2472	30.0216	38.9672	53.7458	33.3125	34.5932	-0.185137	0.843521
AT1G08920.3	27.7011	22.3417	31.1976	43.4347	24.2847	28.2733	-0.243792	0.718472
AT1G08930.1	70.0261	66.5596	64.4273	69.9882	65.9931	68.3548	-0.0239735	1
AT1G08930.2	70.0261	66.4432	64.4273	69.897	65.8125	68.3548	-0.0228483	1
AT1G08940.1	14.7645	12.3345	8.60625	14.4174	10.4722	10.6441	-0.00654322	1
AT1G08960.1	13.9208	18.5017	18.0492	15.2386	15.6181	15.9661	0.118167	0.83055
AT1G08970.1	37.6847	33.2798	33.9469	35.5872	31.507	34.2605	0.0489678	0.981908
AT1G08970.2	42.325	39.5634	39.4453	42.7959	36.6528	39.2499	0.030089	1
AT1G08970.3	41.3407	37.4689	37.7719	39.3284	35.2083	38.5847	0.0438541	0.992151
AT1G08970.4	38.2472	35.9561	36.457	39.6934	33.4931	35.0921	0.0284195	1
AT1G08980.1	28.826	25.018	32.393	19.7098	26.7222	22.1197	0.32739	0.186334
AT1G08985.1	0	0	0.119531	0	0	0	1.95692	1
AT1G08990.1	9.28056	9.65812	8.72578	11.6799	7.76389	6.31991	0.0813842	0.991602
AT1G09000.1	5.90581	6.2836	7.41094	5.9312	6.31945	5.65465	0.125698	0.907478
AT1G09010.1	71.9947	66.7923	77.3367	76.0107	71.3195	70.3505	-0.0120512	1
AT1G09020.1	59.48	56.436	64.1883	64.1483	57.5972	62.7001	-0.0329726	1
AT1G09040.1	4.92151	7.91268	5.49844	7.93869	5.6875	8.31567	-0.227535	0.639086
AT1G09050.1	7.17135	7.33086	8.60625	7.93869	6.13889	8.64829	0.0417574	1
AT1G09060.1	52.0274	50.8506	54.7453	54.2021	46.132	51.3908	0.0564784	0.929218
AT1G09060.2	52.4493	51.1997	54.9844	54.4758	46.7639	51.5571	0.055178	0.934748
AT1G09060.3	52.0274	50.9669	54.7453	54.2933	46.132	51.3908	0.0566471	0.928709
AT1G09070.1	102.789	94.2539	114.152	94.8993	74.4792	70.0179	0.376457	0.280596
AT1G09080.1	2.24983	7.33086	0.597656	0.547496	0.902778	1.33051	1.90559	0.0580328
AT1G09080.2	2.24983	7.79631	0.597656	0.547496	0.902778	1.33051	1.96812	0.0541125
AT1G09090.1	2.81229	1.74544	5.85703	3.92372	2.79861	3.15995	0.0746704	1
AT1G09090.2	2.81229	1.74544	6.09609	4.01497	2.79861	3.49258	0.0525214	1
AT1G09100.1	30.3728	30.138	24.0258	27.1923	23.4722	22.1197	0.20582	0.458519
AT1G09130.1	91.2589	99.1412	103.634	108.13	117.271	106.441	-0.175197	0.349645
AT1G09130.2	72.979	81.5704	85.3453	86.5956	91.7223	82.9904	-0.124314	0.628134
AT1G09130.3	82.1189	89.7158	92.6367	95.538	101.743	94.1333	-0.140408	0.517166
AT1G09140.1	63.839	55.9706	56.8969	64.1483	55.25	54.7171	0.0166201	1
AT1G09140.2	74.3851	66.6759	68.9695	75.0982	62.6528	64.8622	0.0490881	0.96693
AT1G09150.1	31.6383	37.7016	30.0023	34.8572	35.2986	33.0964	-0.0573506	0.95737
AT1G09155.1	0.703073	1.39635	0.597656	1.55124	0.902778	0.332627	-0.143977	1
AT1G09157.1	0.140615	0.116363	0	0	0.0902778	0	0.96781	1
AT1G09160.1	40.0752	43.5197	37.8914	36.7735	38.1875	40.5805	0.0786035	0.854002
AT1G09160.2	39.7939	41.7743	35.3812	34.3097	36.5625	40.4141	0.0801698	0.857777
AT1G09170.1	3.09352	2.67635	1.67344	3.55872	1.89583	0.831567	0.168848	0.942872
AT1G09176.1	0.281229	0.465452	0.597656	0.0912493	0.180556	0	1.96354	0.195784
AT1G09180.1	1.54676	1.16363	1.55391	0.912493	1.53472	0.831567	0.315773	0.806443
AT1G09190.1	2.10922	3.37452	1.67344	4.28872	3.88195	2.66101	-0.628456	0.201332
AT1G09195.1	6.46827	6.51632	6.93281	5.38371	4.51389	4.9894	0.421427	0.236873
AT1G09195.2	7.45257	6.98177	8.24765	6.93495	5.32639	4.82309	0.379806	0.23528
AT1G09200.1	79.7285	97.3957	73.6312	71.4482	100.66	86.8156	-0.0455386	0.998755
AT1G09210.1	242.841	245.293	194.955	220.185	246.278	246.144	-0.0607496	0.930561
AT1G09220.1	1.68738	1.86181	1.31484	0.729994	1.17361	1.16419	0.68765	0.405956
AT1G09230.1	20.1079	20.7126	18.5273	20.2573	20.3125	19.4587	-0.0203775	1
AT1G09240.1	2.95291	2.32726	2.51016	0.821244	1.625	1.16419	1.08783	0.0877796
AT1G09250.1	24.6076	21.7599	24.5039	20.8048	17.1528	17.2966	0.349126	0.0742999
AT1G09260.1	0	0	0	0	0	0	0	1
AT1G09270.1	73.6821	76.7995	78.293	71.2657	62.4722	69.1863	0.174966	0.394955
AT1G09270.2	65.9483	65.9778	71.0015	62.8708	55.7917	64.0306	0.155152	0.51913
AT1G09270.3	72.1353	73.8904	75.6633	68.5282	61.2084	67.3569	0.171669	0.4085
AT1G09280.1	17.2956	20.9453	19.6031	18.5236	17.5139	20.6229	0.0469967	1
AT1G09290.1	9.42118	11.1708	8.60625	10.1287	11.2847	11.9746	-0.179383	0.662996
AT1G09300.1	10.1243	8.26177	6.33515	13.7786	10.1111	8.98092	-0.431914	0.320697
AT1G09300.2	10.2649	9.42539	7.17187	13.8699	11.1042	10.3114	-0.40968	0.264683
AT1G09310.1	1577.41	1500.38	1203.56	1736.2	1774.59	1583.97	-0.251109	0.283717
AT1G09320.1	8.29626	9.42539	8.24765	10.3112	9.65973	13.3051	-0.327687	0.299544
AT1G09330.1	31.3571	34.5598	31.0781	31.6635	31.4167	35.0921	-0.00796929	1
AT1G09340.1	455.029	457.306	608.892	619.309	693.604	673.403	-0.384682	0.0831125
AT1G09350.1	1.40615	1.62908	2.74922	0.364997	0.451389	0.49894	2.12788	0.0286686
AT1G09370.1	0.421844	0.465452	0.119531	0.0912493	0.0902778	0	2.02722	0.256227
AT1G09380.1	0.562458	1.16363	0.717187	1.18624	1.08333	0.332627	-0.175032	1
AT1G09390.1	16.4519	19.0835	25.8187	16.0599	18.5972	15.1345	0.296747	0.319566
AT1G09400.1	0.421844	0.349089	0.358594	0.364997	0.541667	0	0.0932783	1
AT1G09410.1	1.82799	1.39635	0.95625	1.00374	1.26389	0.665253	0.435297	0.739243
AT1G09415.1	11.9522	9.89085	11.2359	8.48618	8.75695	5.98728	0.469734	0.072455
AT1G09420.1	18.8424	16.2908	16.1367	12.1362	10.5625	10.4777	0.61552	0.00168866
AT1G09420.2	18.4205	15.8254	15.1805	11.8624	10.3819	10.3114	0.590051	0.00397481
AT1G09430.1	62.1517	64.5814	59.407	46.9021	43.3333	46.4014	0.447444	0.00317954
AT1G09440.1	9.56179	9.54176	10.1602	10.3112	9.75	10.1451	-0.0435838	1
AT1G09450.1	4.7809	5.23633	4.66172	4.19747	5.77778	4.49046	0.0100714	1
AT1G09460.1	21.0922	16.6399	21.5156	11.6799	11.1944	10.9767	0.800376	4.04737e-05
AT1G09470.1	7.03073	7.09814	5.7375	4.83621	7.3125	6.15359	0.116771	0.938415
AT1G09470.2	6.89012	6.05087	5.85703	4.56246	7.13195	5.82097	0.0964399	0.982035
AT1G09480.1	2.10922	1.27999	0.597656	1.36874	1.35417	1.82945	-0.183256	0.961741
AT1G09483.1	0.140615	0.349089	0.119531	0.364997	0.270833	0.166313	-0.427062	1
AT1G09486.1	5.7652	6.51632	5.13984	5.47496	5.41667	7.15147	-0.0169895	1
AT1G09490.1	18.5611	17.4544	18.0492	17.7024	19.7708	20.6229	-0.0969439	0.849803
AT1G09490.2	17.0144	16.1744	16.3758	16.3336	17.875	18.1282	-0.0747685	0.93585
AT1G09500.1	4.64028	2.67635	0.717187	2.00748	0.902778	0.49894	1.16548	0.279921
AT1G09500.2	4.64028	2.44362	0.717187	1.82499	0.902778	0.49894	1.20275	0.291766
AT1G09500.3	3.09352	1.97817	0.717187	1.55124	0.722222	0.49894	0.979306	0.348403
AT1G09510.1	0	0	0	0	0	0	0	1
AT1G09520.1	12.0929	13.2654	13.268	12.9574	11.0139	10.9767	0.139141	0.79362
AT1G09530.1	41.6219	25.5998	31.0781	37.1385	18.9583	23.6165	0.297342	0.625345
AT1G09530.2	42.0438	25.7162	30.4805	35.9522	18.507	22.7849	0.341604	0.540959
AT1G09540.1	6.04643	3.83998	4.06406	2.82873	1.80556	2.16207	1.01342	0.013841
AT1G09550.1	0.140615	0	0	0	0	0	1.96475	1
AT1G09560.1	139.63	133.817	97.657	162.697	112.938	86.6492	0.0318041	1
AT1G09570.1	251.7	234.588	243.246	151.565	126.569	141.366	0.798351	1.06279e-07
AT1G09570.2	242.56	226.093	234.281	147.094	121.875	137.707	0.789667	1.29859e-07
AT1G09575.1	4.92151	4.18906	4.06406	2.37248	2.61806	3.15995	0.715357	0.0893539
AT1G09580.1	13.9208	10.8217	10.5187	11.2237	11.5556	10.4777	0.0672769	0.956307
AT1G09590.1	218.375	238.428	159.455	222.74	240.32	227.849	-0.165208	0.611885
AT1G09600.1	2.10922	3.25816	3.22734	2.91998	3.15972	2.99364	-0.065875	1
AT1G09610.1	2.24983	1.39635	2.39062	1.00374	0.722222	1.16419	1.08861	0.0784949
AT1G09620.1	153.129	167.097	160.769	165.617	158.257	170.637	-0.0388079	0.99244
AT1G09630.1	17.4362	18.9672	17.2125	15.6949	14.8056	14.3029	0.253884	0.291961
AT1G09640.1	234.545	243.664	198.422	238.343	251.153	244.98	-0.1185	0.611596
AT1G09640.2	135.834	144.057	117.619	130.851	141.826	140.036	-0.0536869	0.924335
AT1G09645.1	15.1864	16.2908	12.6703	11.4974	12.0069	10.1451	0.3751	0.0931623
AT1G09650.1	1.26553	0.581814	0.478125	0.638745	0.541667	0.665253	0.302421	1
AT1G09660.1	32.2007	34.6761	30.1219	31.846	41.0764	38.5847	-0.198217	0.490891
AT1G09660.2	27.8417	30.9525	27.9703	29.291	36.2917	35.5911	-0.216461	0.431905
AT1G09665.1	0	0.116363	0	0	0.0902778	0	0.163163	1
AT1G09680.1	1.26553	1.62908	1.43437	2.64623	0.993056	1.66313	-0.291056	0.861101
AT1G09690.1	288.541	328.376	223.404	284.607	329.965	317.825	-0.149796	0.614781
AT1G09700.1	37.9659	33.978	20.918	31.9373	31.6875	36.09	-0.101416	0.878077
AT1G09710.1	9.70241	7.33086	9.32344	11.0412	9.20834	8.14935	-0.134581	0.857139
AT1G09710.2	8.57749	6.2836	8.00859	10.4937	8.57639	7.81673	-0.261153	0.533701
AT1G09720.1	0	0	0	0.0912493	0	0	-1.79293	1
AT1G09730.1	45.1373	42.3561	45.0633	43.0697	37.9167	40.5805	0.124394	0.674994
AT1G09730.2	45.8404	43.1706	45.6609	44.0734	38.6389	42.4099	0.10695	0.74825
AT1G09740.1	41.3407	37.8179	47.5734	54.9321	41.3472	38.2521	-0.0914049	0.925853
AT1G09750.1	238.061	243.548	301.099	129.574	204.75	165.482	0.647111	0.00149317
AT1G09760.1	37.8253	41.8906	35.7398	47.8146	49.6528	44.7383	-0.304263	0.0747726
AT1G09770.1	161.144	154.181	168.419	164.522	156.542	151.511	0.0325004	0.99867
AT1G09780.1	187.721	223.184	149.294	218.907	214.049	205.73	-0.189389	0.608807
AT1G09790.1	0	0	0	0	0	0	0	1
AT1G09794.1	2.95291	3.72361	2.86875	2.46373	1.625	1.82945	0.677176	0.171472
AT1G09795.1	48.7933	50.036	54.3867	32.0285	36.8333	31.5995	0.603866	8.91326e-06
AT1G09800.1	4.64028	4.88724	3.94453	6.1137	5.41667	5.32203	-0.332136	0.484299
AT1G09810.1	10.5461	9.77448	11.475	9.58118	9.93056	11.143	0.0640506	1
AT1G09812.1	0.140615	0.349089	0.358594	0.821244	0.451389	0.332627	-0.932943	0.566134
AT1G09815.1	14.3427	13.2654	15.0609	14.8736	15.7986	17.7955	-0.174357	0.693035
AT1G09820.1	8.57749	8.02904	6.57422	7.57369	5.50695	7.31779	0.192695	0.734685
AT1G09830.1	27.7011	34.6761	27.7312	39.1459	43.0625	40.2478	-0.440945	0.0187825
AT1G09840.1	42.325	45.2652	45.9	48.7271	46.8542	48.8961	-0.111505	0.688241
AT1G09840.2	40.9189	45.1488	45.6609	48.2709	46.4931	48.3972	-0.117021	0.664904
AT1G09840.3	41.2001	43.8688	45.3023	47.9971	46.132	47.233	-0.115108	0.666918
AT1G09840.4	40.497	43.9852	44.9437	47.3584	45.8611	47.7319	-0.120027	0.650279
AT1G09840.5	40.2158	43.6361	44.7047	47.0846	45.7709	47.233	-0.121193	0.639687
AT1G09840.6	40.2158	43.6361	44.7047	47.0846	45.8611	47.233	-0.122185	0.635784
AT1G09850.1	26.998	28.0435	20.3203	23.9073	23.6528	21.1218	0.124576	0.748434
AT1G09860.1	0.281229	0.232726	0.358594	0.273748	0.631945	0.332627	-0.529107	0.857139
AT1G09870.1	33.3257	31.7671	28.4484	32.4847	31.6875	31.9322	-0.0413214	0.994774
AT1G09880.1	1.68738	1.62908	1.43437	1.00374	0.902778	1.49682	0.543852	0.601988
AT1G09890.1	4.49967	3.49089	3.10781	3.19373	2.25695	3.99152	0.259452	0.850598
AT1G09900.1	16.5925	17.8035	15.6586	16.5161	23.2014	23.9491	-0.334807	0.207475
AT1G09910.1	16.1707	13.2654	13.507	16.2424	13.4514	14.3029	-0.0430298	1
AT1G09920.1	22.3577	26.4144	27.9703	28.0135	26.0903	28.7722	-0.102238	0.78898
AT1G09930.1	0.421844	0.116363	0	0.364997	0.902778	0.166313	-1.49495	0.593358
AT1G09932.1	7.17135	11.4036	3.34687	7.57369	8.39584	7.98304	-0.126279	1
AT1G09932.2	6.32766	10.8217	3.34687	7.20869	7.94445	7.98304	-0.170942	0.963879
AT1G09935.1	0	0	0	0	0	0	0	1
AT1G09940.1	21.3734	23.2726	20.918	20.5311	19.6806	19.126	0.140859	0.679759
AT1G09950.1	1.12492	0.698177	0.478125	1.55124	1.26389	1.99576	-1.04362	0.350634
AT1G09960.1	10.2649	11.4036	9.08437	7.11744	6.5	7.81673	0.535365	0.0731028
AT1G09970.1	213.312	196.188	183.48	182.681	142.549	188.599	0.208143	0.39572
AT1G09970.2	204.032	189.439	178.102	177.206	136.681	183.943	0.200935	0.426514
AT1G09980.1	49.4963	48.2906	44.7047	43.6172	37.1945	39.4163	0.242607	0.172115
AT1G09980.2	48.2308	47.5924	44.3461	42.6134	36.6528	38.9173	0.244268	0.16813
AT1G09995.1	4.49967	4.65452	5.25937	3.46747	2.70833	3.99152	0.538797	0.229648
AT1G10000.1	0.562458	1.39635	1.43437	0.821244	0.631945	0.99788	0.543707	0.680706
AT1G10010.1	0	0	0.119531	0	0.0902778	0	0.164535	1
AT1G10020.1	29.2478	30.8362	28.4484	29.1085	31.0556	28.6059	-0.00551482	1
AT1G10030.1	11.1086	13.9635	10.0406	12.7749	12.7292	10.8104	-0.057574	1
AT1G10040.1	6.60889	5.81814	3.22734	4.74496	5.23611	3.82521	0.149302	0.903289
AT1G10040.2	6.04643	5.11997	3.10781	4.37997	4.51389	3.49258	0.171367	0.857139
AT1G10050.1	22.3577	17.9199	19.6031	20.2573	16.1597	19.625	0.0965045	0.940904
AT1G10060.1	15.7488	15.4763	20.6789	15.6036	11.5556	22.6186	0.0837028	0.999117
AT1G10060.2	17.7174	17.5708	23.3086	18.0674	13.5417	23.9491	0.0984049	0.957772
AT1G10060.3	15.7488	16.6399	19.8422	15.5124	12.4583	21.787	0.0967019	0.97001
AT1G10070.1	11.671	6.51632	5.85703	4.56246	2.88889	1.99576	1.32051	0.0883011
AT1G10070.2	11.3898	6.51632	5.85703	4.37997	2.88889	1.99576	1.33173	0.0838802
AT1G10070.3	11.5304	6.51632	5.85703	4.37997	2.88889	1.99576	1.33954	0.0752367
AT1G10090.1	33.7475	37.2361	46.3781	35.131	33.6736	40.0815	0.118407	0.781055
AT1G10095.1	3.79659	4.65452	3.70547	3.64997	3.97222	2.82733	0.183984	0.820942
AT1G10100.1	0	0	0	0	0	0	0	1
AT1G10110.1	0.421844	0.116363	0.597656	1.18624	0.361111	0.332627	-0.795316	0.716117
AT1G10120.1	19.9673	23.1562	21.3961	24.3636	21.757	19.4587	-0.0320984	1
AT1G10130.1	53.2929	57.8324	52.2351	51.8296	47.757	48.2309	0.143476	0.643144
AT1G10140.1	18.7017	17.5708	16.8539	14.8736	10.8333	11.6419	0.500678	0.0853561
AT1G10150.1	21.0922	18.3853	22.7109	21.4436	23.7431	16.2987	-0.00574166	1
AT1G10155.1	0.421844	0.232726	0.478125	0.0912493	0.0902778	0.49894	0.988348	0.71098
AT1G10170.1	129.647	111.708	79.1297	159.321	84.4098	64.6959	0.0519692	1
AT1G10180.1	32.9038	34.4434	31.7953	32.6672	29.0695	32.2648	0.0797095	0.896311
AT1G10200.1	79.4473	86.1085	88.6922	77.3794	85.6736	83.4893	0.046183	0.957816
AT1G10210.1	8.15565	8.1454	10.7578	8.02994	6.40972	5.32203	0.431879	0.290321
AT1G10210.2	7.7338	7.91268	10.8773	8.02994	6.31945	5.15571	0.420186	0.293509
AT1G10220.1	1.82799	1.04727	0.597656	1.00374	0.541667	0.166313	0.846416	0.397492
AT1G10220.2	0.281229	0	0	0	0	0	2.77443	0.857598
AT1G10230.1	9.28056	8.37813	6.33515	7.11744	7.67361	8.14935	0.0681601	1
AT1G10240.1	11.3898	12.6836	11.9531	10.1287	9.93056	10.3114	0.251537	0.453062
AT1G10250.1	0.421844	0.232726	0.239062	0.547496	0.451389	0.332627	-0.633381	0.878607
AT1G10270.1	30.3728	27.8107	16.7344	28.8348	24.9167	23.9491	-0.0595549	1
AT1G10280.1	7.45257	6.86541	7.2914	8.48618	9.47917	7.4841	-0.259429	0.515028
AT1G10290.1	120.366	118.108	107.817	115.157	107.431	108.104	0.0655443	0.90351
AT1G10300.1	1.82799	2.21089	0.717187	2.73748	1.625	1.66313	-0.36699	0.768945
AT1G10310.1	17.0144	17.5708	16.9734	14.9649	17.875	17.2966	0.0446329	1
AT1G10320.1	32.6226	31.3016	26.5359	29.3823	27.2639	27.608	0.098722	0.810932
AT1G10330.1	1.9686	2.21089	1.07578	1.82499	1.98611	1.33051	-0.0114846	1
AT1G10340.1	1.40615	1.39635	2.27109	0.729994	1.35417	2.16207	0.315824	0.939695
AT1G10340.2	1.26553	1.39635	2.27109	0.638745	1.26389	2.16207	0.349954	0.937403
AT1G10350.1	17.2956	15.4763	14.1047	14.5086	15.257	14.6356	0.073265	0.95324
AT1G10360.1	37.5441	44.567	53.4305	33.3972	34.9375	36.5889	0.374171	0.11768
AT1G10370.1	47.5277	41.6579	34.6641	71.6307	65.632	82.4914	-0.826688	0.0745547
AT1G10380.1	20.9516	16.7563	19.8422	28.561	25.3681	31.1006	-0.557998	0.00348213
AT1G10385.1	0.281229	0.465452	0	0.182499	0.180556	0	0.765225	0.874993
AT1G10390.1	99.6958	107.17	109.252	107.948	95.0625	94.7986	0.0848784	0.813722
AT1G10390.2	100.258	107.868	109.012	108.13	95.2431	94.9649	0.0869362	0.801189
AT1G10400.1	1.26553	1.39635	1.07578	1.27749	2.25695	2.99364	-0.74864	0.385721
AT1G10410.1	60.1831	60.3923	55.2234	54.2021	51.7292	47.8982	0.186906	0.333396
AT1G10417.1	1.54676	1.86181	0.836719	2.09873	3.15972	3.49258	-1.00739	0.0473306
AT1G10430.1	20.9516	23.9708	24.743	25.0023	23.1111	22.7849	-0.0259824	1
AT1G10450.1	32.9038	35.7234	36.457	35.9522	28.4375	34.4269	0.0946036	0.837402
AT1G10455.1	0	0	0.119531	0	0	0	1.95695	1
AT1G10460.1	1.68738	0.581814	0.95625	0.912493	0.631945	0.665253	0.476591	0.729141
AT1G10470.1	37.5441	36.4216	60.3633	31.3898	30.0625	40.2478	0.406233	0.407987
AT1G10480.1	4.21844	5.0036	4.78125	6.93495	2.88889	5.32203	-0.103521	1
AT1G10490.1	42.0438	44.6834	34.9031	50.0046	43.7847	48.0646	-0.221131	0.344807
AT1G10500.1	35.5755	30.9525	34.0664	35.861	32.1389	36.4226	-0.0514287	0.958641
AT1G10510.1	31.0758	43.0543	39.8039	41.5184	46.7639	56.3802	-0.3327	0.144475
AT1G10520.1	3.23414	3.02544	2.51016	2.64623	3.43056	1.66313	0.112592	0.967636
AT1G10522.1	15.0458	19.4326	10.9969	10.5849	16.25	14.3029	0.149462	0.83006
AT1G10522.2	11.5304	18.5017	10.0406	8.66868	15.5278	13.4714	0.0987259	0.970885
AT1G10530.1	2.95291	1.97817	3.10781	2.46373	2.25695	1.82945	0.249738	0.750167
AT1G10540.1	0.281229	1.04727	1.07578	0.821244	0.270833	1.16419	0.198548	1
AT1G10550.1	1.68738	1.62908	0.836719	0.821244	1.35417	0.831567	0.418868	0.782882
AT1G10560.1	5.7652	5.0036	5.37891	4.01497	3.34028	3.49258	0.567687	0.459269
AT1G10570.1	25.4512	23.2726	24.2648	20.6223	17.9653	20.4565	0.309411	0.119827
AT1G10570.2	25.3106	23.2726	24.3844	20.8048	18.0556	20.2902	0.305174	0.128771
AT1G10580.1	44.0124	50.6179	37.4133	53.7458	54.257	44.9046	-0.218014	0.375989
AT1G10585.1	2.53106	0.698177	0.358594	0.638745	0.361111	0.49894	1.20371	0.40597
AT1G10586.1	0	0	0	0	0	0	0	1
AT1G10586.2	0	0	0	0	0	0	0	1
AT1G10590.1	59.48	64.9305	52.9523	64.6957	67.6181	69.3527	-0.183247	0.389416
AT1G10590.2	57.652	63.6505	51.6375	63.6008	66.5347	68.1885	-0.195423	0.344807
AT1G10590.3	57.652	63.5341	51.757	63.2358	66.4445	67.6895	-0.188589	0.370006
AT1G10600.1	19.5454	11.9854	14.5828	16.8811	12.0069	9.9788	0.216417	0.594952
AT1G10600.2	18.2799	10.589	13.7461	14.0524	10.9236	8.98092	0.296654	0.398836
AT1G10600.3	18.4205	10.9381	12.6703	15.4211	11.5556	8.31567	0.21531	0.62658
AT1G10610.1	9.70241	11.4036	10.3992	10.4937	7.76389	11.4756	0.112786	0.903439
AT1G10630.1	70.3073	73.1923	64.9055	67.8895	71.8611	65.0285	0.0222568	1
AT1G10640.1	27.5605	27.2289	40.282	51.5559	50.6459	62.5338	-0.787622	0.000643454
AT1G10650.1	21.6547	20.3635	19.0055	26.736	20.8542	24.947	-0.247728	0.316635
AT1G10650.2	20.2485	19.4326	18.4078	25.9148	20.0417	24.1154	-0.268231	0.275373
AT1G10657.1	11.671	11.7527	16.2562	11.5887	10.2917	14.1366	0.157174	0.857139
AT1G10657.2	14.3427	13.6145	19.6031	13.2311	12.6389	15.6335	0.208664	0.705758
AT1G10657.3	13.499	12.1017	18.2883	12.5924	12.4583	13.804	0.181704	0.801083
AT1G10657.4	11.5304	10.3563	15.5391	10.6762	9.93056	12.3072	0.197942	0.751162
AT1G10660.1	26.5762	19.4326	24.1453	23.9073	22.9306	26.9428	-0.0679828	0.935426
AT1G10660.2	25.3106	19.1999	23.6672	23.5423	21.9375	25.2796	-0.0503001	0.989827
AT1G10660.3	25.17	19.3162	23.7867	23.3598	21.4861	25.2796	-0.033996	1
AT1G10660.4	25.0294	18.9672	23.6672	23.2686	21.4861	25.1133	-0.042102	1
AT1G10670.1	229.624	246.224	211.331	219.546	211.972	226.352	0.0637261	0.858951
AT1G10670.2	227.233	242.268	210.016	216.717	209.896	224.523	0.0624589	0.863571
AT1G10670.3	223.155	242.151	206.909	214.253	207.458	223.192	0.0608917	0.874764
AT1G10670.4	227.093	242.151	209.538	216.626	209.445	223.858	0.063544	0.858763
AT1G10680.1	0	0	0	0.0912493	0	0	-1.79359	1
AT1G10690.1	3.23414	2.55998	3.34687	4.56246	3.34028	0.665253	-0.00302097	1
AT1G10700.1	23.4826	20.5962	20.5594	21.4436	18.9583	25.2796	-0.00865064	1
AT1G10710.1	0.140615	0.232726	0.119531	0.182499	0.0902778	0	0.579703	0.973015
AT1G10710.2	0.140615	0.232726	0.119531	0.273748	0.180556	0.166313	-0.336644	1
AT1G10720.1	34.0287	33.0471	28.9266	24.8198	25.2778	24.1154	0.366048	0.0233372
AT1G10730.1	8.57749	7.79631	7.17187	6.20495	5.59722	6.65253	0.361967	0.270701
AT1G10740.1	43.8718	37.5852	46.9758	45.6246	41.6181	43.4078	-0.0256321	1
AT1G10740.2	41.4813	35.9561	44.8242	42.6134	39.8125	41.5783	-0.0206732	1
AT1G10740.3	40.2158	34.9089	43.7484	41.7922	37.2847	39.5826	0.0020372	1
AT1G10740.4	39.7939	34.4434	43.3898	41.3359	36.9236	39.0836	0.00280557	1
AT1G10747.1	0	0	0	0	0	0	0	1
AT1G10750.1	3.37475	3.02544	3.70547	3.37622	4.33333	2.99364	-0.113462	1
AT1G10760.1	165.503	191.417	247.191	272.379	326.715	373.706	-0.685868	0.00047995
AT1G10770.1	0	0.232726	0.239062	0.182499	0.0902778	0.166313	0.195724	1
AT1G10780.1	8.99934	7.44723	7.65	5.56621	7.85417	7.65041	0.20067	0.742376
AT1G10790.1	0.703073	0.930903	1.07578	0.821244	0.451389	0.99788	0.326006	0.974218
AT1G10800.1	0.140615	0.581814	0.478125	0.547496	0.180556	0.49894	0.061684	1
AT1G10810.1	0.843688	2.21089	2.15156	2.73748	2.25695	1.99576	-0.416248	0.634598
AT1G10820.1	20.6703	22.8071	20.918	20.2573	19.6806	17.7955	0.151243	0.712077
AT1G10820.2	21.514	24.2035	22.4719	22.0823	20.5833	18.4608	0.149807	0.679759
AT1G10830.1	19.8267	24.7853	24.6234	24.6373	27.2639	26.6101	-0.174446	0.523864
AT1G10830.2	18.7017	22.458	23.1891	22.7211	26	24.2817	-0.177579	0.520733
AT1G10840.1	89.0091	101.701	92.1586	100.1	108.063	108.436	-0.160302	0.406585
AT1G10840.2	80.1503	93.9049	84.0304	88.9681	97.0486	98.2912	-0.136585	0.535478
AT1G10850.1	50.0588	46.1961	53.1914	56.6658	52.7222	56.8792	-0.152164	0.492759
AT1G10865.1	13.6396	12.4508	12.1922	11.4974	13.4514	11.9746	0.043597	1
AT1G10865.2	10.1243	9.65812	8.84531	8.94243	10.2014	8.31567	0.0390162	1
AT1G10870.1	40.7782	41.0761	39.5648	39.6022	37.7361	41.7446	0.0330623	1
AT1G10880.1	0	0	0	0.0912493	0	0	-1.79229	1
AT1G10890.1	47.6684	39.3307	33.9469	42.7047	38.3681	40.4141	-0.0102127	1
AT1G10900.1	60.6049	71.3305	71.1211	100.465	83.4167	98.1249	-0.470951	0.00527564
AT1G10910.1	37.4035	38.5161	40.6406	33.2147	32.9514	37.7531	0.175351	0.478121
AT1G10920.1	7.17135	6.98177	8.12812	4.92746	5.23611	5.15571	0.541788	0.108427
AT1G10920.2	7.17135	6.86541	8.12812	4.92746	5.23611	5.15571	0.533948	0.118538
AT1G10930.1	29.1072	31.1853	33.3492	33.3972	43.875	48.7298	-0.416367	0.0289256
AT1G10940.1	79.7285	77.614	87.8554	72.6344	80.1667	80.3293	0.0748479	0.855565
AT1G10940.2	75.9319	73.5413	82.2375	68.072	76.5556	75.3399	0.0766877	0.848686
AT1G10950.1	154.957	150.457	167.822	150.653	146.792	149.349	0.0831121	0.814559
AT1G10960.1	226.249	220.624	230.576	300.94	336.917	349.092	-0.542007	1.1881e-05
AT1G10970.1	9.56179	9.77448	7.41094	6.02245	5.95834	2.99364	0.785268	0.0228094
AT1G10980.1	0	0.116363	0.119531	0	0.0902778	0	0.962432	1
AT1G10990.1	3.65598	4.30543	4.42266	4.56246	3.52083	3.99152	0.040863	1
AT1G10990.2	3.37475	4.0727	4.30312	4.37997	3.25	3.32627	0.0934306	0.997636
AT1G11000.1	14.7645	16.1744	12.6703	12.6837	11.9167	8.64829	0.366819	0.241847
AT1G11020.1	18.2799	12.9163	13.6266	12.7749	10.2917	13.1388	0.311162	0.341771
AT1G11040.1	0.140615	0.116363	0.119531	0	0.0902778	0	1.47815	0.938415
AT1G11050.1	10.8273	12.4508	8.60625	13.3224	9.56945	11.8082	-0.119272	0.903714
AT1G11055.1	0.703073	0.465452	0.239062	0.821244	0.0902778	0.166313	0.246917	1
AT1G11060.1	18.7017	18.5017	17.093	21.2611	17.9653	16.6313	-0.0515358	1
AT1G11070.1	3.51537	5.0036	4.30312	1.55124	1.98611	2.32839	1.16704	0.00475919
AT1G11080.1	3.23414	1.86181	3.10781	1.73374	0.993056	1.99576	0.832964	0.164219
AT1G11080.2	2.95291	1.51272	2.74922	1.18624	0.722222	1.82945	1.02817	0.0992497
AT1G11090.1	10.4055	10.3563	12.0727	12.0449	12.0069	12.9724	-0.162915	0.673193
AT1G11100.1	5.48397	3.95634	4.42266	5.74871	3.61111	2.99364	0.125009	0.950235
AT1G11100.2	5.7652	3.83998	4.78125	5.9312	3.70139	2.99364	0.14417	0.899942
AT1G11110.1	0	0	0	0	0	0	0	1
AT1G11112.1	0.140615	0.349089	0.478125	0.456246	0.451389	0.166313	-0.22067	1
AT1G11120.1	1.9686	1.62908	1.67344	1.55124	1.08333	1.82945	0.280358	0.852773
AT1G11120.2	2.39045	1.62908	2.03203	1.73374	1.35417	1.82945	0.309375	0.785359
AT1G11125.1	1.54676	1.39635	0.95625	1.64249	1.71528	0.831567	-0.194768	0.999043
AT1G11130.1	24.7482	30.138	23.1891	25.9148	28.7986	24.7807	-0.0292133	1
AT1G11160.1	5.34336	6.63268	3.10781	5.10996	4.875	3.49258	0.139773	0.949781
AT1G11170.1	4.7809	4.88724	5.61797	4.01497	4.0625	3.99152	0.341096	0.475629
AT1G11170.2	3.93721	4.42179	4.78125	2.91998	3.52083	3.49258	0.417489	0.431516
AT1G11180.1	9.56179	8.72722	9.2039	7.93869	10.1111	7.81673	0.0716075	0.965823
AT1G11180.2	8.99934	8.1454	8.48672	7.20869	9.65973	6.98516	0.0827915	0.959438
AT1G11190.1	5.06213	5.58542	5.13984	7.11744	3.88195	6.98516	-0.169293	0.885609
AT1G11200.1	11.5304	11.1708	11.2359	11.3149	10.0208	10.8104	0.0788382	0.922799
AT1G11210.1	3.51537	2.44362	3.58594	1.27749	1.80556	1.49682	1.03875	0.0104229
AT1G11220.1	1.68738	2.09453	1.55391	1.27749	2.07639	0.831567	0.289	0.860124
AT1G11240.1	28.1229	25.8326	20.5594	30.5685	33.8542	34.4269	-0.407425	0.0446038
AT1G11250.1	0.140615	0	0	0.0912493	0	0.166313	-0.620752	1
AT1G11260.1	81.4159	53.5269	91.2023	49.1834	36.0208	36.09	0.896296	0.0112936
AT1G11270.1	3.23414	4.0727	5.7375	3.55872	3.25	3.99152	0.304659	0.645164
AT1G11270.2	3.23414	4.77088	5.85703	3.92372	3.06945	3.49258	0.416637	0.407591
AT1G11270.3	2.67168	3.95634	4.42266	3.10248	2.52778	2.99364	0.37727	0.588103
AT1G11280.1	37.1223	36.7707	38.4891	38.5985	40.2639	37.2542	-0.0506617	0.959567
AT1G11280.2	37.2629	37.0034	38.8476	39.2372	40.4445	37.7531	-0.057226	0.938415
AT1G11280.3	35.1537	35.3743	37.1742	38.051	38.4583	36.09	-0.0673104	0.903289
AT1G11280.4	35.013	35.1416	36.8156	37.4122	38.2778	35.5911	-0.0605694	0.926667
AT1G11290.1	3.79659	2.79271	5.7375	4.65371	5.77778	6.15359	-0.411753	0.447288
AT1G11300.1	16.5925	15.9417	16.6148	13.0486	11.6458	12.6398	0.397736	0.158205
AT1G11310.1	108.695	97.163	107.22	84.9531	67.4375	79.3315	0.434834	0.00480077
AT1G11310.2	104.195	94.4867	103.036	81.5769	64.9097	76.5041	0.437135	0.00418184
AT1G11320.1	2.95291	4.30543	3.34687	4.92746	5.50695	5.48834	-0.571611	0.239484
AT1G11330.1	18.7017	19.0835	10.6383	15.7861	11.9167	15.9661	0.153793	0.853678
AT1G11330.2	19.4048	19.549	10.5187	15.9686	12.1875	16.2987	0.158552	0.843859
AT1G11340.1	3.51537	2.55998	3.825	2.37248	2.25695	1.99576	0.554675	0.315801
AT1G11350.1	25.8731	27.8107	31.1976	10.7674	13.9028	16.964	1.0559	6.02479e-09
AT1G11360.1	31.4977	29.4398	36.0984	28.2873	26.9028	27.4417	0.231682	0.310575
AT1G11360.2	26.1543	26.9962	32.0344	25.4586	23.8333	24.7807	0.204091	0.417814
AT1G11360.3	29.1072	27.9271	34.3055	27.1923	25.6389	25.9449	0.213016	0.387354
AT1G11360.4	28.4042	27.9271	33.9469	27.0098	25.0972	25.9449	0.210822	0.395049
AT1G11362.1	0.140615	0	0	0.0912493	0	0	0.167299	1
AT1G11370.1	0.140615	0	0	0	0	0	1.96357	1
AT1G11380.1	8.01503	8.1454	6.93281	9.39868	9.02778	9.47986	-0.271252	0.493027
AT1G11390.1	23.6233	25.1344	20.0812	26.6448	22.75	19.126	-0.00735091	1
AT1G11400.1	21.0922	18.5017	19.3641	22.3561	23.0208	21.2881	-0.186391	0.481225
AT1G11400.2	22.3577	19.7817	20.6789	24.6373	24.8264	22.1197	-0.201083	0.415659
AT1G11400.3	21.0922	18.1526	19.7227	22.5386	23.4722	21.1218	-0.198207	0.431646
AT1G11410.1	28.6854	28.0435	29.5242	31.481	28.257	28.6059	-0.037501	1
AT1G11420.1	5.34336	5.35269	3.825	4.47122	3.70139	4.15783	0.233716	0.771034
AT1G11430.1	58.9175	67.025	60.6023	57.3046	75.2014	75.0073	-0.149069	0.604736
AT1G11440.1	12.2335	10.4727	11.3555	9.03368	7.85417	8.14935	0.43566	0.0877594
AT1G11450.1	7.17135	8.02904	6.69375	12.1362	10.5625	12.3072	-0.669521	0.0270398
AT1G11450.2	6.60889	6.98177	5.49844	10.9499	9.56945	10.3114	-0.690785	0.0294826
AT1G11460.1	0.562458	1.04727	0.597656	1.09499	1.53472	1.49682	-0.851581	0.285889
AT1G11475.1	16.5925	18.1526	12.6703	17.2461	18.4167	21.1218	-0.247952	0.385721
AT1G11480.1	76.7756	75.4032	67.7742	81.5769	67.7084	73.1779	-0.0175749	1
AT1G11480.2	74.3851	73.1923	65.5031	78.3831	64.1875	70.8495	-0.00307054	1
AT1G11482.1	0.281229	0	0.358594	0.0912493	0.0902778	0.166313	0.870156	0.994774
AT1G11490.1	0.281229	0.349089	0.597656	0.547496	0.270833	0.332627	0.0808336	1
AT1G11500.1	0.562458	0.698177	0.478125	0.182499	0.631945	0.332627	0.554087	0.82294
AT1G11510.1	0	0	0	0.0912493	0	0	-1.79307	1
AT1G11520.1	0.140615	0.116363	0.239062	0.729994	0.270833	0.332627	-1.38636	0.450251
AT1G11530.1	6.60889	6.39996	9.80156	10.5849	11.5556	12.8061	-0.598457	0.0245137
AT1G11540.1	1.54676	1.97817	1.55391	1.09499	1.35417	1.16419	0.48535	0.631974
AT1G11545.1	46.2622	51.316	44.3461	38.5072	46.4028	42.2436	0.158706	0.689252
AT1G11560.1	0	0.116363	0.119531	0.182499	0.180556	0	-0.678005	1
AT1G11570.1	0.984302	0.930903	1.55391	0.912493	0.631945	1.49682	0.299863	0.983704
AT1G11570.2	1.26553	1.16363	2.03203	1.00374	0.722222	1.66313	0.49533	0.73098
AT1G11572.1	0	0	0	0.273748	0.0902778	0.166313	-3.74209	0.308751
AT1G11580.1	63.136	77.9631	62.0367	81.4856	89.1042	103.946	-0.430802	0.0666482
AT1G11590.1	0.984302	0.581814	0.478125	0.364997	0.631945	0.166313	0.639962	0.664823
AT1G11595.1	0	0	0	0	0	0	0	1
AT1G11600.1	16.0301	20.0144	21.7547	16.3336	16.882	19.2923	0.154221	0.74753
AT1G11608.1	0	0	0	0	0	0	0	1
AT1G11610.1	0.703073	0.581814	0.119531	0	0.0902778	0.49894	1.54275	0.55739
AT1G11610.2	0.703073	0.581814	0.119531	0	0.0902778	0.49894	1.54276	0.55739
AT1G11630.1	10.9679	11.5199	12.5508	10.4024	7.67361	9.64617	0.347639	0.2298
AT1G11650.1	196.157	185.017	177.743	200.018	188.049	189.93	-0.0491331	0.94007
AT1G11650.2	207.266	197.584	188.381	209.508	200.688	202.403	-0.0468668	0.946859
AT1G11655.1	0.421844	0.349089	0	0.182499	0.0902778	0	1.14472	0.703055
AT1G11660.1	43.4499	51.0833	38.7281	43.0697	44.9583	42.0773	0.0334366	1
AT1G11670.1	31.6383	29.0907	30.3609	31.7548	28.5278	29.7701	0.0143489	1
AT1G11680.1	131.756	140.566	126.942	129.3	132.076	126.564	0.0409418	0.973992
AT1G11684.1	0	0	0	0.0912493	0	0	-1.79298	1
AT1G11690.1	0.140615	0.349089	0	0.273748	0.0902778	0.49894	-0.581678	0.90565
AT1G11700.1	31.4977	32.2325	24.982	39.0547	28.3472	34.7595	-0.203243	0.633021
AT1G11710.1	5.20274	4.77088	4.78125	5.29246	4.875	4.65677	-0.0198048	1
AT1G11720.1	53.7148	50.3851	64.0687	69.6232	65.9028	72.18	-0.301811	0.083218
AT1G11720.2	54.4179	51.0833	64.9055	70.8095	67.1667	72.6789	-0.303515	0.0818708
AT1G11730.1	2.39045	1.86181	2.03203	1.36874	0.993056	1.82945	0.638959	0.400177
AT1G11735.1	0	0	0.119531	0.182499	0.0902778	0	-1.10748	1
AT1G11740.1	2.67168	2.21089	2.98828	6.4787	9.47917	6.98516	-1.54437	0.00132631
AT1G11750.1	66.0889	64.465	68.9695	67.1595	82.6945	75.3399	-0.174457	0.495226
AT1G11750.2	62.8547	61.4396	64.1883	64.1483	77.9098	71.681	-0.181215	0.459269
AT1G11755.1	10.6867	8.61085	8.96484	7.66494	8.48611	7.81673	0.226181	0.536442
AT1G11760.1	5.48397	4.42179	4.90078	5.56621	5.32639	5.15571	-0.129491	0.900935
AT1G11770.1	0.140615	0.116363	0	0	0	0	2.76189	0.857139
AT1G11780.1	11.8116	10.4727	10.0406	11.1324	12.6389	14.4693	-0.228434	0.512962
AT1G11785.1	0.421844	0.581814	0	0.456246	0.270833	0.332627	-0.093796	1
AT1G11790.1	22.9202	25.9489	21.157	35.2222	38.0972	37.5868	-0.660505	1.5097e-05
AT1G11790.2	21.0922	23.3889	20.0812	32.211	34.6667	36.09	-0.666886	6.47862e-06
AT1G11800.1	10.2649	8.84358	7.17187	9.76367	8.75695	9.9788	-0.116639	0.897143
AT1G11810.1	0	0	0.119531	0	0	0	1.95729	1
AT1G11820.1	42.4656	43.7524	40.282	42.7047	44.8681	43.5741	-0.0523182	0.962813
AT1G11820.2	55.9646	55.6215	49.8445	57.4871	59.8542	59.0412	-0.128157	0.655151
AT1G11840.1	290.088	321.394	211.809	275.573	274.174	237.329	0.0641152	0.967966
AT1G11840.2	290.369	321.511	211.57	276.759	274.715	238.493	0.0591119	0.980344
AT1G11840.3	285.729	316.74	209.299	272.288	271.826	233.67	0.0608793	0.975226
AT1G11840.4	289.244	320.231	211.331	274.752	273.632	236.83	0.0631685	0.970697
AT1G11840.5	257.465	292.42	191.728	248.837	246.91	215.875	0.058784	0.982035
AT1G11840.6	289.526	320.231	211.57	274.934	273.813	236.997	0.0631086	0.970697
AT1G11850.1	28.2635	22.2253	23.5477	16.3336	18.1458	16.6313	0.52895	0.0300479
AT1G11850.2	30.3728	23.8544	25.1016	17.1549	19.5903	16.7976	0.558725	0.0186538
AT1G11850.3	22.4983	17.8035	19.7227	13.8699	14.3542	14.3029	0.49426	0.0480569
AT1G11850.4	28.2635	22.1089	23.6672	16.3336	18.1458	16.6313	0.52909	0.0322792
AT1G11860.1	810.081	854.22	1012.79	979.744	1081.35	1067.9	-0.224842	0.256479
AT1G11860.2	795.598	837.696	995.097	960.399	1065.55	1047.61	-0.22554	0.25314
AT1G11860.3	711.369	746.352	901.146	858.2	942.32	928.028	-0.209839	0.312905
AT1G11870.1	19.9673	18.8508	22.2328	23.3598	29.0695	27.2754	-0.382035	0.085949
AT1G11870.2	20.811	19.7817	22.95	24.0898	30.7847	27.7743	-0.378288	0.0778094
AT1G11870.3	19.4048	18.0362	21.157	22.2648	28.5278	25.7786	-0.385153	0.0860841
AT1G11880.1	5.7652	5.70178	5.7375	5.47496	3.52083	6.31991	0.20009	0.847875
AT1G11890.1	32.7632	33.2798	27.8508	33.1235	34.5764	36.09	-0.141744	0.639699
AT1G11900.1	2.10922	3.1418	1.79297	2.28123	2.25695	2.32839	0.0489724	1
AT1G11905.1	10.2649	11.7527	11.475	12.5012	8.66667	8.98092	0.140375	0.804219
AT1G11905.2	4.92151	4.65452	4.54219	5.65746	3.52083	2.82733	0.183032	0.782882
AT1G11910.1	497.635	488.957	503.705	548.135	427.827	437.071	0.0763106	0.877799
AT1G11915.1	1.82799	2.55998	1.43437	1.00374	1.17361	0.831567	0.913334	0.189622
AT1G11920.1	0	0	0	0.0912493	0	0	-1.79449	1
AT1G11925.1	0	0	0	0	0	0	0	1
AT1G11930.1	31.7789	31.7671	35.7398	33.7622	31.1458	34.9258	-0.00185501	1
AT1G11930.2	37.5441	38.6325	43.1508	38.051	38.4583	40.2478	0.0360135	1
AT1G11940.1	8.71811	7.67995	5.02031	6.38745	6.13889	6.65253	0.156466	0.839623
AT1G11950.1	9.56179	9.19267	7.65	9.67243	7.49306	9.31355	0.00113784	1
AT1G11960.1	11.1086	11.5199	9.68203	8.75993	7.67361	6.81885	0.453622	0.0907595
AT1G11990.1	0	0	0	0	0	0	0	1
AT1G12000.1	152.426	167.097	125.866	169.45	163.764	175.96	-0.192473	0.462767
AT1G12010.1	1.82799	2.32726	2.03203	1.18624	1.80556	2.66101	0.213245	0.966957
AT1G12020.1	7.45257	8.49449	8.12812	8.57743	10.2014	13.4714	-0.381734	0.192689
AT1G12030.1	0.281229	0.349089	0	1.00374	0.993056	0.831567	-2.13124	0.0257793
AT1G12040.1	21.3734	12.1017	6.69375	27.1923	11.2847	6.15359	-0.163877	0.996607
AT1G12050.1	39.7939	42.1234	36.3375	40.9709	39.8125	39.5826	-0.0262405	1
AT1G12060.1	3.79659	3.49089	2.86875	2.46373	3.06945	3.82521	0.153999	0.947434
AT1G12064.1	0.281229	0.581814	0.358594	0.547496	0.180556	0	0.549721	0.857139
AT1G12070.1	0.281229	0.232726	0.95625	0.456246	0.0902778	0	1.18701	0.546296
AT1G12080.1	71.7135	55.156	82.5961	29.3823	19.2292	27.608	1.46042	1.15417e-06
AT1G12080.2	110.242	87.3885	130.528	44.9859	30.2431	45.5699	1.44396	1.35338e-06
AT1G12090.1	1178.77	1159.91	1270.98	1616.75	2005.07	1800.34	-0.587002	2.37501e-05
AT1G12100.1	0.281229	0.232726	0	0.456246	0.722222	0	-1.34993	0.494797
AT1G12110.1	175.206	176.639	240.019	196.642	137.674	159.827	0.260268	0.462767
AT1G12120.1	58.3551	48.407	57.8531	56.8483	53.8959	52.555	0.00810857	1
AT1G12130.1	1.40615	1.74544	1.43437	1.73374	1.26389	0.665253	0.249183	0.901152
AT1G12140.1	37.5441	35.4907	44.7047	36.956	24.8264	35.0921	0.28714	0.309872
AT1G12140.2	36.5598	32.8143	41.8359	34.1272	23.2917	33.5953	0.296086	0.287288
AT1G12150.1	1.26553	1.62908	2.15156	2.00748	0.722222	0.665253	0.49896	0.53279
AT1G12160.1	6.46827	7.44723	5.61797	7.29994	5.32639	5.98728	0.0668319	1
AT1G12180.1	0	0	0	0	0	0	0	1
AT1G12200.1	32.7632	36.3052	22.8305	42.3397	28.8889	30.269	-0.145724	0.910482
AT1G12210.1	5.90581	5.11997	3.94453	4.83621	3.79167	1.99576	0.425286	0.42134
AT1G12220.1	9.84302	10.589	8.36719	6.6612	6.5	8.31567	0.452367	0.109102
AT1G12220.2	9.84302	10.4727	8.24765	6.75245	6.40972	8.31567	0.440408	0.120832
AT1G12230.1	84.9312	81.8031	75.4242	77.7444	96.507	96.7944	-0.160181	0.484578
AT1G12230.2	81.9783	78.7777	71.9578	74.4594	92.8056	91.306	-0.1501	0.530539
AT1G12240.1	110.382	100.188	119.412	108.222	100.389	115.255	0.0286069	1
AT1G12244.1	5.90581	8.84358	6.81328	6.93495	8.75695	9.31355	-0.184383	0.690725
AT1G12250.1	24.3263	24.3198	27.6117	31.7548	28.257	28.9385	-0.223141	0.357395
AT1G12250.2	22.4983	22.6908	24.982	29.291	25.7292	25.6123	-0.204158	0.426794
AT1G12260.1	4.92151	5.70178	5.61797	6.75245	3.25	5.82097	0.0531825	1
AT1G12270.1	67.0732	73.8904	56.8969	67.9807	71.9514	81.3272	-0.156375	0.538426
AT1G12280.1	6.46827	6.05087	5.61797	6.8437	5.86806	5.82097	-0.0436199	1
AT1G12290.1	5.62458	5.0036	3.825	5.29246	3.88195	4.9894	0.0313834	1
AT1G12290.2	6.04643	5.23633	4.42266	5.47496	4.0625	5.65465	0.0611746	1
AT1G12294.1	0	0	0	0.182499	0	0.332627	-3.47136	0.453268
AT1G12300.1	8.15565	7.56359	7.88906	6.2962	6.77084	8.64829	0.147759	0.871579
AT1G12310.1	65.667	69.8177	73.1531	55.3883	57.2361	60.0391	0.277185	0.0819142
AT1G12320.1	7.17135	9.19267	10.3992	5.47496	4.24306	5.82097	0.805868	0.0169323
AT1G12330.1	33.0444	29.0907	33.9469	22.9948	25.3681	25.4459	0.382503	0.0567229
AT1G12340.1	6.89012	6.86541	4.66172	5.38371	4.69445	5.48834	0.247689	0.626696
AT1G12350.1	13.6396	16.6399	15.4195	11.6799	10.8333	15.3008	0.306125	0.328124
AT1G12360.1	67.6356	63.5341	72.7945	65.882	60.3959	54.3845	0.168723	0.428367
AT1G12370.1	6.18704	5.0036	6.69375	9.03368	8.03473	9.64617	-0.570865	0.103862
AT1G12370.2	7.17135	5.46906	7.41094	9.48993	8.9375	11.143	-0.550178	0.127654
AT1G12380.1	8.57749	10.8217	8.12812	7.39119	7.22222	8.31567	0.278525	0.562379
AT1G12390.1	12.5147	14.1963	10.3992	12.5924	10.1111	12.9724	0.0699244	0.984448
AT1G12400.1	4.35905	3.25816	3.825	3.37622	2.61806	4.32415	0.187046	0.890625
AT1G12410.1	72.4165	81.8031	80.4445	70.1707	90.5486	91.805	-0.10129	0.776192
AT1G12420.1	12.9365	10.4727	9.32344	9.48993	8.84723	6.48622	0.367817	0.318675
AT1G12430.1	27.4199	27.9271	30.8391	21.5348	22.6597	21.2881	0.394171	0.0208555
AT1G12430.2	25.4512	26.7635	29.7633	20.7136	21.9375	20.4565	0.375669	0.0372522
AT1G12440.1	64.964	59.4614	65.264	51.8296	50.9167	54.3845	0.273087	0.240991
AT1G12440.2	60.3237	55.3887	58.9289	48.2709	45.6806	51.0582	0.270706	0.242409
AT1G12450.1	8.43688	7.09814	9.44297	7.84744	6.86111	7.98304	0.146431	0.822323
AT1G12460.1	27.1386	31.418	28.0898	27.7398	27.0833	28.2733	0.0642746	0.940938
AT1G12470.1	47.809	51.8978	56.5383	57.2133	46.132	47.8982	0.0454535	0.990903
AT1G12480.1	5.06213	3.37452	4.78125	5.83995	4.15278	6.48622	-0.298478	0.588391
AT1G12490.1	0	0.116363	0	0	0.0902778	0	0.16212	1
AT1G12500.1	57.9332	59.3451	59.5265	57.4871	65.0903	60.8707	-0.0532133	0.949714
AT1G12520.1	15.6082	16.2908	28.4484	17.5199	15.3472	23.6165	0.105614	0.992498
AT1G12520.2	16.0301	16.2908	28.0898	17.7936	15.3472	25.4459	0.0557667	1
AT1G12520.3	14.7645	15.3599	26.6555	17.1549	14.3542	22.6186	0.0797067	1
AT1G12530.1	12.5147	10.9381	11.2359	10.9499	8.66667	9.81249	0.233351	0.492759
AT1G12550.1	6.18704	3.02544	3.58594	2.18998	1.98611	2.99364	0.853875	0.122
AT1G12560.1	6.04643	6.16723	3.22734	8.85118	3.52083	3.15995	-0.029101	1
AT1G12570.1	0.421844	1.04727	0.358594	0.182499	0.541667	0.166313	0.935684	0.582472
AT1G12580.1	43.4499	41.6579	40.8797	39.5109	34.125	36.2563	0.195509	0.393566
AT1G12600.1	0.984302	0.698177	1.07578	1.00374	0.541667	0	0.615844	0.610528
AT1G12610.1	0	0	0	0	0	0	0	1
AT1G12620.1	11.2492	9.65812	10.2797	9.58118	7.04167	8.81461	0.296309	0.394001
AT1G12630.1	0.421844	0.930903	0.95625	0.273748	0.722222	0.831567	0.437283	0.882764
AT1G12640.1	33.1851	29.7889	30.4805	33.5797	25.6389	31.4332	0.0459149	0.998274
AT1G12650.1	22.2171	26.6471	17.2125	22.2648	21.757	22.9512	-0.0157591	1
AT1G12650.2	22.3577	27.1126	17.332	22.8123	22.2986	23.6165	-0.0369847	1
AT1G12650.3	22.3577	26.6471	17.332	22.2648	21.757	23.1176	-0.0132279	1
AT1G12650.4	21.2328	24.0871	15.8977	20.0748	19.6806	20.9555	0.0156782	1
AT1G12663.1	0	0	0	0.0912493	0	0	-1.79295	1
AT1G12665.1	0	0	0	0.0912493	0	0	-1.79195	1
AT1G12669.1	0	0	0	0	0	0	0	1
AT1G12670.1	0	0	0	0	0.180556	0	-2.56175	0.857139
AT1G12672.1	0	0	0	0	0	0	0	1
AT1G12672.2	0	0	0	0	0	0	0	1
AT1G12680.1	26.4355	27.6944	24.1453	22.8123	22.4792	19.126	0.267138	0.202203
AT1G12700.1	4.07782	5.93451	4.54219	5.20121	3.15972	5.48834	0.10993	0.994889
AT1G12710.1	5.90581	5.0036	5.61797	4.28872	4.60417	6.65253	0.137931	0.926549
AT1G12730.1	3.65598	4.77088	6.57422	3.37622	5.77778	4.32415	0.158395	0.901041
AT1G12730.2	3.65598	4.77088	5.85703	3.10248	5.23611	3.65889	0.246292	0.734356
AT1G12740.1	12.2335	13.4981	6.69375	17.4286	10.5625	12.1409	-0.311962	0.700313
AT1G12740.2	11.8116	13.0326	6.57422	16.0599	9.93056	11.8082	-0.270213	0.768639
AT1G12750.1	24.1857	23.738	23.7867	20.8961	22.9306	19.9576	0.160631	0.568969
AT1G12750.2	25.8731	25.018	25.6992	23.0861	24.0139	20.7892	0.163676	0.564166
AT1G12750.3	26.5762	25.2507	25.8187	23.8161	24.1945	20.7892	0.162349	0.559603
AT1G12760.1	46.1216	50.3851	50.2031	47.4496	44.9583	44.9046	0.0953212	0.775275
AT1G12760.2	42.8875	45.847	46.0195	43.7997	41.0764	40.5805	0.101586	0.730824
AT1G12770.1	35.5755	35.258	41.8359	35.6785	48.6597	38.751	-0.130465	0.725743
AT1G12775.1	4.07782	3.95634	5.49844	5.20121	5.86806	5.32203	-0.276344	0.60763
AT1G12780.1	66.2295	48.0579	68.2523	28.8348	21.5764	31.2669	1.16405	5.24669e-05
AT1G12790.1	2.39045	3.1418	4.54219	3.28497	2.52778	1.82945	0.366119	0.645076
AT1G12800.1	207.266	237.846	285.082	224.473	261.806	280.903	-0.0696803	0.912473
AT1G12805.1	0.140615	0.116363	0.239062	0.0912493	0	0.49894	0.166575	1
AT1G12810.1	23.342	24.6689	24.6234	23.2686	17.6945	21.1218	0.229797	0.414851
AT1G12810.2	21.6547	22.1089	22.4719	21.1698	16.1597	19.625	0.222526	0.426794
AT1G12820.1	53.7148	45.847	63.232	52.5596	46.5834	49.3951	0.131846	0.665715
AT1G12830.1	16.4519	18.269	14.9414	15.9686	16.9722	15.7998	0.0242553	1
AT1G12840.1	129.225	139.519	122.161	128.844	127.021	131.554	0.0138078	1
AT1G12845.1	18.8424	16.2908	20.7984	12.1362	15.6181	12.8061	0.456636	0.083218
AT1G12850.1	62.2923	63.8832	61.439	61.9583	60.9375	57.3781	0.0547011	0.926687
AT1G12855.1	0.281229	0.232726	0.597656	0	0.270833	0	1.68753	0.341849
AT1G12860.1	44.4342	43.1706	57.375	53.3808	58.5	59.8728	-0.240906	0.27758
AT1G12880.1	7.45257	8.37813	5.13984	8.48618	8.30556	9.14723	-0.300719	0.526778
AT1G12890.1	0.281229	0.349089	0.119531	0.364997	0	0.49894	-0.0216509	1
AT1G12900.1	1114.51	1233.56	1486.01	1297.29	1484.08	1539.06	-0.172067	0.532544
AT1G12900.2	1015.94	1140.01	1370.66	1182.41	1359.31	1416.16	-0.16619	0.56481
AT1G12900.3	1091.17	1205.17	1454.22	1266.91	1453.74	1503.64	-0.171374	0.533138
AT1G12900.4	962.648	1069.14	1303.01	1122	1279.42	1338.66	-0.165196	0.565219
AT1G12910.1	21.2328	24.4362	23.4281	22.3561	23.2917	22.4523	0.0225895	1
AT1G12920.1	88.4466	92.2758	82.357	92.7093	100.931	115.588	-0.228309	0.211361
AT1G12930.1	30.2321	30.6034	31.3172	28.4698	25.0972	27.608	0.185497	0.49073
AT1G12940.1	0.140615	0	0	0	0.0902778	0.166313	-0.625852	1
AT1G12950.1	2.67168	3.37452	2.51016	5.74871	3.15972	2.66101	-0.450382	0.730971
AT1G12960.1	0	0.116363	0	0	0	0	1.95503	1
AT1G12970.1	11.8116	9.07631	12.0727	9.58118	9.65973	9.31355	0.198874	0.610447
AT1G12980.1	0.281229	0.465452	0.119531	0.729994	0.631945	1.33051	-1.46908	0.156096
AT1G12990.1	28.6854	30.0216	28.6875	28.2873	35.3889	33.7616	-0.152767	0.594952
AT1G13000.1	20.811	21.178	23.0695	23.1773	21.125	18.6271	0.0359894	1
AT1G13000.2	22.2171	21.0617	23.1891	23.0861	20.9445	18.7934	0.0687552	0.909187
AT1G13020.1	53.4336	61.2069	50.0836	52.1033	53.2639	61.5359	-0.0117012	1
AT1G13030.1	11.671	10.0072	7.65	12.5924	13.0903	14.8019	-0.460392	0.0831922
AT1G13040.1	3.09352	2.44362	2.15156	4.74496	2.25695	3.15995	-0.420102	0.547468
AT1G13050.1	6.18704	5.35269	3.825	6.1137	4.24306	5.15571	-0.0216267	1
AT1G13050.2	6.18704	5.35269	3.94453	6.20495	4.33333	5.15571	-0.0285007	1
AT1G13060.1	95.7586	117.759	88.8117	93.6218	102.556	94.9649	0.0543376	0.95214
AT1G13060.2	88.8684	110.196	82.4765	86.8693	95.875	86.6492	0.0631125	0.925859
AT1G13070.1	0.140615	0.116363	0	0.0912493	0.180556	0	-0.302304	1
AT1G13080.1	65.3858	56.7851	76.6195	43.4347	43.3333	38.5847	0.660345	5.0687e-05
AT1G13080.2	60.3237	52.596	70.5234	41.1534	40.2639	35.2584	0.646991	0.00018186
AT1G13090.1	45.5591	43.1706	45.0633	39.4197	39.1806	40.2478	0.171717	0.418628
AT1G13100.1	9.84302	9.19267	10.7578	6.75245	5.95834	4.65677	0.747461	0.00592427
AT1G13110.1	76.2131	71.5632	91.8	49.2746	51.0972	56.5465	0.614406	0.00039935
AT1G13120.1	24.8888	26.5307	20.7984	30.5685	23.4722	30.4353	-0.219433	0.429061
AT1G13130.1	0.703073	1.97817	2.27109	4.37997	0.8125	2.66101	-0.653524	0.834737
AT1G13140.1	1.40615	1.39635	1.9125	1.36874	1.17361	0.332627	0.597705	0.514257
AT1G13140.2	1.26553	1.27999	1.9125	1.36874	0.993056	0.332627	0.6128	0.478174
AT1G13145.1	2.53106	1.74544	1.67344	1.73374	2.16667	1.16419	0.154908	0.953565
AT1G13150.1	2.53106	1.74544	2.39062	1.36874	1.44444	1.66313	0.583765	0.471681
AT1G13160.1	40.0752	45.9633	29.0461	47.6321	45.9514	55.0497	-0.364558	0.14305
AT1G13170.1	49.7776	52.2469	51.9961	43.7997	42.25	42.0773	0.264983	0.172701
AT1G13170.2	48.7933	51.0833	51.1594	42.5222	41.257	40.9131	0.275863	0.148362
AT1G13180.1	10.8273	12.9163	9.32344	9.67243	10.7431	9.47986	0.140836	0.839653
AT1G13190.1	44.9967	45.0324	40.7601	42.3397	39.1806	36.09	0.145409	0.55309
AT1G13195.1	9.42118	7.91268	6.69375	9.30743	6.59028	5.48834	0.131838	0.859125
AT1G13195.2	8.99934	7.33086	6.33515	9.03368	6.22917	5.15571	0.11281	0.903011
AT1G13200.1	0.140615	0.349089	0	0	0	0	3.64705	0.450885
AT1G13210.1	39.3721	42.2397	37.6523	34.5835	25.7292	30.4353	0.394877	0.0986722
AT1G13220.1	10.2649	10.8217	10.2797	10.9499	9.84028	9.14723	0.0589383	1
AT1G13220.2	42.325	44.4506	40.4016	43.0697	42.3403	45.2372	-0.0345288	0.99244
AT1G13230.1	0.421844	0.581814	0.478125	0.364997	0.361111	0.332627	0.467271	0.882363
AT1G13245.1	33.1851	34.5598	46.1391	23.9986	34.125	32.0985	0.341726	0.190608
AT1G13250.1	26.998	30.138	32.393	24.7286	25.7292	25.2796	0.244101	0.277118
AT1G13260.1	27.1386	27.6944	60.6023	16.8811	26.7222	30.768	0.639083	0.277959
AT1G13270.1	13.2178	18.7344	10.8773	9.58118	18.2361	15.6335	-0.0125576	1
AT1G13270.2	11.671	16.2908	9.08437	8.21244	15.5278	13.9703	-0.0144309	1
AT1G13280.1	45.2779	47.3597	44.8242	32.8497	32.6806	34.9258	0.455866	0.0132223
AT1G13300.1	7.03073	9.54176	13.8656	10.2199	10.8333	10.4777	-0.0473533	1
AT1G13310.1	0.281229	0.349089	0.119531	0.0912493	0.270833	0	0.758386	0.86576
AT1G13320.1	67.6356	63.1851	59.5265	67.1595	63.2847	65.3611	-0.0418054	0.985531
AT1G13320.2	62.1517	57.3669	54.7453	61.867	58.6806	59.3739	-0.0479243	0.970942
AT1G13320.3	67.3544	62.9523	59.2875	66.8857	63.1042	65.0285	-0.0417714	0.986116
AT1G13330.1	1.54676	4.18906	3.22734	4.01497	3.79167	2.82733	-0.249598	0.845927
AT1G13340.1	8.57749	10.4727	7.2914	8.57743	6.13889	5.15571	0.38678	0.488759
AT1G13350.1	44.4342	46.7779	45.6609	47.9059	46.5834	45.9025	-0.0375024	0.995481
AT1G13350.2	44.4342	46.5452	45.7805	47.9971	46.2222	45.9025	-0.0357951	0.999579
AT1G13360.1	74.807	74.4723	87.6164	94.3518	76.5556	108.935	-0.233873	0.272526
AT1G13360.2	54.5585	56.436	64.6664	71.2657	55.25	80.662	-0.229406	0.29933
AT1G13360.3	54.5585	56.436	64.6664	71.2657	55.25	80.662	-0.229405	0.2993
AT1G13370.1	0.281229	0.232726	0.119531	0	0.631945	0.332627	-0.590933	0.92892
AT1G13380.1	18.2799	19.3162	19.6031	15.0561	17.5139	21.4544	0.106998	0.879454
AT1G13390.1	13.9208	10.1236	10.7578	12.9574	11.8264	10.1451	-0.0278682	1
AT1G13390.2	25.5919	23.0399	19.9617	26.0973	23.7431	20.7892	-0.0581008	0.986941
AT1G13400.1	0.562458	0.349089	0.358594	0.638745	0.902778	0.831567	-0.893382	0.523621
AT1G13410.1	1.54676	3.25816	1.31484	2.82873	2.88889	1.99576	-0.351458	0.675475
AT1G13420.1	2.39045	1.39635	1.19531	3.19373	1.53472	6.31991	-1.119	0.255285
AT1G13430.1	2.95291	3.60725	2.27109	3.46747	3.25	3.65889	-0.221306	0.848152
AT1G13440.1	1133.49	1190.63	966.29	1181.04	1395.06	1475.53	-0.299993	0.0805719
AT1G13440.2	1021.57	1065.19	857.397	1051.01	1247.73	1326.68	-0.300022	0.0847901
AT1G13450.1	24.7482	18.9672	21.5156	20.1661	18.3264	15.7998	0.244045	0.323706
AT1G13450.2	22.3577	17.5708	19.3641	18.2499	16.0695	14.1366	0.27116	0.289881
AT1G13450.3	24.8888	20.0144	21.157	20.2573	18.5972	15.7998	0.252546	0.297973
AT1G13460.1	21.0922	19.8981	24.982	19.6186	20.9445	21.9534	0.084762	0.892387
AT1G13460.2	20.9516	20.3635	24.8625	20.3486	21.4861	22.286	0.0517121	0.991253
AT1G13470.1	0.421844	0.698177	0.358594	0	0	0	5.15066	0.0192999
AT1G13480.1	1.12492	2.32726	1.67344	1.55124	2.4375	1.66313	-0.1399	1
AT1G13490.1	0	0	0	0.0912493	0	0	-1.79365	1
AT1G13500.1	0.140615	0.465452	0.239062	0.456246	0.180556	0	0.224409	1
AT1G13510.1	1.26553	1.51272	1.31484	1.64249	1.625	0.49894	0.0333416	1
AT1G13520.1	7.31196	10.3563	2.98828	9.48993	6.31945	4.32415	0.0279805	1
AT1G13530.1	2.53106	3.02544	2.98828	3.28497	3.97222	2.4947	-0.224676	0.857381
AT1G13540.1	4.49967	4.65452	6.33515	6.6612	5.6875	4.15783	-0.110358	1
AT1G13550.1	0.703073	0.698177	0.597656	0.638745	0.631945	0.332627	0.23292	1
AT1G13560.1	63.2766	62.1378	66.1008	71.8132	69.6042	68.0222	-0.130568	0.587465
AT1G13560.2	60.0424	58.5305	61.0805	66.7945	65.0903	63.5317	-0.123108	0.617934
AT1G13570.1	13.499	14.429	18.4078	15.1474	14.5347	12.8061	0.116511	0.81701
AT1G13580.1	8.15565	9.42539	8.72578	10.4024	9.38889	9.31355	-0.147462	0.834737
AT1G13580.2	9.42118	10.589	9.68203	11.4062	10.6528	10.4777	-0.13371	0.848152
AT1G13580.3	9.42118	10.589	9.68203	11.4062	10.7431	10.4777	-0.138048	0.846644
AT1G13590.1	4.49967	6.2836	3.825	6.6612	7.13195	7.4841	-0.527921	0.15832
AT1G13600.1	2.39045	1.86181	1.55391	1.27749	1.625	1.66313	0.348535	0.782882
AT1G13610.1	0.140615	0	0	2.18998	2.16667	3.32627	-5.47642	7.1137e-11
AT1G13610.2	0.140615	0	0	2.00748	2.16667	3.15995	-5.40973	2.0272e-10
AT1G13620.1	0.703073	0.232726	0.239062	0.273748	0.270833	0.166313	0.573355	0.850275
AT1G13630.1	2.24983	2.79271	1.9125	2.64623	2.25695	2.32839	-0.0585945	1
AT1G13630.2	2.53106	3.1418	2.15156	2.91998	2.70833	2.32839	-0.0433191	1
AT1G13635.1	4.07782	1.74544	2.27109	2.55498	1.53472	1.33051	0.516962	0.511979
AT1G13635.2	4.07782	1.74544	2.39062	2.55498	1.53472	1.33051	0.537805	0.476258
AT1G13640.1	30.5134	32.698	38.25	25.2761	26	29.2711	0.342	0.151036
AT1G13650.1	21.9359	30.6034	34.3055	15.0561	16.7014	20.6229	0.740314	0.0234974
AT1G13650.2	23.0608	31.418	35.0226	15.2386	16.882	21.2881	0.755907	0.0217871
AT1G13670.1	5.90581	3.72361	4.54219	7.0262	6.40972	8.31567	-0.612833	0.197769
AT1G13680.1	0	0	0	0	0	0.166313	-1.81187	1
AT1G13690.1	15.1864	18.269	15.3	14.9649	18.9583	16.7976	-0.0546547	0.973691
AT1G13700.1	12.7959	12.9163	14.1047	8.21244	7.76389	5.65465	0.843607	2.90029e-05
AT1G13710.1	16.7331	18.6181	18.4078	18.1586	17.0625	18.6271	0.00588199	1
AT1G13730.1	38.8096	43.4034	41.8359	57.0308	61.1181	73.3442	-0.61702	3.10802e-05
AT1G13740.1	11.9522	11.5199	13.1484	11.6799	12.5486	12.1409	0.0104923	1
AT1G13750.1	11.2492	13.0326	9.2039	11.9537	13	9.47986	-0.0562734	1
AT1G13770.1	12.6553	11.4036	10.7578	10.5849	12.2778	12.1409	-0.00586211	1
AT1G13770.2	12.0929	10.9381	10.0406	10.4937	12.0069	11.4756	-0.0413944	1
AT1G13780.1	6.89012	4.53815	6.33515	5.9312	4.24306	4.65677	0.243176	0.693068
AT1G13790.1	7.87442	5.70178	6.33515	4.47122	7.49306	5.65465	0.160405	0.842875
AT1G13800.1	2.24983	3.37452	0.836719	1.73374	1.53472	0.99788	0.550991	0.56705
AT1G13810.1	6.7495	5.93451	5.37891	7.66494	9.20834	8.14935	-0.478235	0.162384
AT1G13820.1	32.7632	30.4871	37.6523	31.846	42.6111	38.9173	-0.165734	0.568986
AT1G13830.1	1.82799	2.90907	1.31484	2.55498	2.4375	1.82945	-0.190684	0.994774
AT1G13860.1	23.6233	23.0399	22.95	18.7974	18.9583	19.7913	0.277908	0.22178
AT1G13860.2	21.0922	20.2471	22.3523	17.5199	18.1458	17.6292	0.255758	0.270612
AT1G13860.3	24.7482	23.8544	23.9062	19.0711	19.9514	20.1239	0.295465	0.168784
AT1G13860.4	23.6233	23.6217	23.0695	18.8886	19.2292	19.7913	0.282889	0.205431
AT1G13870.1	10.2649	11.2872	11.5945	12.3187	14.5347	13.6377	-0.28388	0.328399
AT1G13880.1	23.7639	25.2507	26.5359	22.8123	21.757	26.2775	0.107655	0.823667
AT1G13900.1	35.1537	38.6325	35.1422	31.0248	32.2292	27.608	0.25544	0.302661
AT1G13910.1	6.7495	6.74905	5.49844	6.20495	6.95139	5.82097	-0.0101591	1
AT1G13920.1	13.2178	10.7054	10.8773	9.94617	8.66667	9.9788	0.284229	0.523621
AT1G13930.1	941.696	807.326	1014.58	1317.37	1270.57	1339.82	-0.50713	0.00161544
AT1G13930.2	940.149	805.348	1012.19	1314.63	1268.31	1338.16	-0.507774	0.0016002
AT1G13930.3	940.149	805.348	1012.31	1314.72	1268.67	1338.49	-0.508	0.00160952
AT1G13940.1	25.17	23.2726	24.743	29.5648	23.4722	24.947	-0.0966508	0.853971
AT1G13950.1	6.7495	8.84358	7.88906	8.48618	8.9375	4.9894	0.0339725	1
AT1G13960.1	28.6854	26.0653	26.6555	28.6523	27.1736	26.9428	-0.0289964	1
AT1G13960.2	27.2792	25.5998	25.3406	27.5573	26.2708	25.4459	-0.025665	1
AT1G13970.1	7.87442	10.589	6.09609	10.4024	8.48611	11.4756	-0.288699	0.538256
AT1G13980.1	74.1039	67.3741	73.1531	75.8282	58.5903	59.3739	0.142925	0.617121
AT1G13980.2	73.6821	67.025	72.7945	75.5544	58.1389	58.5423	0.146725	0.606311
AT1G13990.1	25.5919	17.1053	13.7461	21.5348	13.6319	13.804	0.192805	0.799875
AT1G13990.2	23.6233	16.2908	12.9094	19.8011	12.6389	12.9724	0.206153	0.779462
AT1G13990.3	19.8267	14.1963	11.2359	17.2461	10.4722	10.9767	0.213609	0.7886
AT1G14000.1	70.7292	71.6795	75.0656	73.5469	67.5278	74.1757	0.0164852	1
AT1G14010.1	24.1857	26.298	19.6031	22.7211	26.632	21.2881	-0.0215976	1
AT1G14020.1	24.6076	24.5526	23.1891	25.8235	19.9514	24.1154	0.0527425	0.995168
AT1G14030.1	27.9823	28.3925	30.9586	30.4773	36.7431	39.2499	-0.27625	0.196442
AT1G14040.1	8.29626	10.9381	7.65	13.0486	8.48611	8.98092	-0.191945	0.749154
AT1G14060.1	21.2328	21.2944	9.80156	20.0748	17.875	18.6271	-0.116228	0.925524
AT1G14070.1	7.7338	10.2399	9.44297	9.30743	7.22222	5.98728	0.261751	0.53618
AT1G14080.1	9.84302	11.2872	8.12812	12.5924	10.2917	6.98516	-0.0459987	1
AT1G14090.1	6.46827	4.65452	5.61797	7.0262	5.86806	4.49046	-0.0953469	1
AT1G14100.1	0	0.116363	0	0	0	0	1.95621	1
AT1G14120.1	30.0915	33.7452	20.2008	16.0599	15.257	15.4671	0.843407	0.00170267
AT1G14130.1	13.2178	13.6145	11.8336	13.7786	10.2917	9.81249	0.175297	0.723616
AT1G14140.1	11.671	12.4508	11.8336	9.39868	10.0208	10.9767	0.257534	0.419597
AT1G14150.1	42.4656	35.7234	55.582	60.6808	59.132	62.0349	-0.441662	0.0295961
AT1G14150.2	31.0758	24.3198	40.8797	42.8872	42.0695	43.2415	-0.412505	0.080848
AT1G14160.1	1.9686	3.1418	5.13984	2.91998	2.70833	3.65889	0.164312	1
AT1G14170.1	15.327	16.4072	16.2562	15.6949	11.4653	12.9724	0.255518	0.370599
AT1G14170.2	15.0458	15.9417	15.7781	15.4211	10.8333	12.4735	0.26888	0.343178
AT1G14170.3	16.0301	16.4072	16.8539	16.1511	11.5556	13.6377	0.253231	0.375195
AT1G14180.1	8.15565	9.65812	8.60625	6.4787	7.3125	8.48198	0.272781	0.533141
AT1G14180.2	7.87442	9.42539	8.48672	6.02245	6.68056	8.14935	0.338829	0.382886
AT1G14182.1	0.140615	0	0	0	0	0.166313	0.148049	1
AT1G14185.1	2.67168	2.90907	2.27109	1.45999	0.993056	0.831567	1.19239	0.00664908
AT1G14190.1	2.10922	2.90907	4.30312	3.19373	2.70833	3.32627	0.0362151	1
AT1G14200.1	7.31196	8.26177	9.80156	8.39493	6.59028	5.98728	0.25871	0.566261
AT1G14205.1	1.26553	1.86181	2.03203	0.729994	0.993056	1.66313	0.718217	0.434853
AT1G14210.1	19.1236	21.0617	16.3758	19.7098	23.2917	27.7743	-0.308796	0.259161
AT1G14220.1	0.843688	1.39635	0.717187	1.64249	1.53472	0.49894	-0.390961	0.871279
AT1G14230.1	33.8881	26.8798	27.1336	26.2798	19.6806	22.6186	0.354648	0.227197
AT1G14240.1	6.7495	9.54176	5.13984	10.5849	6.86111	6.15359	-0.145412	0.996932
AT1G14240.2	6.89012	9.65812	5.13984	10.5849	6.95139	6.15359	-0.133943	1
AT1G14240.3	6.46827	8.95994	4.90078	9.76367	6.31945	5.82097	-0.113708	1
AT1G14240.4	7.17135	9.65812	5.13984	10.5849	6.86111	6.31991	-0.119541	1
AT1G14250.1	2.67168	3.02544	2.51016	4.28872	6.31945	15.9661	-1.65527	0.00104516
AT1G14260.1	0.140615	0.930903	1.43437	0.638745	0.902778	0.831567	0.131018	1
AT1G14260.2	0.140615	1.16363	1.31484	0.638745	0.993056	0.831567	0.133101	1
AT1G14270.1	29.1072	28.6253	32.393	27.9223	32.9514	31.1006	-0.0270402	1
AT1G14270.2	27.5605	26.8798	30.7195	27.2835	31.5972	28.2733	-0.0358537	1
AT1G14270.3	28.2635	27.4616	31.1976	28.0135	31.8681	29.2711	-0.0378222	1
AT1G14270.4	26.4355	25.8326	29.0461	26.006	29.5208	28.107	-0.0391394	0.996932
AT1G14280.1	68.6199	58.0651	69.9258	52.4683	45.4097	46.9004	0.438941	0.0110254
AT1G14290.1	35.8567	36.5379	36.218	35.9522	38.2778	33.5953	0.00551891	1
AT1G14300.1	15.6082	13.4981	7.17187	15.5124	12.8194	11.3093	-0.147318	0.857381
AT1G14300.2	13.6396	12.1017	6.69375	14.6911	11.2847	10.4777	-0.188367	0.774114
AT1G14310.1	9.28056	6.98177	8.84531	7.20869	10.4722	10.1451	-0.14207	0.859812
AT1G14315.1	0	0.116363	0	0	0	0	1.95559	1
AT1G14315.2	0.140615	0.116363	0	0	0	0	2.76212	0.857139
AT1G14320.1	416.501	495.357	318.909	450.133	530.021	498.607	-0.264725	0.21812
AT1G14320.2	301.478	349.787	225.675	318.095	377.361	352.085	-0.256388	0.239679
AT1G14330.1	24.7482	18.1526	17.4516	18.9799	16.5208	17.7955	0.171688	0.610986
AT1G14340.1	9.84302	9.89085	10.7578	8.57743	8.66667	7.15147	0.304437	0.389098
AT1G14345.1	89.9934	91.3449	104.351	120.997	139.299	120.577	-0.415504	0.0334267
AT1G14350.1	37.6847	45.0324	42.6726	24.8198	28.6181	30.4353	0.588159	0.00232266
AT1G14350.2	37.4035	44.9161	43.1508	24.9111	28.9792	30.4353	0.581187	0.00221648
AT1G14360.1	24.4669	24.5526	23.5477	18.7061	22.1181	20.7892	0.23685	0.384375
AT1G14370.1	11.3898	10.9381	11.475	9.94617	8.66667	11.8082	0.174994	0.746234
AT1G14380.1	56.9489	58.996	63.4711	36.226	37.4653	40.5805	0.656642	5.47325e-06
AT1G14380.2	49.637	51.4324	54.9844	32.3022	32.5903	36.09	0.635155	1.13977e-05
AT1G14380.3	56.9489	57.716	62.7539	36.1347	36.6528	40.0815	0.658243	4.39909e-06
AT1G14390.1	8.99934	7.33086	6.33515	6.56995	5.77778	5.65465	0.321167	0.618337
AT1G14400.1	106.305	101.818	101.96	99.7355	95.9653	86.8156	0.130336	0.575485
AT1G14400.2	85.0718	80.6395	77.8148	78.5656	72.5834	67.0243	0.154209	0.535466
AT1G14410.1	16.7331	19.8981	14.4633	14.7824	22.4792	22.7849	-0.219553	0.536081
AT1G14420.1	0.562458	0.232726	0	0	0	0	4.20834	0.215804
AT1G14430.1	8.15565	7.2145	9.32344	4.19747	4.33333	3.49258	1.00893	2.7463e-05
AT1G14440.1	19.4048	20.829	18.5273	18.7974	22.2986	22.9512	-0.117178	0.836292
AT1G14440.2	18.1393	19.8981	18.0492	18.7061	21.5764	22.286	-0.149933	0.702556
AT1G14450.1	35.9973	48.6397	30.4805	32.211	34.8472	32.4311	0.210666	0.461502
AT1G14455.1	0.421844	0.581814	0.119531	0.364997	0.270833	0.332627	0.210952	1
AT1G14460.1	36.841	39.6797	40.282	35.0397	35.9306	36.2563	0.126084	0.678554
AT1G14470.1	1.68738	1.04727	1.43437	2.00748	0.993056	1.49682	-0.121578	1
AT1G14480.1	2.95291	4.0727	3.46641	3.74122	3.52083	2.16207	0.115742	0.973008
AT1G14480.2	2.95291	3.25816	3.10781	2.91998	2.88889	1.82945	0.242368	0.81946
AT1G14490.1	0.703073	1.39635	1.55391	1.36874	1.08333	1.82945	-0.142538	0.958276
AT1G14500.1	0.703073	0.349089	0	0.273748	0.451389	0.49894	-0.224437	1
AT1G14510.1	44.8561	43.1706	44.2266	42.5222	40.4445	44.572	0.0564444	0.933618
AT1G14520.1	7.03073	9.65812	7.2914	16.7899	18.9583	16.465	-1.11994	2.81065e-06
AT1G14520.2	6.18704	9.54176	6.81328	15.4211	17.6945	15.6335	-1.10683	2.86181e-05
AT1G14530.1	6.18704	6.05087	4.54219	4.28872	3.88195	2.99364	0.541954	0.0904562
AT1G14530.2	8.15565	7.56359	6.21562	6.1137	5.6875	4.15783	0.411643	0.190689
AT1G14540.1	4.7809	6.2836	3.825	3.19373	4.15278	5.48834	0.23545	0.914273
AT1G14550.1	0.421844	1.04727	0.119531	0.547496	0.722222	0.49894	-0.160205	1
AT1G14560.1	20.5297	18.6181	15.4195	15.9686	15.4375	15.3008	0.217992	0.478121
AT1G14570.1	54.6991	47.8251	56.5383	49.9134	45.5	56.0476	0.0774021	0.875328
AT1G14570.2	53.996	47.8251	56.1797	49.1834	45.2292	55.216	0.0852602	0.855565
AT1G14570.3	52.4493	46.0797	54.5062	48.3621	43.9653	54.3845	0.068105	0.91128
AT1G14570.4	51.465	45.9633	54.0281	47.5409	43.3333	53.3866	0.0776016	0.875328
AT1G14580.1	37.4035	39.2143	46.4976	42.3397	41.0764	51.2245	-0.118412	0.731158
AT1G14580.2	37.4035	39.0979	46.4976	42.3397	41.0764	51.3908	-0.121596	0.721753
AT1G14590.1	9.56179	10.8217	9.44297	5.29246	7.85417	8.64829	0.484963	0.110194
AT1G14600.1	4.21844	3.72361	4.54219	1.27749	1.625	1.82945	1.42659	2.80542e-05
AT1G14610.1	150.317	154.181	137.222	163.792	152.028	159.827	-0.106649	0.7428
AT1G14620.1	23.0608	25.7162	17.8102	27.101	19.4097	23.6165	-0.0739937	0.949708
AT1G14620.2	20.811	23.5053	15.3	23.4511	17.5139	20.6229	-0.0467701	1
AT1G14630.1	3.51537	3.02544	1.79297	1.64249	1.625	1.82945	0.707372	0.230864
AT1G14640.1	4.7809	5.93451	7.53047	7.66494	4.33333	6.15359	0.0159572	1
AT1G14642.1	0	0.232726	0	0	0	0	2.75542	0.857139
AT1G14650.1	92.665	84.3631	85.3453	95.0818	89.8264	83.323	-0.0361701	0.999067
AT1G14650.2	91.1183	84.1304	86.5406	91.2493	85.5834	80.163	0.022621	1
AT1G14660.1	5.90581	6.98177	8.60625	6.2962	6.59028	5.15571	0.237162	0.637179
AT1G14660.2	5.48397	6.51632	8.00859	6.2962	6.5	5.15571	0.141129	0.852374
AT1G14670.1	132.318	137.657	123.954	152.386	150.132	149.682	-0.199184	0.334884
AT1G14680.1	0.562458	0.930903	1.07578	1.18624	1.35417	1.16419	-0.510304	0.643934
AT1G14685.1	42.4656	37.2361	37.0547	36.8647	40.625	35.0921	0.0436319	0.966819
AT1G14685.2	41.6219	37.4689	36.8156	37.5035	40.7153	35.0921	0.0235292	1
AT1G14685.3	43.0281	38.0507	37.2937	38.5072	41.8889	35.7574	0.017761	1
AT1G14686.1	0	0	0.119531	0.182499	0.180556	0	-1.47726	0.938415
AT1G14687.1	2.81229	3.72361	2.27109	1.45999	1.89583	2.4947	0.646433	0.289529
AT1G14690.1	42.7468	37.5852	39.8039	40.3322	39.3611	39.9152	0.00454654	1
AT1G14690.2	42.1844	36.887	38.3695	39.3284	38.8195	39.4163	-0.00322687	1
AT1G14700.1	106.023	106.123	110.566	73.6382	67.7084	65.5275	0.639381	2.52465e-05
AT1G14700.2	97.8678	99.6066	100.645	67.2507	62.6528	59.5402	0.651579	2.3939e-05
AT1G14710.1	92.2432	97.9776	89.5289	82.6719	86.0348	89.6429	0.117233	0.634211
AT1G14710.2	92.2432	97.9776	89.1703	81.3031	86.125	88.8113	0.127135	0.591169
AT1G14720.1	33.7475	30.6034	32.5125	26.5535	28.0764	29.2711	0.210423	0.390178
AT1G14730.1	9.98364	10.589	8.24765	15.5124	9.56945	10.4777	-0.311563	0.564317
AT1G14740.1	76.635	74.0068	85.9429	63.9658	62.4722	69.519	0.275318	0.154984
AT1G14750.1	2.81229	1.62908	1.55391	1.36874	1.26389	1.33051	0.56998	0.450885
AT1G14750.2	1.40615	0.81454	1.07578	0.912493	0.902778	1.16419	0.161204	1
AT1G14760.1	0.421844	0.465452	0.95625	0.912493	0.722222	0.332627	-0.178661	1
AT1G14760.2	1.12492	1.51272	1.43437	1.82499	1.53472	1.99576	-0.35244	0.731974
AT1G14760.3	0.703073	0.81454	0.717187	0.912493	0.8125	1.33051	-0.374917	0.857139
AT1G14770.1	6.32766	7.91268	9.2039	7.48244	7.04167	6.81885	0.137006	0.866945
AT1G14770.2	6.04643	7.33086	8.96484	7.39119	6.86111	6.65253	0.0967742	0.962221
AT1G14780.1	4.07782	3.83998	2.74922	3.37622	3.25	1.99576	0.239559	0.696777
AT1G14790.1	15.0458	14.1963	15.1805	9.48993	6.04861	5.82097	1.02351	1.37295e-07
AT1G14800.1	0	0	0	0	0	0	0	1
AT1G14810.1	55.4022	61.4396	43.1508	65.6995	76.6459	71.8474	-0.420813	0.00942301
AT1G14820.1	11.1086	10.9381	8.60625	14.4174	13.1806	14.1366	-0.445809	0.040024
AT1G14820.2	11.1086	11.1708	8.24765	14.2349	13.5417	14.1366	-0.458622	0.0358803
AT1G14820.3	12.3741	12.1017	9.2039	15.8774	15.4375	15.7998	-0.487162	0.0162435
AT1G14830.1	104.617	109.265	103.395	106.032	93.4375	95.7965	0.10266	0.683484
AT1G14840.1	41.2001	42.5888	49.0078	40.2409	43.5139	45.5699	0.0438271	0.996862
AT1G14840.2	40.0752	41.1925	46.9758	39.2372	42.7014	43.7404	0.033958	1
AT1G14850.1	50.0588	50.8506	40.6406	60.6808	48.5695	46.9004	-0.14638	0.717458
AT1G14860.1	8.43688	9.30903	7.65	10.4937	7.58334	5.48834	0.0737241	0.978613
AT1G14870.1	94.493	88.4358	70.5234	102.747	75.6528	50.3929	0.14471	0.924655
AT1G14880.1	0	0.232726	0	0	0.0902778	0	0.961754	1
AT1G14890.1	40.0752	28.1598	42.7922	12.0449	13.0903	11.143	1.60338	5.55104e-15
AT1G14900.1	64.5421	71.6795	69.2086	50.2784	60.0347	59.2075	0.281013	0.12438
AT1G14910.1	48.7933	47.9415	50.0836	42.3397	42.6111	40.5805	0.223536	0.287021
AT1G14920.1	66.7919	63.3014	67.1765	46.9021	42.5208	46.0688	0.542972	0.000248942
AT1G14930.1	0	2.09453	0.717187	1.73374	0.8125	0.332627	-0.0525953	1
AT1G14950.1	0.281229	2.44362	0	0.182499	0.0902778	0	3.00038	0.0924926
AT1G14960.1	2.24983	2.67635	1.43437	2.55498	1.35417	2.16207	0.0744506	1
AT1G14970.1	9.56179	10.0072	10.3992	8.39493	9.38889	8.81461	0.172729	0.701281
AT1G14980.1	92.8056	105.192	59.8851	92.618	102.194	94.2997	-0.165615	0.682962
AT1G14990.1	5.90581	8.49449	6.33515	8.12119	7.85417	7.15147	-0.159588	0.838945
AT1G14990.2	5.7652	7.56359	5.49844	6.4787	6.22917	5.65465	0.02939	1
AT1G15000.1	23.7639	25.9489	24.0258	17.7936	23.6528	18.2945	0.294817	0.185326
AT1G15010.1	1.9686	0.930903	2.03203	1.09499	0.361111	0.99788	1.01502	0.487552
AT1G15015.1	0.562458	0.465452	0.358594	0	0	0	5.03611	0.0130656
AT1G15020.1	36.841	30.7198	35.9789	16.8811	17.6945	18.6271	0.964472	7.6797e-11
AT1G15020.2	39.9346	34.0943	37.1742	18.7061	20.3125	21.9534	0.874616	4.84592e-10
AT1G15030.1	37.2629	35.1416	41.2383	27.2835	29.25	31.5995	0.37466	0.0292364
AT1G15040.1	7.87442	3.83998	15.3	7.0262	3.70139	6.48622	0.653901	0.543762
AT1G15040.2	7.45257	3.83998	14.3437	6.4787	3.34028	5.82097	0.716334	0.494481
AT1G15050.1	0.281229	0.232726	0.239062	0.182499	0.0902778	0.49894	0.178503	1
AT1G15060.1	27.7011	24.7853	31.7953	34.2185	34.125	38.2521	-0.332497	0.09017
AT1G15080.1	4.49967	3.72361	4.06406	9.85492	15.7986	13.804	-1.68095	3.81635e-09
AT1G15100.1	15.327	18.3853	11.2359	21.9911	18.8681	19.625	-0.429924	0.074667
AT1G15110.1	17.8581	17.3381	12.3117	24.0898	16.5208	15.9661	-0.26681	0.478975
AT1G15110.2	16.8738	16.4072	11.1164	22.3561	15.0764	13.4714	-0.216444	0.655151
AT1G15120.1	94.3524	102.748	76.6195	82.7631	83.3264	89.3103	0.101479	0.814842
AT1G15120.2	63.9797	67.7232	50.2031	57.1221	53.1736	60.3717	0.0948025	0.83063
AT1G15125.1	11.2492	5.0036	5.97656	0.364997	0.631945	1.66313	3.16452	2.41296e-06
AT1G15130.1	86.7592	86.9231	90.6047	92.4355	70.7778	71.681	0.166668	0.501756
AT1G15140.1	54.8397	58.2978	57.9726	64.9695	90.8195	79.6641	-0.459309	0.0064139
AT1G15140.2	42.8875	45.9633	45.9	50.0046	72.132	61.5359	-0.445789	0.0136873
AT1G15140.3	47.5277	50.9669	51.0398	54.9321	80.0764	69.519	-0.450226	0.0118937
AT1G15150.1	0.421844	1.16363	0.119531	0.364997	0.541667	0.49894	0.310733	0.990258
AT1G15160.1	3.23414	2.44362	1.9125	3.37622	2.4375	2.99364	-0.223659	0.858025
AT1G15165.1	2.10922	2.90907	2.03203	2.00748	1.71528	3.15995	0.112482	1
AT1G15170.1	13.3584	16.2908	14.5828	21.6261	22.75	19.2923	-0.530211	0.0121067
AT1G15180.1	34.31	35.258	34.5445	33.8535	42.3403	38.751	-0.141528	0.615171
AT1G15180.2	29.2478	30.3707	30.2414	28.926	37.0139	32.93	-0.137341	0.668466
AT1G15190.1	1.40615	0.698177	1.07578	1.36874	0.902778	1.16419	-0.130599	1
AT1G15200.1	79.166	87.3885	71.7187	77.4706	87.9306	79.8304	-0.042331	0.990258
AT1G15200.2	77.1974	84.9449	68.9695	75.0069	86.0348	77.1694	-0.0447296	0.983704
AT1G15200.3	77.338	86.6904	69.6867	75.3719	86.2153	77.6683	-0.0346532	1
AT1G15200.4	57.9332	69.4686	54.7453	56.8483	62.382	62.2012	0.00812932	1
AT1G15210.1	59.1988	57.0178	48.4101	88.6943	61.0278	68.0222	-0.405564	0.110549
AT1G15215.1	4.92151	6.05087	5.7375	5.29246	4.33333	5.98728	0.130236	0.938415
AT1G15215.2	5.7652	6.39996	6.09609	6.4787	4.78472	5.98728	0.0925168	0.983704
AT1G15215.3	5.20274	6.2836	5.85703	5.65746	4.69445	5.82097	0.121287	0.936872
AT1G15220.1	6.32766	5.11997	5.02031	5.29246	6.31945	7.81673	-0.212289	0.70353
AT1G15220.2	7.03073	5.46906	6.69375	5.83995	7.3125	8.98092	-0.179386	0.772414
AT1G15230.1	21.9359	23.0399	20.7984	21.4436	17.4236	13.3051	0.311667	0.245705
AT1G15240.1	28.5448	27.9271	33.4687	32.3935	24.0139	26.7764	0.110668	0.801848
AT1G15240.2	46.6841	46.0797	47.3344	49.6396	40.2639	43.5741	0.0681933	0.885224
[truncated: 30,813 more rows]

## Sheet: B) ZT9 RNA-seq
	sob3-6-Rep1 CPM	sob3-6-Rep2 CPM	sob3-6-Rep3 CPM	SOB3-D-Rep1 CPM	SOB3-D-Rep2 CPM	SOB3-D-Rep3 CPM	logfc (sob3-6/SOB3-D) from edgeR	Adjusted p-value from edgeR
AT1G01010.1	14.846	12.6658	6.61981	14.1221	11.929	10.4307	-0.09228	0.96673
AT1G01020.1	11.9437	13.2929	12.2404	10.6535	12.6307	12.8774	0.0523942	1
AT1G01020.2	10.8275	12.6658	10.6167	8.91921	11.508	12.1048	0.0697679	0.99338
AT1G01030.1	3.57196	2.8843	4.37157	2.97307	3.36819	3.86323	0.0864135	1
AT1G01040.1	57.8211	56.6828	57.33	52.4004	46.3126	48.0328	0.226702	0.204438
AT1G01040.2	56.0351	54.9271	55.8312	51.6571	44.7689	47.5177	0.211352	0.261819
AT1G01046.1	0.111624	0.376213	0.374706	0.247756	0.280683	0	0.648179	0.915696
AT1G01050.1	50.6772	44.7694	49.711	64.1688	59.0837	65.031	-0.375136	0.0184363
AT1G01060.1	1.22786	1.50485	0.499608	0.991023	0.561365	1.03019	0.309637	0.914719
AT1G01060.2	1.22786	1.50485	0.499608	0.991023	0.561365	1.03019	0.30963	0.914555
AT1G01060.3	1.22786	1.25404	0.374706	0.991023	0.561365	1.03019	0.141301	1
AT1G01060.4	1.22786	1.50485	0.499608	0.991023	0.561365	1.03019	0.309639	0.914719
AT1G01060.5	1.22786	1.25404	0.374706	0.991023	0.561365	1.03019	0.141293	1
AT1G01070.1	5.91606	5.5178	5.62059	3.59246	4.0699	4.76464	0.45688	0.424298
AT1G01070.2	5.58119	5.14158	5.12098	3.22083	3.92956	3.992	0.509705	0.375557
AT1G01080.1	48.5563	54.3001	59.5783	64.4165	67.2235	62.9706	-0.261444	0.200323
AT1G01080.2	44.5379	47.5283	53.0834	58.5942	59.645	55.888	-0.263241	0.19944
AT1G01090.1	176.589	174.312	187.228	199.691	197.881	206.811	-0.167617	0.382555
AT1G01100.1	205.946	201.65	198.594	232.023	251.211	243.126	-0.260738	0.220659
AT1G01100.2	210.188	207.67	203.84	237.598	256.825	247.504	-0.254906	0.234911
AT1G01100.3	140.534	143.337	142.388	155.219	174.585	164.316	-0.212925	0.404914
AT1G01100.4	205.611	201.525	198.344	230.785	249.948	241.967	-0.25514	0.234654
AT1G01110.1	6.80905	5.39239	4.99608	4.83124	7.99945	4.89342	-0.0287386	1
AT1G01110.2	8.70665	6.89724	5.62059	6.68941	9.12218	5.66606	-0.00479032	1
AT1G01120.1	93.8756	111.986	144.512	44.2244	57.5399	54.6003	1.16407	1.54942e-10
AT1G01130.1	1.45111	1.25404	1.12412	0.495512	0.982389	1.15897	0.547229	0.632532
AT1G01140.1	61.9512	62.5768	46.8383	63.4255	58.2416	47.3889	0.0201014	1
AT1G01140.2	60.0536	60.9466	46.3386	61.8151	56.8382	46.6163	0.0184266	1
AT1G01140.3	57.4862	58.3131	42.9663	58.9659	53.7507	43.7832	0.0212871	1
AT1G01150.1	0.111624	0.376213	0	0.123878	0	0.257548	0.272358	1
AT1G01160.1	36.501	37.8721	37.5955	33.8187	34.2433	39.6624	0.0550837	0.956899
AT1G01160.2	34.2685	36.2419	36.0967	31.3411	31.5768	35.6704	0.111888	0.765747
AT1G01170.1	29.8035	35.4895	36.8461	34.0664	37.3308	43.912	-0.176326	0.588235
AT1G01170.2	26.7897	30.4733	32.0998	31.3411	31.8575	40.3063	-0.213647	0.470739
AT1G01180.1	15.6273	14.9231	14.6135	13.0072	12.4904	14.2939	0.18242	0.610702
AT1G01190.1	1.67436	3.26052	3.99686	0.619389	2.52614	3.86323	0.347519	0.942124
AT1G01200.1	2.12085	2.13188	2.37314	1.73429	2.10512	1.41652	0.336556	0.758416
AT1G01210.1	7.81366	7.77508	8.24353	6.68941	7.1574	9.91561	0.00335394	1
AT1G01220.1	35.1615	32.2289	32.7243	34.4381	38.8745	28.3303	-0.0191549	1
AT1G01225.1	3.57196	4.51456	2.49804	4.83124	3.08751	2.83303	-0.0286434	1
AT1G01230.1	25.4502	20.9425	22.2326	23.9084	22.1739	22.1492	0.010173	1
AT1G01240.1	22.3247	24.5793	24.7306	13.1311	13.8938	15.1954	0.761204	2.98763e-05
AT1G01240.2	21.7666	24.7047	23.9812	13.0072	13.4728	14.809	0.768903	2.69705e-05
AT1G01240.3	23.441	25.2063	24.6057	13.1311	14.3148	15.1954	0.780061	1.44821e-05
AT1G01250.1	1.67436	1.63026	0.62451	0.743267	0.140341	0.901419	1.09861	0.135329
AT1G01260.1	21.9899	21.0679	21.9828	15.4847	20.3495	17.8996	0.279165	0.280063
AT1G01260.2	20.762	20.0647	21.4831	15.237	19.7881	17.6421	0.245886	0.3683
AT1G01260.3	20.9853	20.3155	21.8579	15.4847	20.4898	18.0284	0.229509	0.424588
AT1G01290.1	10.0461	8.4021	9.61746	8.67145	7.71877	6.43871	0.298299	0.455164
AT1G01290.2	9.93451	7.52427	9.11785	8.29982	7.01706	6.95381	0.255592	0.54982
AT1G01300.1	129.595	136.565	144.387	127.099	129.395	128.517	0.0924523	0.818201
AT1G01310.1	0.111624	0	0	0.123878	0.140341	0	-0.8846	1
AT1G01320.1	276.157	312.508	331.615	413.628	378.641	333.783	-0.291395	0.0819417
AT1G01320.2	274.371	310.125	330.616	412.39	376.957	331.594	-0.292959	0.0803037
AT1G01340.1	9.82289	5.89401	5.49569	8.67145	11.2273	10.817	-0.521433	0.137452
AT1G01340.2	10.2694	6.01941	5.74549	9.66248	11.508	10.9458	-0.531124	0.113003
AT1G01350.1	28.4641	26.7111	25.3551	27.1293	30.033	26.785	-0.0576509	0.974972
AT1G01355.1	0.111624	0	0	0.123878	0	0	-0.0874388	1
AT1G01360.1	8.4834	10.534	9.36765	10.2819	9.68355	10.4307	-0.103349	0.917755
AT1G01370.1	3.90683	6.77184	4.49647	5.82226	5.47331	7.21135	-0.292652	0.707009
AT1G01370.2	4.01845	6.52103	4.74628	5.69838	5.47331	7.34013	-0.282424	0.6886
AT1G01380.1	1.45111	1.37945	0.499608	0.743267	1.54375	0.901419	0.0902384	1
AT1G01390.1	7.92529	5.6432	6.86961	3.09695	4.7716	2.57548	0.977659	0.0127483
AT1G01420.1	7.70204	9.15452	9.36765	7.43267	8.98184	7.85522	0.111502	0.901699
AT1G01430.1	128.032	125.279	127.275	99.474	104.133	116.541	0.249538	0.15091
AT1G01440.1	23.7759	23.9522	21.608	25.6427	25.2614	20.9902	-0.0513793	0.991904
AT1G01450.1	10.6043	8.90372	7.86883	7.80431	9.68355	8.75664	0.0701223	0.996943
AT1G01453.1	0.558119	0.125404	0.124902	0.495512	0.561365	0.515097	-0.869822	0.660184
AT1G01453.2	0.558119	0.125404	0.124902	0.371634	0.561365	0.515097	-0.750603	0.766043
AT1G01460.1	0.111624	0	0	0	0	0	1.82802	1
AT1G01470.1	60.2768	75.9951	60.0779	73.2118	83.5031	83.832	-0.293029	0.197231
AT1G01480.1	4.01845	3.76213	1.62373	1.98205	1.12273	1.28774	1.08629	0.0649554
AT1G01480.2	3.68358	3.13511	1.49882	1.48653	0.701706	1.03019	1.35024	0.0215396
AT1G01490.1	60.3884	59.5671	55.7063	49.9228	49.5405	53.6988	0.197784	0.466885
AT1G01490.2	59.4955	59.0655	55.2067	49.7989	48.9791	53.4413	0.190964	0.492527
AT1G01500.1	20.0923	17.3058	18.9851	16.3519	19.6478	17.7708	0.0722383	0.961152
AT1G01510.1	56.5932	52.4191	53.2083	50.7899	51.6456	49.3205	0.0970743	0.770298
AT1G01520.1	0.558119	0.501618	0.62451	0.371634	0.561365	0.386323	0.353301	1
AT1G01540.1	85.1689	90.1658	102.545	86.8384	78.5911	97.2245	0.0800605	0.855032
AT1G01540.2	89.5222	94.4295	106.042	90.6786	82.8013	102.118	0.0723384	0.87524
AT1G01550.1	131.939	125.53	114.66	120.285	123.36	119.116	0.0372725	0.998811
AT1G01550.2	129.707	124.276	113.786	119.914	121.536	118.215	0.0325684	1
AT1G01560.1	2.45572	2.25728	0.374706	0.743267	1.6841	2.31794	0.111762	1
AT1G01560.2	2.79059	2.38268	0.499608	0.867145	1.6841	2.44671	0.193709	1
AT1G01570.1	1.45111	2.38268	2.24824	2.2298	1.6841	2.18916	-0.0236074	1
AT1G01580.1	0.781366	0	0.62451	0.743267	1.12273	0.515097	-0.698221	0.634454
AT1G01590.1	0.111624	0.125404	0	0	0	0	2.61306	0.8628
AT1G01600.1	4.13008	5.01618	4.74628	3.96409	4.0699	4.24955	0.173153	0.856031
AT1G01610.1	69.2067	76.9983	81.0614	64.6643	61.4695	64.6446	0.251239	0.159997
AT1G01620.1	428.524	429.385	663.48	346.486	367.133	494.622	0.332351	0.221305
AT1G01620.2	387.223	391.513	599.904	314.402	333.03	454.058	0.323644	0.238112
AT1G01630.1	58.3792	57.8114	52.5837	48.0646	43.7865	43.0106	0.323311	0.077536
AT1G01640.1	6.25093	6.64644	8.24353	6.07002	6.87672	6.95381	0.0858698	1
AT1G01640.2	6.13931	6.64644	8.11863	5.94614	6.59604	6.69626	0.117873	0.944362
AT1G01650.1	36.7242	39.1262	32.3496	28.2442	29.3313	31.5497	0.28008	0.136925
AT1G01650.2	35.8312	37.8721	30.9757	27.0054	28.2086	30.5195	0.2885	0.134455
AT1G01660.1	0.89299	0.752427	0.499608	0.743267	0.561365	1.15897	-0.193606	1
AT1G01670.1	0.111624	0.376213	0.249804	0.991023	1.40341	1.28774	-2.26901	0.00850281
AT1G01680.1	0.558119	0.501618	0	1.23878	1.6841	0.386323	-1.57622	0.220677
AT1G01690.1	9.59964	8.90372	7.11941	9.16696	6.87672	7.4689	0.122511	0.89493
AT1G01695.1	0.111624	0.250809	0.249804	0.371634	0	0.386323	-0.352234	1
AT1G01700.1	1.33948	1.37945	1.12412	2.72531	1.26307	1.67406	-0.566548	0.566037
AT1G01710.1	32.2593	33.8592	28.3528	27.5009	30.5944	29.2317	0.115007	0.759378
AT1G01720.1	43.1984	35.2386	36.8461	39.7648	40.1376	43.5257	-0.097641	0.923906
AT1G01725.1	4.35333	3.26052	3.12255	2.97307	4.0699	5.40852	-0.202337	0.847273
AT1G01730.1	22.7712	22.949	17.2365	20.1921	20.2091	18.1572	0.106702	0.833731
AT1G01740.1	6.13931	3.88754	3.49726	5.07899	3.78921	4.37832	0.0373033	1
AT1G01740.2	5.91606	4.26375	3.74706	5.20287	3.64887	4.63587	0.0488552	1
AT1G01750.1	9.93451	7.02265	4.24667	8.79533	7.85911	6.30993	-0.110904	1
AT1G01760.1	3.90683	4.01294	3.37235	4.08797	5.05229	4.63587	-0.279855	0.647976
AT1G01770.1	23.6642	22.949	23.2318	40.632	35.5063	35.5417	-0.677642	2.15849e-06
AT1G01780.1	25.8967	24.4539	27.7282	22.4219	24.8404	33.3525	-0.0461585	1
AT1G01790.1	117.317	126.658	142.014	159.926	155.077	137.531	-0.229735	0.388622
AT1G01800.1	43.9798	47.7791	41.9671	47.9407	44.9092	44.2983	-0.0370511	1
AT1G01800.2	41.1892	46.0234	39.5939	44.8438	42.1024	40.6926	-0.0101863	1
AT1G01810.1	0.223247	1.00324	0.249804	0.371634	0.561365	0.257548	0.289651	0.976921
AT1G01820.1	55.1421	55.5542	61.9514	51.781	55.1541	61.5541	0.0348234	1
AT1G01830.1	14.846	20.9425	18.1108	17.0951	15.7182	16.9982	0.108445	0.847273
AT1G01830.2	15.6273	20.9425	18.2357	17.9623	16.4199	17.2557	0.0811008	0.922897
AT1G01830.3	15.6273	22.1966	18.7353	18.7056	17.1216	17.6421	0.0759893	0.931571
AT1G01840.1	2.00923	2.50809	3.87196	2.47756	4.21024	2.96181	-0.199913	0.898059
AT1G01860.1	10.381	12.415	14.8633	13.7504	12.2097	14.1652	-0.0976147	0.91315
AT1G01880.1	3.68358	2.8843	3.12255	4.21185	3.64887	3.86323	-0.270962	0.723179
AT1G01880.2	3.68358	2.7589	2.99765	4.08797	3.64887	3.86323	-0.291452	0.678519
AT1G01900.1	14.7343	18.1836	17.6112	8.54757	9.82389	6.30993	1.03376	1.83445e-05
AT1G01910.1	41.7473	35.9911	37.5955	45.9587	41.4007	43.3969	-0.180371	0.37415
AT1G01910.2	48.1098	42.2613	45.4643	54.0108	48.8388	51.7672	-0.186601	0.307231
AT1G01910.3	45.096	40.004	42.5916	51.1616	46.3126	48.5479	-0.193297	0.285573
AT1G01910.4	42.7519	36.6181	38.0951	46.4542	41.8217	44.2983	-0.173793	0.394431
AT1G01910.5	42.7519	36.3673	38.9694	46.0826	42.2427	45.3285	-0.177836	0.381747
AT1G01920.1	25.227	20.4409	18.4855	17.8384	18.2444	15.968	0.304679	0.316946
AT1G01920.2	27.4594	23.1998	20.7337	19.6966	20.3495	17.2557	0.320095	0.23654
AT1G01930.1	20.8736	20.5663	21.8579	21.5548	20.3495	20.8614	0.0109909	1
AT1G01940.1	12.7251	15.4247	15.7377	15.9802	14.3148	17.8996	-0.140115	0.78031
AT1G01950.1	31.3663	32.1035	31.7251	34.0664	32.5592	30.9058	-0.0355233	1
AT1G01950.2	29.4687	30.5987	30.2263	33.0754	29.612	29.8756	-0.0373451	1
AT1G01950.3	30.0268	31.1003	30.3512	33.3232	30.5944	30.2619	-0.0431213	1
AT1G01960.1	184.626	165.158	157.127	182.348	169.673	137.402	0.0509581	0.962936
AT1G01970.1	17.3017	20.6917	25.7298	20.9354	23.016	20.9902	-0.0297749	1
AT1G01980.1	0	0.125404	0.374706	0.123878	0.280683	0	0.269806	1
AT1G01990.1	20.9853	19.1869	25.1053	18.9533	20.2091	26.2699	-0.00427773	1
AT1G02000.1	15.8506	16.3026	17.1116	13.8743	14.4552	15.5817	0.165086	0.627168
AT1G02010.1	12.0554	11.161	14.1139	10.4057	8.8415	9.78684	0.358562	0.21211
AT1G02010.2	9.71127	9.27993	11.491	8.54757	7.1574	7.72645	0.374346	0.213186
AT1G02020.1	16.5203	17.3058	19.3598	17.4668	15.5779	16.0968	0.110553	0.817783
AT1G02020.2	15.1808	15.6756	17.6112	16.1041	13.7534	14.6803	0.117774	0.803381
AT1G02030.1	0.111624	0.125404	0.374706	0.495512	0.280683	0.257548	-0.749405	0.920584
AT1G02040.1	0.111624	0	0	0	0	0	1.82891	1
AT1G02050.1	8.4834	8.15129	9.24275	6.81328	6.4557	11.2034	0.0773911	0.997021
AT1G02060.1	11.6089	11.0356	8.49334	11.0251	9.96423	8.24155	0.0932268	0.952758
AT1G02065.1	1.33948	1.75566	0.999216	1.48653	1.12273	1.15897	0.111864	1
AT1G02065.2	1.22786	1.63026	0.999216	1.73429	0.982389	1.15897	-0.0210078	1
AT1G02070.1	0.223247	0	0	0.247756	0	0.128774	-0.611378	1
AT1G02074.1	0	0	0	0	0	0	0	1
AT1G02080.1	200.811	183.216	160.624	189.533	186.373	126.456	0.116994	0.783211
AT1G02080.2	203.044	184.47	161.124	191.267	187.496	127.229	0.117128	0.783635
AT1G02090.1	37.2823	38.123	33.8484	38.7738	41.6814	40.6926	-0.147847	0.541225
AT1G02090.2	33.7104	33.6084	28.9773	36.4201	38.3132	36.1855	-0.202174	0.323169
AT1G02090.3	35.9428	36.1165	31.85	38.8977	39.5762	37.8596	-0.161838	0.482485
AT1G02100.1	39.9613	32.4798	35.0975	36.544	30.7347	30.5195	0.13722	0.688022
AT1G02100.2	36.1661	30.4733	30.601	33.8187	27.2262	27.5577	0.13403	0.711488
AT1G02100.3	39.7381	33.3576	34.7228	36.6679	30.1734	30.0044	0.154727	0.60781
AT1G02110.1	45.989	45.5218	48.0873	37.0395	40.4183	39.5337	0.25549	0.140469
AT1G02120.1	79.4761	83.5194	84.184	70.4865	61.3291	76.7494	0.243513	0.144669
AT1G02130.1	41.3008	41.7597	42.5916	40.5081	41.962	41.9804	0.0139318	1
AT1G02140.1	91.1966	91.6706	91.6781	85.3519	89.3974	100.959	-0.00610132	1
AT1G02145.1	20.6504	22.5728	17.4863	19.325	18.2444	17.8996	0.129869	0.762469
AT1G02145.2	15.4041	15.6756	12.9898	12.8833	13.4728	12.8774	0.169592	0.679198
AT1G02145.3	21.655	23.1998	19.2349	19.9443	19.0864	18.4147	0.157595	0.642554
AT1G02145.4	20.9853	22.5728	18.4855	19.5727	19.0864	17.7708	0.136906	0.733914
AT1G02150.1	83.9411	85.275	102.17	121.648	121.115	134.44	-0.475546	0.000898992
AT1G02160.1	14.3995	15.4247	16.4871	11.7684	14.1745	15.4529	0.162013	0.688024
AT1G02160.2	12.3902	12.1642	13.989	10.2819	11.929	11.3321	0.201672	0.606518
AT1G02170.1	29.2454	27.2128	24.231	27.377	31.5768	35.4129	-0.224049	0.491576
AT1G02180.1	3.68358	5.26699	5.87039	4.21185	4.63126	4.37832	0.159435	0.910082
AT1G02190.1	0.558119	0.501618	0.249804	0.247756	0.280683	0.257548	0.719493	0.745151
AT1G02190.2	0.558119	0.501618	0.249804	0.247756	0.280683	0.257548	0.719325	0.747015
AT1G02205.1	27.2362	32.4798	20.9835	24.6517	25.8228	21.8916	0.157484	0.8772
AT1G02205.2	28.3524	32.9814	21.2333	25.2711	26.9455	22.2779	0.148851	0.891363
AT1G02205.3	23.1061	26.8366	17.861	21.0592	23.7177	18.4147	0.102399	0.972224
AT1G02220.1	34.1569	20.9425	6.74471	30.3501	32.9802	13.6501	-0.31374	0.837621
AT1G02230.1	1.78598	0.877831	0.249804	1.85817	1.26307	1.15897	-0.526072	0.698468
AT1G02250.1	1.00461	0.125404	0.374706	0.619389	1.12273	0.257548	-0.341996	0.943613
AT1G02260.1	20.8736	18.5599	19.7345	17.9623	17.683	12.4911	0.299068	0.360495
AT1G02270.1	20.8736	20.6917	19.9843	17.9623	17.9637	19.8312	0.142534	0.6453
AT1G02280.1	58.6025	61.699	72.4432	101.084	88.9764	94.1339	-0.560932	0.00352019
AT1G02280.2	58.2676	60.6958	71.444	99.7217	88.1343	93.4901	-0.563966	0.00319707
AT1G02290.1	14.846	13.2929	14.6135	13.6266	10.2449	12.7486	0.21913	0.486138
AT1G02300.1	25.8967	27.8398	21.733	19.8205	19.9285	23.3081	0.259072	0.349999
AT1G02305.1	87.7363	81.7637	83.3096	80.2729	72.9775	79.84	0.116953	0.726864
AT1G02310.1	1.45111	1.37945	0.62451	1.48653	1.40341	0.128774	0.200026	1
AT1G02320.1	0	0	0.124902	0	0	0	1.83441	1
AT1G02330.1	34.8266	31.1003	29.1022	30.1023	31.8575	31.4209	0.0277633	1
AT1G02335.1	17.8598	18.9361	6.2451	14.9892	12.9114	6.30993	0.331867	0.775724
AT1G02340.1	18.3063	14.5469	16.3622	5.82226	11.929	11.5897	0.753493	0.00560628
AT1G02350.1	1.8976	0.376213	1.12412	0.495512	0.561365	1.15897	0.624583	0.735116
AT1G02360.1	25.7851	16.3026	9.49255	23.4129	21.8932	24.4671	-0.432345	0.400228
AT1G02370.1	13.6181	13.5437	7.36922	13.2549	14.7358	9.78684	-0.124728	0.899998
AT1G02380.1	6.36255	6.27022	4.62137	3.3447	3.08751	3.09058	0.856406	0.00504067
AT1G02390.1	4.6882	6.01941	6.2451	1.61041	2.94717	3.4769	1.07617	0.00458446
AT1G02400.1	10.0461	10.0324	5.37079	3.3447	7.1574	5.66606	0.662482	0.174574
AT1G02405.1	0.781366	0.125404	0.374706	0.123878	0	0.128774	2.14642	0.234858
AT1G02410.1	19.3109	20.3155	17.4863	20.8115	19.3671	19.3161	-0.0593751	0.989872
AT1G02420.1	5.58119	5.14158	4.74628	6.81328	5.89433	4.5071	-0.152776	0.904798
AT1G02430.1	2.56735	1.75566	1.49882	1.48653	2.3858	1.80284	0.0613442	1
AT1G02440.1	0.334871	0.125404	0	0.371634	0.421024	0.386323	-1.21441	0.6637
AT1G02450.1	0.669742	0.125404	0.374706	0.123878	0.701706	0.257548	0.169914	1
AT1G02460.1	1.11624	0.877831	0.749412	1.61041	0.982389	1.28774	-0.494232	0.728577
AT1G02470.1	0.334871	0	0.249804	0.247756	0.280683	0.386323	-0.570126	1
AT1G02470.2	0.334871	0	0.249804	0.247756	0.280683	0.257548	-0.359386	1
AT1G02475.1	23.6642	28.216	27.7282	36.6679	35.6467	39.5337	-0.492917	0.00302072
AT1G02490.1	0.111624	0	0	0.123878	0	0	-0.0876509	1
AT1G02500.1	506.214	458.855	465.135	408.673	408.954	455.861	0.167511	0.354307
AT1G02500.2	486.68	441.047	448.024	392.817	392.254	441.438	0.165733	0.365583
AT1G02520.1	124.46	63.8309	17.861	72.4686	68.3462	23.6944	0.325918	0.876103
AT1G02530.1	15.1808	7.90048	1.99843	8.17594	8.56082	2.44671	0.389747	0.852467
AT1G02560.1	163.975	192.496	189.976	228.183	222.301	250.079	-0.358811	0.0387842
AT1G02570.1	0.89299	0.376213	0.124902	0.371634	0.561365	0.515097	-0.00865551	1
AT1G02575.1	0.781366	0.250809	0.374706	0	0	0	4.97779	0.0236506
AT1G02580.1	1.78598	0.250809	0.249804	0.371634	0.280683	0.643871	0.814483	0.783602
AT1G02610.1	13.3948	13.0421	13.8641	16.4758	11.7887	12.4911	-0.0188278	1
AT1G02620.1	1.33948	0.877831	1.62373	0.867145	0.701706	1.67406	0.235591	0.957695
AT1G02630.1	0.111624	0.250809	0	0.123878	0	0	1.20166	0.942455
AT1G02630.2	0.111624	0.250809	0	0.247756	0	0	0.408403	1
AT1G02640.1	37.2823	33.1068	44.9647	102.695	70.5917	75.9768	-1.11195	8.89585e-06
AT1G02650.1	1.78598	1.25404	3.12255	1.98205	1.12273	2.96181	0.0130216	1
AT1G02660.1	32.036	40.7564	37.7204	26.6337	27.9279	25.2397	0.469267	0.388159
AT1G02670.1	2.90222	4.13835	5.24588	2.2298	2.10512	2.31794	0.87115	0.0565893
AT1G02680.1	11.3856	11.5372	11.6159	12.7594	11.6483	10.5595	-0.0189074	1
AT1G02681.1	0	0	0	0	0.140341	0	-1.92235	1
AT1G02690.1	32.929	31.6019	26.9788	28.1203	33.9626	30.1332	-0.00794129	1
AT1G02690.2	31.7011	29.9717	25.6049	27.1293	32.5592	28.9742	-0.0193529	1
AT1G02700.1	2.45572	2.13188	2.74784	1.1149	4.49092	3.21935	-0.256344	0.931694
AT1G02710.1	1.78598	1.63026	1.37392	1.1149	1.96478	1.28774	0.148086	1
AT1G02720.1	18.5295	18.0582	17.7361	15.3609	18.525	17.3845	0.0867964	0.895275
AT1G02720.2	13.3948	15.4247	13.1147	12.0162	13.8938	14.1652	0.0659676	0.979749
AT1G02730.1	79.2529	87.6577	71.1941	74.5745	86.4502	72.3711	0.0295496	1
AT1G02740.1	9.48802	7.64967	10.1171	8.91921	8.42048	6.82503	0.174549	0.792233
AT1G02750.1	17.9714	15.5502	16.7369	14.8653	17.8233	12.8774	0.146596	0.75526
AT1G02750.2	15.7389	13.5437	13.1147	11.3968	15.5779	11.3321	0.154366	0.772694
AT1G02770.1	1.11624	1.12864	0.999216	0.743267	1.12273	0.901419	0.237852	0.973597
AT1G02780.1	696.644	675.303	587.664	754.788	816.505	771.1	-0.257307	0.177403
AT1G02800.1	3.34871	4.38916	3.87196	1.48653	2.52614	2.18916	0.905234	0.0705652
AT1G02810.1	14.9576	7.52427	9.61746	12.7594	13.6131	13.5213	-0.304912	0.449273
AT1G02813.1	0.111624	0	0	0	0	0.128774	-0.089124	1
AT1G02816.1	21.0969	18.309	19.2349	17.7145	20.6302	17.127	0.0847697	0.903466
AT1G02820.1	1.11624	0.877831	0.374706	1.23878	0.842048	0.643871	-0.188487	1
AT1G02830.1	0	0	0.124902	0	0	0	1.83395	1
AT1G02840.1	100.796	104.713	98.173	97.8635	101.326	108.814	-0.0203823	1
AT1G02840.2	107.27	110.607	104.293	105.296	106.94	113.45	-0.0156848	1
AT1G02840.3	99.0103	102.079	96.0496	96.2531	99.502	107.269	-0.0282674	1
AT1G02850.1	54.1375	50.0364	25.3551	50.4183	52.0666	35.1554	-0.086651	1
AT1G02850.2	53.8026	49.4094	24.9804	49.675	52.207	35.0266	-0.0938787	0.994675
AT1G02850.3	53.2445	48.9077	24.7306	48.1885	51.5052	34.5115	-0.079881	1
AT1G02850.4	49.4493	46.525	24.1061	45.8348	49.8211	31.936	-0.0863933	1
AT1G02850.5	55.2538	51.165	26.2294	51.2854	53.6104	36.5719	-0.0918925	0.995576
AT1G02860.1	17.8598	19.3123	17.6112	18.8294	16.5603	18.801	0.0137999	1
AT1G02860.2	15.2925	16.5534	14.9882	16.5996	13.8938	15.4529	0.0250859	1
AT1G02870.1	29.9152	24.2031	20.8586	29.2352	28.3489	30.777	-0.234605	0.481396
AT1G02880.1	21.4318	18.5599	13.3645	16.9713	17.4023	15.5817	0.0985161	0.926906
AT1G02880.2	23.5526	19.9393	14.2388	18.4578	18.2444	16.8694	0.110852	0.908948
AT1G02880.3	23.6642	20.3155	14.2388	18.7056	18.525	16.8694	0.108709	0.915395
AT1G02880.4	23.5526	19.6885	14.1139	18.2101	18.3847	16.8694	0.10441	0.931615
AT1G02890.1	143.66	130.922	111.912	145.928	132.903	110.488	-0.0101597	1
AT1G02890.2	135.734	123.774	106.042	136.885	125.605	103.792	-0.00250594	1
AT1G02900.1	13.5065	8.02588	12.3653	12.3878	15.2972	20.6039	-0.50632	0.155327
AT1G02910.1	39.9613	45.6472	49.4612	57.4793	51.6456	53.5701	-0.270737	0.142792
AT1G02920.1	165.761	197.387	50.96	80.3968	155.498	287.553	-0.337921	0.832291
AT1G02930.1	202.485	237.391	58.3292	94.395	181.321	332.881	-0.288652	0.883502
AT1G02930.2	180.607	209.049	52.209	86.219	162.936	300.559	-0.314963	0.8628
AT1G02940.1	0.446495	0.877831	0.749412	0.867145	0.701706	1.67406	-0.647113	0.74428
AT1G02950.1	11.4972	15.5502	12.1155	7.68043	6.73638	9.14297	0.726531	0.00376689
AT1G02950.2	11.3856	14.5469	11.6159	7.55655	6.4557	8.88542	0.707038	0.00580177
AT1G02950.3	10.1578	14.2961	11.2412	6.81328	6.03467	7.984	0.769676	0.00352019
AT1G02950.4	10.381	12.7913	10.8665	6.56553	6.17502	8.37032	0.684142	0.0157656
AT1G02960.1	17.3017	19.6885	14.4886	14.4937	14.0341	12.2335	0.336569	0.144807
AT1G02960.2	18.5295	20.0647	15.4878	15.1131	14.3148	13.3925	0.336594	0.137742
AT1G02960.3	17.6366	20.4409	15.1131	15.3609	14.7358	12.2335	0.328979	0.166044
AT1G02965.1	0	0	0	0	0	0	0	1
AT1G02970.1	5.02307	5.39239	5.12098	3.71634	4.63126	4.89342	0.232174	0.727275
AT1G02980.1	0.558119	0.627022	0	0.619389	0.701706	0.901419	-0.86772	0.61146
AT1G02990.1	32.4825	27.3382	24.9804	28.1203	30.5944	23.6944	0.0452182	1
AT1G02990.2	34.1569	28.216	25.7298	29.1113	31.5768	24.3383	0.0551897	0.983719
AT1G02990.3	34.4917	28.5922	26.1045	29.6068	31.9978	24.3383	0.057316	0.979113
AT1G03000.1	37.2823	39.0008	34.0982	35.8007	37.8921	33.6101	0.0418717	1
AT1G03010.1	0.781366	0.627022	0.249804	0.619389	0.982389	0.128774	-0.0267192	1
AT1G03020.1	0.223247	0.627022	0.249804	0.123878	0.280683	0.386323	0.444901	0.9401
AT1G03030.1	11.7205	10.7848	9.61746	10.6535	11.929	10.0444	-0.0186644	1
AT1G03040.1	41.524	41.6343	44.7149	40.1364	45.0495	43.6544	-0.0102273	1
AT1G03040.2	39.2916	39.5024	42.092	38.7738	42.6637	40.5639	-0.0127019	1
AT1G03050.1	0	0	0	0.123878	0	0	-1.91614	1
AT1G03055.1	1.00461	1.37945	0.499608	0.991023	0.561365	0.901419	0.217106	1
AT1G03055.2	1.00461	1.37945	0.249804	0.991023	0.421024	0.901419	0.171257	1
AT1G03060.1	119.772	96.5614	100.671	115.083	105.256	80.8702	0.074261	0.923906
AT1G03070.1	1.11624	1.12864	0.999216	1.85817	0.701706	1.03019	-0.16044	1
AT1G03070.2	1.11624	1.00324	0.999216	1.73429	0.701706	1.03019	-0.164609	1
AT1G03080.1	150.915	143.212	125.277	137.009	135.991	104.822	0.151071	0.616068
AT1G03090.1	55.3654	51.792	81.4361	105.296	83.082	114.223	-0.682577	0.0345916
AT1G03090.2	58.3792	54.0493	84.6836	109.508	86.8712	117.957	-0.673706	0.0345777
AT1G03100.1	8.4834	6.52103	6.4949	10.4057	7.57843	6.30993	-0.174862	0.805581
AT1G03106.1	0.558119	0.627022	0.124902	0.247756	0.140341	0.128774	1.26474	0.475689
AT1G03110.1	18.8644	18.0582	13.989	20.0682	21.8932	18.4147	-0.241824	0.407758
AT1G03120.1	0.669742	0.501618	1.24902	0.247756	0.561365	0.386323	1.00349	0.524507
AT1G03130.1	628.33	710.04	667.601	288.759	280.963	326.829	1.16165	5.55227e-21
AT1G03140.1	57.7095	55.5542	46.3386	45.9587	50.3825	52.2823	0.104379	0.764292
AT1G03150.1	14.0646	14.5469	13.989	13.6266	13.1921	13.9076	0.063999	0.996232
AT1G03160.1	52.2399	60.9466	53.2083	63.6732	56.6979	52.5399	-0.0566951	0.946453
AT1G03160.2	51.0121	59.0655	52.3339	62.1867	55.0138	50.8658	-0.0507152	0.967816
AT1G03170.1	0.446495	0.627022	0.374706	0.495512	0	0.128774	1.09535	0.506411
AT1G03180.1	3.46034	4.51456	1.74863	3.3447	4.7716	3.21935	-0.213251	0.878657
AT1G03180.2	3.68358	4.89077	1.74863	3.3447	5.05229	3.34813	-0.178036	0.938683
AT1G03190.1	13.953	12.6658	10.8665	13.3788	16.4199	11.8472	-0.144864	0.778378
AT1G03190.2	13.6181	12.415	10.3669	13.0072	16.1392	11.5897	-0.154969	0.744399
AT1G03200.1	3.46034	2.7589	2.87275	1.85817	1.54375	2.18916	0.697146	0.141057
AT1G03210.1	10.1578	7.77508	9.49255	9.78635	9.96423	11.0746	-0.165146	0.77815
AT1G03220.1	352.619	264.98	197.845	408.054	371.483	404.48	-0.537782	0.0495849
AT1G03230.1	138.972	112.237	80.8116	158.935	150.867	139.205	-0.434649	0.0572397
AT1G03240.1	1.00461	0.376213	0.999216	0.123878	0.421024	0.257548	1.55129	0.192255
AT1G03250.1	22.9945	21.8204	17.7361	22.9174	22.3143	21.7628	-0.0969427	0.852874
AT1G03250.2	21.3201	19.6885	17.3614	21.9264	21.3319	20.6039	-0.127656	0.756443
AT1G03260.1	10.1578	8.77831	12.6151	10.5296	9.68355	12.2335	-0.0429811	1
AT1G03270.1	3.46034	4.13835	4.24667	3.84021	5.19263	2.70426	0.0179421	1
AT1G03280.1	58.0443	52.2937	49.711	44.8438	44.0672	43.3969	0.275577	0.120509
AT1G03290.1	28.0176	28.843	22.3575	20.8115	19.9285	17.2557	0.45024	0.0702917
AT1G03290.2	31.4779	33.1068	24.9804	23.0413	21.6126	19.3161	0.485559	0.0328538
AT1G03300.1	11.6089	11.161	11.1163	11.149	10.9466	6.30993	0.255786	0.635528
AT1G03310.1	33.5987	46.3996	38.8445	36.4201	42.2427	34.3827	0.0716051	0.923906
AT1G03310.2	33.4871	46.6505	38.7196	36.7917	43.0848	34.5115	0.0548175	0.97664
AT1G03320.1	0	0.125404	0.249804	0.247756	0	0.257548	-0.476558	1
AT1G03330.1	18.3063	20.5663	18.2357	22.9174	25.5421	25.8836	-0.380137	0.0494289
AT1G03340.1	2.79059	3.00971	2.12333	2.72531	3.08751	3.34813	-0.204318	0.8628
AT1G03350.1	54.2491	49.911	52.4588	43.7289	50.2422	50.0932	0.122002	0.686833
AT1G03360.1	15.9622	17.8074	13.1147	16.7235	17.4023	18.0284	-0.152917	0.75476
AT1G03365.1	29.4687	28.3414	24.7306	27.5009	27.6472	24.3383	0.0561537	0.969198
AT1G03370.1	47.1052	41.7597	41.4675	40.2603	40.4183	40.6926	0.103974	0.780374
AT1G03380.1	63.4023	50.2872	55.9561	49.5512	46.5933	38.3747	0.335499	0.14338
AT1G03390.1	0.223247	0	0	0	0	0.128774	0.69043	1
AT1G03400.1	7.36717	7.52427	8.61824	10.158	9.82389	11.8472	-0.438903	0.188169
AT1G03410.1	35.7196	42.7629	46.5885	34.5619	39.5762	37.7308	0.160103	0.590131
AT1G03430.1	13.06	12.9167	13.6143	13.0072	15.4375	16.2255	-0.172234	0.655533
AT1G03440.1	15.1808	16.6788	18.3606	10.5296	10.1046	10.5595	0.683192	0.000697415
AT1G03445.1	0.446495	0	0.62451	0.619389	0.280683	0.257548	-0.113226	1
AT1G03457.1	15.7389	17.682	27.3535	13.5027	13.7534	25.3685	0.204842	0.765747
AT1G03457.2	15.5157	17.1804	27.1037	13.2549	13.8938	25.111	0.19167	0.791009
AT1G03470.1	11.4972	10.6594	13.8641	9.16696	11.7887	16.8694	-0.0703449	1
AT1G03470.2	11.6089	10.9102	13.989	9.16696	11.929	16.8694	-0.0562673	1
AT1G03475.1	126.693	139.324	154.754	178.013	170.515	182.473	-0.336148	0.0609316
AT1G03490.1	0	0	0.124902	0	0	0	1.83412	1
AT1G03495.1	11.3856	10.534	10.4918	9.78635	11.508	9.65806	0.070426	0.998444
AT1G03510.1	2.67897	2.7589	2.24824	1.98205	2.94717	3.60568	-0.14337	0.952283
AT1G03520.1	11.9437	16.6788	17.9859	12.7594	12.6307	13.2637	0.263843	0.379091
AT1G03520.2	8.4834	12.1642	14.9882	9.16696	9.54321	11.3321	0.239678	0.599036
AT1G03530.1	33.1523	30.7241	28.8524	28.9874	31.5768	28.4591	0.0608948	0.965926
AT1G03540.1	3.68358	3.38592	2.62294	4.33573	2.10512	2.31794	0.137698	0.986333
AT1G03550.1	14.846	12.9167	12.9898	12.6355	12.0693	10.6883	0.204613	0.708917
AT1G03560.1	14.5111	16.0518	15.8626	11.5206	12.7711	10.1732	0.430249	0.0602487
AT1G03580.1	1.33948	1.00324	2.99765	2.35368	0.842048	2.70426	-0.155106	1
AT1G03590.1	45.3192	42.3867	46.7134	38.6499	42.1024	45.8436	0.0870806	0.849046
AT1G03600.1	189.984	220.21	277.282	258.905	249.386	273.645	-0.186193	0.47365
AT1G03610.1	35.0499	33.8592	36.971	20.4399	22.4546	29.2317	0.55347	0.00346957
AT1G03620.1	1.45111	0.752427	2.24824	0.743267	0.280683	0.772645	1.2693	0.144513
AT1G03630.1	115.642	150.736	129.149	140.973	142.446	143.97	-0.112269	0.770775
AT1G03630.2	108.275	140.829	122.154	132.673	133.324	137.788	-0.121759	0.720176
AT1G03650.1	2.67897	2.7589	3.37235	4.21185	4.35058	5.53729	-0.6787	0.166268
AT1G03660.1	1.33948	0.877831	0.499608	0.247756	1.12273	0.643871	0.454973	0.906289
AT1G03670.1	0	0	0	0	0	0	0	1
AT1G03680.1	157.948	174.814	210.21	229.546	224.546	269.653	-0.415099	0.00935486
AT1G03687.1	10.4926	13.5437	11.8657	11.0251	13.0517	12.6199	-0.0327756	1
AT1G03687.2	9.04152	12.1642	10.3669	9.41472	11.6483	11.8472	-0.0611481	1
AT1G03700.1	0.558119	0.627022	1.24902	0.867145	0.982389	0.772645	-0.111988	1
AT1G03710.1	0	0.125404	0	0	0	0.257548	-0.879033	1
AT1G03710.2	0	0.125404	0	0	0	0.257548	-0.878549	1
AT1G03730.1	13.6181	16.428	21.1084	13.5027	15.7182	13.6501	0.253198	0.517693
AT1G03740.1	70.8811	62.953	55.4565	69.4955	65.5394	66.0612	-0.0864991	0.86376
AT1G03740.2	68.7602	61.4482	54.2075	68.1328	63.4343	62.3267	-0.0715646	0.914951
AT1G03750.1	9.93451	7.90048	6.1202	8.67145	8.13979	7.85522	-0.035124	1
AT1G03760.1	15.4041	13.5437	10.7416	15.9802	14.5955	14.9378	-0.194565	0.630735
AT1G03770.1	11.274	7.52427	6.74471	10.2819	7.99945	8.24155	-0.0497347	1
AT1G03770.2	10.1578	7.52427	6.86961	9.29084	7.85911	7.08258	0.0229782	1
AT1G03770.3	10.4926	7.27346	6.61981	9.41472	7.71877	7.72645	-0.0229975	1
AT1G03780.1	18.976	20.0647	16.7369	21.5548	17.683	17.3845	-0.0233404	1
AT1G03780.2	27.2362	27.3382	21.8579	28.7397	25.4018	22.5355	-0.00438143	1
AT1G03780.3	26.12	26.2095	20.2341	26.8815	23.858	20.6039	0.0249083	1
AT1G03790.1	6.92067	4.76537	6.61981	5.07899	8.56082	7.21135	-0.181668	0.914328
AT1G03800.1	0.334871	0.376213	0.124902	0.867145	1.26307	0.515097	-1.58576	0.140339
AT1G03820.1	12.2786	13.2929	9.49255	6.68941	9.68355	5.15097	0.709913	0.0356833
AT1G03830.1	27.2362	27.3382	20.1092	25.1472	26.8052	23.5657	-0.0132617	1
AT1G03830.2	28.3524	28.4668	20.7337	26.6337	27.0859	23.6944	0.00480096	1
AT1G03840.1	6.36255	5.7686	5.12098	7.43267	7.57843	7.85522	-0.401926	0.275331
AT1G03840.2	6.25093	4.76537	4.87118	6.81328	7.1574	7.85522	-0.45072	0.22256
AT1G03850.1	16.8552	12.9167	12.74	23.9084	18.3847	41.9804	-0.985947	0.00716074
AT1G03850.2	20.6504	15.1739	17.6112	29.7307	22.1739	52.0248	-0.958961	0.00845166
AT1G03860.1	73.6717	67.4676	53.583	72.0969	78.3104	77.007	-0.222547	0.369371
AT1G03860.2	69.3183	63.7055	49.9608	67.2657	73.6792	73.4013	-0.226757	0.357158
AT1G03860.3	72.2206	64.5833	51.3347	70.4865	76.065	75.0753	-0.234895	0.346065
AT1G03870.1	205.164	192.747	343.855	195.355	180.76	266.434	0.206886	0.675936
AT1G03880.1	0	0	0.374706	0	0	0	3.14494	0.745877
AT1G03900.1	82.2667	78.2524	74.0669	83.9892	74.2405	78.9386	-0.015969	1
AT1G03905.1	7.36717	6.27022	3.24745	6.19389	7.43809	5.02219	-0.134227	0.958588
AT1G03910.1	69.9881	64.0817	57.7047	73.088	68.9076	65.4173	-0.112302	0.716271
AT1G03910.2	77.132	69.7249	64.0747	78.7863	76.3456	72.2423	-0.107349	0.720532
AT1G03920.1	4.35333	4.01294	3.49726	3.46858	2.24546	3.86323	0.301865	0.699106
AT1G03930.1	34.9382	31.7273	43.0912	29.4829	27.9279	31.5497	0.301839	0.215438
AT1G03940.1	9.59964	9.65614	8.74314	9.78635	10.6659	8.11277	-0.025546	1
AT1G03950.1	10.6043	10.0324	8.11863	11.7684	10.3853	12.1048	-0.251368	0.467286
AT1G03960.1	17.0784	15.1739	17.2365	16.228	11.7887	12.3623	0.289589	0.288293
AT1G03960.2	16.7436	15.0485	17.861	16.228	11.929	12.3623	0.289037	0.302293
AT1G03970.1	23.6642	29.5954	26.3543	22.9174	18.8057	23.952	0.272806	0.250206
AT1G03980.1	17.3017	18.9361	16.612	14.3698	13.7534	17.3845	0.213659	0.496059
AT1G03982.1	0	0	0	0	0	0	0	1
AT1G03990.1	1.78598	1.25404	3.12255	1.36266	2.94717	2.57548	-0.150849	0.978536
AT1G04000.1	10.6043	12.7913	19.2349	12.5117	14.8762	19.7024	-0.146914	0.847015
AT1G04010.1	11.6089	13.9199	10.9914	11.3968	9.68355	11.3321	0.167456	0.714464
AT1G04020.1	15.8506	17.8074	15.238	12.0162	14.1745	14.5515	0.264055	0.421411
AT1G04020.2	16.4087	17.8074	14.7384	12.3878	14.0341	14.2939	0.266948	0.417171
AT1G04030.1	27.2362	30.7241	28.4777	18.7056	25.2614	27.4289	0.276902	0.310872
AT1G04040.1	149.799	146.472	150.132	130.072	151.007	145.644	0.0652872	0.963639
AT1G04050.1	7.47879	6.89724	7.99373	7.18492	8.70116	6.18116	0.0248085	1
AT1G04070.1	8.59503	7.02265	7.86883	6.56553	7.99945	7.85522	0.0732713	1
AT1G04080.1	138.19	122.646	114.16	130.196	133.044	119.116	-0.0272185	1
AT1G04080.2	108.275	95.182	92.0528	101.952	103.432	99.6712	-0.0450386	0.974211
AT1G04080.3	135.958	121.015	112.537	131.806	132.201	116.798	-0.0426826	0.977953
AT1G04090.1	1.33948	0.376213	1.12412	1.36266	1.26307	1.28774	-0.439165	0.780021
AT1G04100.1	5.35794	4.76537	3.74706	4.83124	4.35058	4.63587	0.00902347	1
AT1G04110.1	8.26016	9.27993	7.36922	8.54757	8.8415	4.37832	0.195419	0.898059
AT1G04120.1	104.815	92.0469	81.4361	96.0054	101.607	70.5682	0.054582	0.976751
AT1G04120.2	100.127	88.4101	78.1887	92.5368	97.8179	65.9324	0.0587799	0.96508
AT1G04130.1	8.4834	9.78155	8.61824	9.16696	8.56082	10.0444	-0.0506868	1
AT1G04140.1	136.516	126.533	123.028	124.497	122.518	105.337	0.132295	0.605045
AT1G04140.2	132.274	123.022	119.406	120.409	117.466	100.058	0.1494	0.532352
AT1G04150.1	0.558119	0.501618	1.12412	0.495512	0.982389	1.03019	-0.193697	1
AT1G04160.1	17.0784	16.5534	15.238	15.237	16.2796	13.0062	0.137219	0.771315
AT1G04170.1	100.908	98.6933	92.6773	110.004	124.342	105.337	-0.216022	0.280917
AT1G04180.1	2.3441	1.88107	2.62294	0.743267	2.24546	1.28774	0.699222	0.312035
AT1G04190.1	37.9521	36.3673	28.4777	33.447	36.3484	34.769	-0.0221134	1
AT1G04200.1	45.7657	43.8916	35.4722	43.605	39.9973	36.4431	0.0605012	0.964411
AT1G04210.1	80.4807	74.741	71.6938	72.3447	67.7848	56.5319	0.206928	0.27912
AT1G04220.1	23.5526	20.9425	12.9898	16.3519	16.7006	16.3543	0.220538	0.73034
AT1G04230.1	12.3902	12.6658	10.9914	8.17594	9.40286	8.75664	0.456	0.0533327
AT1G04240.1	34.8266	47.7791	53.583	18.4578	21.7529	30.1332	0.951617	0.000113132
AT1G04250.1	36.8358	31.9781	37.3457	42.8618	41.8217	44.6846	-0.284741	0.1464
AT1G04260.1	17.4133	19.9393	18.9851	16.1041	15.7182	20.6039	0.101223	0.879218
AT1G04270.1	295.245	280.906	257.423	319.605	338.503	323.094	-0.235044	0.290743
AT1G04270.2	234.521	228.738	214.457	259.772	274.929	267.464	-0.243046	0.278442
AT1G04280.1	53.691	54.3001	58.2043	64.1688	68.6269	75.0753	-0.322849	0.122202
AT1G04290.1	13.06	12.6658	11.2412	12.14	13.1921	14.9378	-0.121268	0.837621
AT1G04300.1	117.093	115.623	115.784	111.862	99.7826	105.724	0.134495	0.542189
AT1G04300.2	116.535	113.742	114.535	111.242	97.5372	105.724	0.132181	0.560566
AT1G04300.3	116.535	113.742	115.285	111.366	98.2389	105.724	0.131548	0.562615
AT1G04300.4	113.521	112.112	111.537	108.145	95.1514	103.921	0.133635	0.559835
AT1G04310.1	18.976	16.0518	13.989	16.3519	12.4904	13.9076	0.197025	0.684673
AT1G04330.1	3.23709	2.7589	1.62373	2.60144	1.26307	1.28774	0.555628	0.557121
AT1G04340.1	18.4179	16.3026	15.3629	17.0951	16.7006	16.0968	0.0077146	1
AT1G04350.1	15.6273	19.5631	17.1116	17.7145	16.4199	16.2255	0.0511309	1
AT1G04360.1	8.37178	7.02265	5.9953	6.56553	6.59604	6.56748	0.121146	0.925593
AT1G04370.1	0	0	0	0	0	0	0	1
AT1G04380.1	0.111624	0.250809	0.499608	0.123878	0.140341	0.128774	1.0235	0.760255
AT1G04390.1	10.4926	12.1642	11.1163	10.6535	11.6483	8.37032	0.139533	0.819009
AT1G04400.1	238.875	242.658	215.581	191.887	183.566	170.239	0.35331	0.020972
AT1G04400.2	232.512	235.51	211.709	186.684	179.216	168.05	0.348262	0.0216874
AT1G04410.1	672.198	632.54	594.908	821.187	794.191	738.649	-0.309325	0.0405542
AT1G04420.1	71.5508	77.2491	81.6859	106.659	101.467	114.609	-0.486314	0.00267005
AT1G04430.1	251.153	238.394	309.507	207.372	212.757	207.455	0.34838	0.0226017
AT1G04430.2	243.898	231.873	300.264	202.54	206.302	205.266	0.337497	0.0295762
AT1G04440.1	79.4761	76.8729	68.821	81.7594	77.1877	76.3631	-0.0632793	0.921424
AT1G04445.1	0.781366	0.250809	0	0	0	0	4.57187	0.0589862
AT1G04457.1	0.111624	0.125404	0.124902	0	0.561365	0.128774	-0.787502	0.998438
AT1G04470.1	0.111624	0	0	0	0	0	1.82967	1
AT1G04480.1	115.642	108.976	103.419	130.939	135.71	132.766	-0.283644	0.188413
AT1G04490.1	1.56273	1.63026	0.999216	0.991023	1.6841	1.54529	0.0068133	1
AT1G04490.2	1.78598	1.75566	1.24902	0.991023	1.6841	1.54529	0.197408	1
AT1G04500.1	0.111624	0.125404	0	0.123878	0.421024	0.128774	-1.28862	0.83941
AT1G04510.1	69.43	62.8276	58.3292	72.0969	75.5036	67.0913	-0.170515	0.491066
AT1G04510.2	67.7556	61.072	57.5798	70.3626	73.3985	65.4173	-0.164936	0.500862
AT1G04520.1	19.5342	17.5566	13.1147	17.9623	19.7881	14.4227	-0.0508089	1
AT1G04530.1	21.7666	23.3252	22.982	28.7397	24.7001	22.9218	-0.167444	0.665233
AT1G04540.1	2.67897	2.8843	1.49882	2.10592	1.6841	1.54529	0.40184	0.716522
AT1G04550.1	15.1808	15.0485	13.1147	11.3968	12.6307	13.135	0.224292	0.496135
AT1G04550.2	16.7436	16.8042	15.8626	13.5027	14.0341	15.0666	0.214253	0.503963
AT1G04555.1	4.6882	6.39563	4.87118	4.58348	6.31536	4.76464	0.0288946	1
AT1G04560.1	3.12546	5.39239	3.99686	1.61041	5.61365	3.992	0.160305	1
AT1G04570.1	0.781366	0.627022	0.62451	0.743267	0.421024	0.515097	0.261678	0.991167
AT1G04580.1	0.111624	0.125404	0	0	0.140341	0.128774	-0.104158	1
AT1G04590.1	25.227	27.8398	17.9859	27.377	24.7001	23.5657	-0.0900554	0.900914
AT1G04590.2	24.334	26.962	17.2365	26.5099	23.437	22.5355	-0.0807758	0.939279
AT1G04600.1	1.56273	1.00324	0.874314	1.61041	1.6841	0.901419	-0.265502	0.917755
AT1G04610.1	3.90683	2.8843	3.74706	3.71634	3.92956	3.73445	-0.105014	0.985494
AT1G04620.1	43.4216	44.1424	39.5939	50.6661	47.1547	45.8436	-0.17611	0.550913
AT1G04625.1	0.111624	0	0	0	0	0	1.82907	1
AT1G04630.1	28.4641	28.9684	31.1006	30.3501	34.524	34.5115	-0.16635	0.617161
AT1G04635.1	2.45572	2.00647	0.749412	2.35368	2.80683	2.18916	-0.474616	0.61703
AT1G04640.1	20.8736	29.9717	31.4753	35.9246	41.12	43.7832	-0.555477	0.0189208
AT1G04640.2	18.976	27.2128	28.7275	32.8276	38.3132	40.1775	-0.573207	0.0164242
AT1G04645.1	0	0	0	0	0	0	0	1
AT1G04650.1	6.92067	6.27022	4.99608	5.82226	4.49092	5.53729	0.197189	0.770879
AT1G04660.1	3.68358	3.63673	6.74471	0.247756	0.140341	0.515097	3.87145	1.27474e-14
AT1G04670.1	0	0.125404	0	0	0.140341	0	-0.0878288	1
AT1G04680.1	137.186	141.707	145.261	104.429	105.537	111.39	0.400185	0.00485795
AT1G04690.1	91.8663	96.0598	85.3081	94.8905	100.625	83.5744	-0.0300201	1
AT1G04700.1	4.6882	2.7589	3.37235	4.21185	3.36819	3.73445	-0.0589065	1
AT1G04710.1	21.4318	21.3188	22.7322	24.8995	25.8228	25.6261	-0.221321	0.401943
AT1G04730.1	13.1716	11.161	10.8665	11.2729	9.82389	10.6883	0.148193	0.775728
AT1G04750.1	100.35	91.169	87.5563	89.9354	87.4326	96.0655	0.0298617	1
AT1G04750.2	82.7132	74.3648	71.8187	70.8582	68.6269	78.0372	0.0739497	0.869503
AT1G04760.1	2.12085	3.88754	3.24745	2.84919	2.52614	2.70426	0.18038	0.899217
AT1G04770.1	24.2224	24.3285	11.491	33.6948	25.8228	20.3463	-0.410495	0.350235
AT1G04778.1	0.111624	0.250809	0.124902	0.123878	0.421024	0.386323	-0.865794	0.899857
AT1G04780.1	99.5684	90.2912	83.8093	81.14	81.1173	65.6748	0.264747	0.141669
AT1G04790.1	29.8035	33.8592	33.8484	30.2262	33.8222	29.103	0.0659724	0.938008
AT1G04800.1	116.2	151.238	180.608	121.276	93.1866	108.943	0.46923	0.0392128
AT1G04810.1	92.5361	83.6448	73.1926	91.4219	101.467	79.3249	-0.12487	0.674396
AT1G04820.1	813.626	817.637	802.246	810.285	835.171	802.006	-0.00821733	1
AT1G04830.1	20.0923	16.9296	19.2349	19.2011	18.8057	16.4831	0.0478334	1
AT1G04830.2	18.3063	16.0518	17.4863	16.9713	17.262	14.6803	0.0861612	0.922409
AT1G04840.1	3.68358	2.13188	1.49882	2.72531	1.54375	0.643871	0.572558	0.580146
AT1G04850.1	119.772	108.6	102.295	113.596	108.624	103.406	0.0224474	1
AT1G04860.1	53.3562	52.0428	50.7102	58.9659	56.9786	45.5861	-0.048757	0.971778
AT1G04870.1	45.6541	34.9878	33.5986	43.4811	48.4177	44.0408	-0.247607	0.309624
AT1G04870.2	47.8866	35.8657	35.8469	45.2154	50.9439	45.4573	-0.240421	0.320458
AT1G04880.1	1.11624	0.501618	0.999216	0.495512	0.701706	1.03019	0.244371	1
AT1G04900.1	18.976	15.5502	12.8649	17.3429	16.2796	15.0666	-0.0353573	1
AT1G04910.1	34.3801	36.6181	34.9726	28.6158	30.1734	31.1634	0.236244	0.246787
AT1G04920.1	1.8976	2.50809	2.74784	2.84919	2.52614	2.31794	-0.112887	1
AT1G04930.1	4.13008	5.89401	3.87196	5.32675	5.61365	5.15097	-0.214011	0.747015
AT1G04930.2	3.68358	5.5178	3.74706	4.4596	5.05229	4.37832	-0.103724	0.996874
AT1G04940.1	45.8774	47.5283	51.2098	60.824	59.9257	65.031	-0.362062	0.0337438
AT1G04945.1	8.26016	9.27993	6.37	8.54757	11.2273	7.34013	-0.175869	0.79934
AT1G04945.2	9.93451	10.534	6.99451	9.66248	12.9114	8.88542	-0.189784	0.772407
AT1G04945.3	46.3239	47.4029	46.3386	55.9928	58.803	58.2059	-0.304412	0.10031
AT1G04950.1	28.9106	28.4668	34.2232	27.8725	28.77	28.2015	0.109932	0.77967
AT1G04950.2	28.9106	28.7176	34.473	27.8725	28.77	28.5879	0.111107	0.774604
AT1G04950.3	29.5803	28.5922	34.3481	27.8725	29.0506	28.3303	0.117739	0.749922
AT1G04960.1	25.227	18.0582	19.8594	19.4488	19.7881	21.2477	0.066604	0.955989
AT1G04960.2	23.6642	17.055	18.4855	18.2101	17.8233	21.119	0.0546075	0.995663
AT1G04970.1	30.4733	25.8333	20.8586	24.5278	24.8404	22.2779	0.110876	0.816067
AT1G04970.2	23.8875	20.5663	17.3614	19.325	20.7705	18.801	0.0743983	0.942455
AT1G04980.1	19.6458	14.4215	14.1139	23.7846	25.6825	22.4067	-0.571699	0.0135417
AT1G04985.1	31.9244	31.3511	26.6041	30.2262	28.6296	34.2539	-0.0507145	0.979478
AT1G04990.1	29.6919	24.5793	21.3582	19.9443	20.6302	15.968	0.421368	0.239239
AT1G04990.2	29.4687	24.0777	20.6088	19.325	19.9285	15.8392	0.430643	0.207421
AT1G05000.1	25.0037	19.5631	10.4918	28.2442	23.1563	16.2255	-0.293825	0.582048
AT1G05000.2	22.548	18.0582	10.1171	26.0144	21.8932	15.3241	-0.315092	0.530571
AT1G05010.1	462.457	388.378	390.818	391.083	325.03	304.165	0.283292	0.52081
AT1G05020.1	9.04152	6.64644	7.74392	5.20287	5.75399	4.24955	0.624587	0.417376
AT1G05030.1	14.0646	18.0582	15.7377	11.8923	11.3676	9.27174	0.553445	0.0106229
AT1G05040.1	0	0.125404	0	0	0	0	1.83459	1
AT1G05040.2	0	0.125404	0	0	0	0	1.83459	1
AT1G05055.1	12.6135	11.788	12.74	10.4057	14.4552	10.5595	0.0742505	0.987889
AT1G05060.1	42.3054	30.9749	15.8626	27.6248	28.2086	17.7708	0.277392	0.819657
AT1G05061.1	0.669742	0.501618	0.749412	0.371634	0.561365	1.15897	-0.11733	1
AT1G05065.1	0.334871	1.50485	1.24902	1.1149	0.561365	0.643871	0.372127	0.942455
AT1G05070.1	21.7666	20.6917	23.7314	18.5817	17.262	21.3765	0.208135	0.467295
AT1G05080.1	0	0	0	0	0	0	0	1
AT1G05090.1	45.2076	41.8851	40.3434	38.7738	40.1376	31.5497	0.208133	0.324135
AT1G05100.1	1.78598	1.88107	0.749412	0.495512	0.842048	0.643871	1.16	0.134219
AT1G05120.1	36.9475	38.6246	33.2239	33.9425	28.9103	28.8454	0.245172	0.220055
AT1G05135.1	55.8119	57.686	87.1816	70.4865	47.716	65.031	0.130329	0.9334
AT1G05136.1	0	0.125404	0	0	0	0	1.83438	1
AT1G05140.1	38.7334	46.1488	46.7134	50.1705	47.295	51.3809	-0.179867	0.454738
AT1G05150.1	63.2907	59.5671	65.3238	54.0108	54.4524	42.6243	0.317236	0.082561
AT1G05160.1	16.6319	17.8074	14.3637	14.6176	14.1745	16.3543	0.111775	0.84058
AT1G05170.1	14.7343	14.1707	9.99216	11.6445	11.2273	10.0444	0.243852	0.493215
AT1G05170.2	14.846	14.2961	9.99216	11.8923	12.0693	10.1732	0.201194	0.630893
AT1G05180.1	41.6357	39.0008	35.2224	41.9946	43.7865	41.9804	-0.139132	0.582096
AT1G05180.2	38.1753	35.4895	32.3496	38.8977	37.8921	37.6021	-0.108322	0.731432
AT1G05180.3	35.8312	33.8592	29.9765	36.1723	35.2257	34.5115	-0.0862074	0.824807
AT1G05190.1	244.456	286.675	326.494	358.379	339.205	386.323	-0.338071	0.138229
AT1G05200.1	24.2224	25.8333	24.6057	18.4578	15.8586	16.4831	0.552297	0.00132743
AT1G05200.2	24.334	26.0841	24.7306	18.5817	15.9989	16.4831	0.554214	0.00118951
AT1G05205.1	18.4179	18.309	13.989	15.4847	17.4023	18.5435	-0.017313	1
AT1G05210.1	8.03691	3.88754	3.87196	6.44165	8.56082	6.43871	-0.427222	0.496186
AT1G05220.1	1.11624	1.12864	0.749412	0.991023	0.701706	1.03019	0.130896	1
AT1G05220.2	2.12085	2.50809	0.999216	1.61041	0.842048	1.15897	0.623437	0.44119
AT1G05230.1	24.4456	23.1998	23.6065	20.316	19.6478	17.5133	0.310307	0.163012
AT1G05230.2	25.1153	24.5793	24.1061	21.1831	20.3495	18.2859	0.303122	0.168105
AT1G05230.3	24.1107	23.576	23.4816	19.5727	19.5074	17.2557	0.337669	0.110994
AT1G05230.4	25.227	24.2031	24.1061	21.0592	20.2091	18.2859	0.304465	0.169063
AT1G05240.1	40.2962	16.0518	10.7416	25.2711	26.1035	25.2397	-0.189575	0.958058
AT1G05250.1	40.2962	16.0518	10.7416	25.2711	26.1035	25.2397	-0.189573	0.958008
AT1G05260.1	68.8719	53.4223	56.4557	48.5601	49.6808	52.6686	0.245165	0.425547
AT1G05270.1	39.0683	34.6116	35.5971	35.4291	37.3308	37.2157	-0.00718279	1
AT1G05280.1	6.25093	3.00971	1.74863	4.33573	5.33297	3.21935	-0.213326	0.922902
AT1G05300.1	11.0508	10.2832	10.8665	11.8923	10.8063	11.0746	-0.0692026	0.989917
AT1G05300.2	9.26477	8.5275	9.61746	10.5296	9.12218	8.75664	-0.0531042	1
AT1G05310.1	6.13931	5.14158	2.24824	4.08797	5.33297	2.57548	0.179697	0.977953
AT1G05320.1	42.5286	48.1553	32.7243	47.1975	43.6461	31.6784	0.0106701	1
AT1G05320.2	42.7519	47.5283	32.8492	46.9497	42.9444	31.4209	0.0216995	1
AT1G05320.3	42.7519	47.6537	32.8492	47.0736	43.0848	31.4209	0.0200236	1
AT1G05330.1	0	0.250809	0.249804	0	0	0	3.49458	0.43656
AT1G05340.1	27.7943	15.5502	7.11941	17.5907	17.9637	15.8392	-0.0243189	1
AT1G05350.1	34.4917	30.7241	31.1006	31.3411	32.6995	31.1634	0.0190009	1
AT1G05360.1	16.9668	14.7977	15.3629	14.246	16.1392	12.6199	0.136028	0.802118
AT1G05370.1	4.35333	3.76213	2.99765	2.72531	2.80683	2.31794	0.506209	0.37334
AT1G05380.1	64.5185	58.8147	57.0802	67.3896	70.0303	49.7068	-0.0514919	0.979953
AT1G05380.2	65.2999	59.5671	57.4549	67.6373	71.0127	49.7068	-0.0457074	0.997878
AT1G05385.1	6.02768	8.15129	11.7408	13.0072	13.4728	15.7104	-0.706829	0.0443565
AT1G05400.1	0.89299	1.25404	0.874314	0.247756	0.561365	0.515097	1.17384	0.270071
AT1G05400.2	0.89299	1.25404	0.749412	0.371634	0.280683	0.386323	1.42735	0.118505
AT1G05410.1	22.8829	18.6853	17.6112	16.9713	22.5949	16.8694	0.0742308	0.973102
AT1G05410.2	21.5434	17.4312	16.3622	15.4847	20.4898	15.968	0.097431	0.921222
AT1G05420.1	2.12085	3.00971	2.12333	1.48653	1.26307	1.03019	0.924338	0.0890285
AT1G05430.1	21.3201	21.9458	20.8586	20.1921	18.2444	17.7708	0.188533	0.47988
AT1G05440.1	3.01384	3.13511	2.99765	2.72531	3.50853	3.34813	-0.0631391	1
AT1G05450.1	0.669742	0.250809	0	0	0.421024	0.386323	0.262934	1
AT1G05450.2	1.33948	0.501618	0	0.495512	1.12273	0.386323	-0.0656999	1
AT1G05460.1	20.2039	21.9458	23.2318	21.4309	20.9108	22.2779	0.0144714	1
AT1G05470.1	21.9899	20.5663	20.4839	17.5907	19.9285	16.8694	0.215329	0.53426
AT1G05490.1	3.12546	2.8843	2.49804	2.60144	1.6841	1.54529	0.536281	0.41273
AT1G05500.1	50.2307	51.0396	47.0881	52.2765	54.4524	46.2299	-0.0431386	0.979113
AT1G05510.1	0.89299	2.7589	2.12333	0.743267	1.96478	1.80284	0.352862	0.929709
AT1G05520.1	60.2768	50.7888	49.711	52.4004	53.1893	43.2681	0.113089	0.740149
AT1G05530.1	4.35333	2.63349	2.74784	5.82226	4.21024	3.34813	-0.451895	0.533691
AT1G05540.1	1.8976	1.50485	0.874314	1.48653	2.10512	1.15897	-0.126636	1
AT1G05550.3	0	0	0	0	0	0	0	1
AT1G05560.1	89.5222	75.8697	60.8273	80.6445	75.6439	65.031	0.0320453	1
AT1G05570.1	68.537	61.5736	61.4518	77.0521	75.6439	72.8862	-0.235279	0.356521
AT1G05570.2	66.9742	60.9466	60.5775	76.061	74.6616	71.7272	-0.238411	0.345526
AT1G05575.1	2.12085	2.00647	1.62373	1.61041	1.54375	2.96181	-0.0883231	1
AT1G05577.1	0.334871	0.752427	0.249804	0.867145	0	0.515097	-0.103253	1
AT1G05590.1	22.2131	20.8171	21.608	24.2801	26.5245	21.119	-0.15139	0.634782
AT1G05600.1	6.92067	6.89724	7.61902	5.69838	8.42048	7.59768	-0.0128234	1
AT1G05600.2	7.36717	7.02265	8.11863	5.69838	8.70116	7.59768	0.0397391	1
AT1G05610.1	0.781366	0.877831	0.874314	0.743267	0.280683	0.257548	0.931199	0.439496
AT1G05620.1	32.036	25.3317	23.3567	26.7576	24.9807	24.5959	0.0824318	0.943184
AT1G05620.2	29.0222	23.576	22.1077	24.2801	23.437	22.9218	0.0827185	0.942455
AT1G05630.1	33.0406	31.1003	29.2271	17.0951	20.3495	15.4529	0.823724	1.21825e-07
AT1G05630.2	32.8174	30.8495	28.8524	16.7235	20.2091	14.809	0.842832	6.55574e-08
AT1G05640.1	6.92067	6.01941	3.74706	8.4237	6.31536	6.30993	-0.331197	0.496087
AT1G05650.1	0.334871	0.376213	0.374706	0.991023	0.421024	0.772645	-1.00206	0.544205
AT1G05660.1	9.04152	4.51456	4.87118	4.33573	8.42048	6.18116	-0.0249533	1
AT1G05670.1	8.81828	6.39563	6.4949	5.32675	8.8415	5.92361	0.125328	0.951004
AT1G05670.2	8.37178	6.01941	6.37	4.95512	8.70116	5.92361	0.0986073	0.995669
AT1G05675.1	12.3902	6.52103	2.24824	1.36266	2.24546	6.43871	1.07368	0.277569
AT1G05680.1	111.735	65.2103	16.9867	77.1759	66.6621	20.6039	0.238246	0.96642
AT1G05690.1	2.3441	1.50485	2.12333	0.867145	1.26307	1.67406	0.658245	0.295693
AT1G05700.1	1.45111	1.88107	1.62373	1.1149	3.08751	3.73445	-0.672354	0.61356
AT1G05710.1	9.37639	7.90048	7.36922	8.4237	8.13979	9.14297	-0.0574929	1
AT1G05710.2	11.274	10.0324	7.61902	9.78635	9.40286	10.1732	-0.0180255	1
AT1G05710.3	11.0508	10.4086	8.11863	9.66248	9.68355	10.1732	0.00593791	1
AT1G05710.4	9.04152	7.90048	7.24432	8.29982	8.13979	8.88542	-0.0633034	1
AT1G05710.5	10.6043	10.0324	8.11863	9.5386	9.54321	10.1732	-0.0220341	1
AT1G05720.1	22.8829	21.695	21.4831	18.4578	21.3319	22.4067	0.0893049	0.869265
AT1G05730.1	7.47879	5.89401	4.62137	5.20287	4.49092	5.79484	0.218996	0.794087
AT1G05740.1	0.111624	0	0	0	0	0	1.82894	1
AT1G05750.1	13.953	14.0453	11.1163	13.5027	12.2097	12.3623	0.0391404	1
AT1G05760.1	6.36255	7.27346	4.99608	4.4596	3.50853	5.15097	0.500409	0.267443
AT1G05770.1	1.00461	1.25404	0.874314	1.1149	0.701706	0.515097	0.406109	0.84956
AT1G05780.1	8.26016	8.4021	8.74314	4.58348	4.91194	7.08258	0.612842	0.0346599
AT1G05785.1	4.2417	6.52103	5.49569	5.20287	5.05229	5.02219	0.0810757	1
AT1G05785.2	3.90683	5.89401	5.37079	5.20287	4.91194	5.15097	-0.0185029	1
AT1G05790.1	25.0037	27.7144	24.4808	20.5637	23.016	21.5053	0.246963	0.31764
AT1G05790.2	29.2454	31.6019	27.1037	23.4129	25.8228	24.3383	0.258444	0.262252
AT1G05800.1	0	0.125404	0	0	0.140341	0.128774	-0.882548	1
AT1G05805.1	45.989	44.8948	50.5853	34.3142	30.033	34.1252	0.521184	0.00591516
AT1G05810.1	12.6135	10.4086	14.3637	12.8833	12.6307	13.6501	-0.067027	0.9896
AT1G05820.1	2.00923	2.7589	1.87353	2.10592	2.24546	1.54529	0.16973	0.958331
AT1G05820.2	2.12085	2.8843	1.99843	1.98205	2.66648	1.93161	0.0932664	1
AT1G05830.1	57.9327	54.1747	50.3355	53.1436	50.3825	47.0026	0.110526	0.721575
AT1G05830.2	57.0397	53.6731	49.8359	52.772	49.6808	46.2299	0.111312	0.716522
AT1G05835.1	5.58119	4.76537	7.49412	1.23878	1.6841	2.44671	1.72473	6.77314e-07
AT1G05840.1	31.9244	22.6982	32.0998	26.386	25.5421	26.5275	0.145604	0.744282
AT1G05850.1	639.827	690.226	753.034	540.851	567.259	647.219	0.24689	0.13488
AT1G05860.1	10.7159	8.77831	9.61746	9.66248	10.8063	11.5897	-0.134491	0.833621
AT1G05870.1	16.6319	18.0582	15.4878	14.4937	14.4552	12.2335	0.285122	0.292414
AT1G05870.2	19.9807	21.0679	17.2365	16.1041	17.262	14.1652	0.296222	0.236539
AT1G05870.3	18.5295	19.8139	16.9867	14.8653	17.1216	13.135	0.297018	0.238166
AT1G05870.4	19.0877	20.5663	18.2357	15.3609	17.262	13.7788	0.321034	0.174818
AT1G05880.1	0	0.250809	0	0	0.140341	0.128774	-0.0988136	1
AT1G05880.2	0	0.250809	0	0	0.140341	0.128774	-0.0988143	1
AT1G05890.1	81.8202	85.0242	88.9302	82.2549	75.2229	74.4315	0.140521	0.570585
AT1G05890.2	80.704	83.0177	86.5571	80.0251	72.9775	72.1135	0.152116	0.521528
AT1G05894.1	1.00461	0.250809	0.499608	0.371634	0.421024	0.901419	0.0736263	1
AT1G05900.1	9.37639	8.90372	7.36922	8.4237	7.43809	9.78684	-3.60079e-05	1
AT1G05900.2	9.82289	8.90372	7.36922	8.91921	7.29775	10.0444	-0.00938425	1
AT1G05910.1	53.4678	49.0331	41.7173	47.0736	48.1371	38.3747	0.112324	0.772205
AT1G05920.1	0	0	0.124902	0	0	0	1.8342	1
AT1G05940.1	38.0637	39.6278	35.5971	37.9066	37.6115	35.0266	0.0356016	1
AT1G05950.1	14.1762	16.1772	11.8657	8.54757	8.42048	11.2034	0.581536	0.0169507
AT1G05960.1	95.2151	84.3972	88.1808	100.341	90.6605	90.657	-0.0726641	0.857363
AT1G05960.2	93.9872	83.1431	87.1816	98.9784	89.3974	89.7556	-0.073365	0.856832
AT1G05970.1	4.13008	6.39563	5.37079	4.58348	4.49092	4.89342	0.177431	0.83367
AT1G05970.2	4.13008	6.52103	5.62059	5.07899	5.05229	5.15097	0.081587	1
AT1G05990.1	0.334871	0	0.249804	0.123878	0	0	1.86454	0.614856
AT1G06000.1	35.608	29.2192	23.8563	33.9425	38.3132	31.2921	-0.220191	0.526068
AT1G06010.1	9.37639	10.7848	9.36765	7.43267	7.85911	7.72645	0.35809	0.232746
AT1G06020.1	0.446495	0.376213	0.249804	0.123878	0.421024	0.128774	0.686718	0.816067
AT1G06030.1	0.558119	0	0	0.247756	0	0.643871	-0.583444	1
AT1G06040.1	54.2491	64.2071	62.451	27.8725	36.4887	31.2921	0.920648	2.30642e-10
AT1G06040.2	47.4401	54.8017	52.209	24.1562	30.7347	26.1412	0.932048	1.40301e-10
AT1G06050.1	4.46495	3.88754	3.37235	2.35368	3.36819	4.12077	0.25944	0.769938
AT1G06060.1	22.8829	21.695	23.1069	19.4488	18.9461	22.2779	0.157093	0.613849
AT1G06070.1	23.7759	25.5825	19.2349	18.9533	15.4375	15.5817	0.454659	0.0230297
AT1G06080.1	24.4456	21.1934	18.6104	12.8833	11.087	9.52929	0.938835	0.00312466
AT1G06090.1	12.7251	7.39886	6.4949	12.8833	12.9114	9.40051	-0.39594	0.464866
AT1G06100.1	0.446495	0.627022	0.62451	1.73429	0.982389	1.54529	-1.32225	0.112716
AT1G06110.1	38.6218	38.75	36.5963	32.8276	32.1381	37.087	0.158908	0.52081
AT1G06120.1	4.57657	1.50485	2.24824	2.97307	3.92956	3.34813	-0.281037	0.851108
AT1G06130.1	28.7989	29.9717	26.1045	23.7846	26.1035	24.4671	0.19219	0.501639
AT1G06130.2	26.9013	28.216	25.1053	23.0413	25.2614	22.793	0.175502	0.563438
AT1G06135.1	0	0	0	0.123878	0	0.128774	-2.71202	0.8628
AT1G06137.1	0	0	0	0	0	0	0	1
AT1G06140.1	2.12085	1.37945	1.37392	1.36266	1.54375	2.06039	-0.0165481	1
AT1G06148.1	0	0	0	0.123878	0.280683	0	-3.22746	0.634262
AT1G06148.2	0.111624	0.250809	0	0.123878	0.280683	0	-0.108383	1
AT1G06149.1	61.6163	70.1011	62.7008	35.0574	37.8921	34.8978	0.850215	6.1062e-10
AT1G06150.1	57.263	66.8406	55.4565	35.9246	37.4711	34.1252	0.739669	3.53815e-07
AT1G06150.2	61.6163	70.1011	62.7008	35.0574	37.8921	34.8978	0.850215	6.1062e-10
AT1G06160.1	1.67436	2.7589	1.12412	1.85817	0.701706	2.44671	0.134744	1
AT1G06170.1	0.334871	0.627022	0.124902	0.247756	0.140341	0.128774	0.99094	0.694587
AT1G06170.2	0.334871	0.627022	0.124902	0.247756	0.140341	0.128774	0.990941	0.694587
AT1G06180.1	6.92067	8.90372	5.49569	8.91921	10.1046	6.18116	-0.239096	0.746042
AT1G06190.1	66.0813	74.741	83.1847	99.8456	104.695	108.042	-0.481222	0.00815275
AT1G06190.2	51.4585	61.699	65.6985	78.5386	82.5207	87.1801	-0.473831	0.00796335
AT1G06200.1	44.9844	48.4061	46.0888	46.2065	48.5581	53.9564	-0.0929508	0.784677
AT1G06210.1	34.6034	27.7144	22.7322	26.6337	31.5768	21.7628	0.0934268	0.91544
AT1G06210.2	32.929	26.4603	21.608	24.5278	29.7523	20.8614	0.113173	0.8628
AT1G06220.1	103.252	100.324	85.3081	112.357	111.712	85.1197	-0.097387	0.824976
AT1G06220.2	103.029	100.324	85.9326	111.366	110.449	84.991	-0.0842435	0.8628
AT1G06230.1	103.475	95.182	98.7975	101.58	100.344	81.3853	0.0707836	0.882242
AT1G06230.2	103.475	95.3074	98.7975	101.704	100.484	81.3853	0.0700457	0.885242
AT1G06230.3	96.3313	88.7863	91.1785	94.6427	94.169	75.9768	0.0619359	0.922902
AT1G06240.1	13.2832	13.7945	12.4902	13.9982	14.1745	11.4609	-0.00109566	1
AT1G06250.1	1.22786	1.63026	2.12333	1.23878	1.40341	1.28774	0.330463	0.772657
AT1G06260.1	3.68358	3.13511	4.24667	2.2298	2.24546	3.4769	0.472432	0.514874
AT1G06270.1	5.80443	5.26699	5.12098	3.3447	4.91194	4.5071	0.351721	0.505722
AT1G06290.1	80.5923	75.4935	57.8296	90.8025	90.6605	65.4173	-0.205715	0.483291
AT1G06310.1	2.56735	1.00324	0.874314	1.36266	2.24546	1.93161	-0.283978	0.894284
AT1G06320.1	0.781366	0.752427	0.374706	0.619389	0.561365	0.257548	0.405939	0.932374
AT1G06330.1	0.669742	0.250809	0.374706	0.743267	1.82444	0.515097	-1.17486	0.263584
AT1G06340.1	0	0.376213	0.124902	0	0	0	3.49543	0.438966
AT1G06350.1	5.35794	9.40533	5.12098	1.73429	0.842048	0.643871	2.59213	4.15308e-09
AT1G06360.1	41.524	48.4061	50.7102	10.4057	12.4904	12.8774	1.97462	5.45281e-32
AT1G06370.1	5.91606	5.7686	6.61981	5.20287	4.21024	6.30993	0.212414	0.739062
AT1G06380.1	15.7389	11.9134	11.1163	9.29084	11.6483	9.78684	0.343693	0.285091
AT1G06390.1	74.0065	68.22	74.0669	66.2747	75.3633	63.6144	0.0768816	0.862786
AT1G06390.2	67.4207	60.8212	65.9483	60.7002	69.8899	56.1455	0.0581289	0.939921
AT1G06400.1	41.6357	46.1488	50.2106	39.2693	50.2422	55.5017	-0.071514	0.926101
AT1G06410.1	211.527	195.129	216.955	209.354	212.477	210.675	-0.0202841	1
AT1G06420.1	3.01384	4.13835	4.37157	1.73429	3.22785	4.12077	0.342056	0.631907
AT1G06420.2	2.90222	3.63673	3.49726	1.61041	3.08751	4.12077	0.187965	0.907277
AT1G06430.1	54.1375	52.7953	44.9647	60.7002	58.6626	51.5097	-0.169122	0.579732
AT1G06440.1	4.01845	3.63673	1.99843	4.4596	3.36819	2.44671	-0.0863624	1
AT1G06450.1	7.14392	9.78155	12.1155	5.57451	6.17502	7.59768	0.579199	0.0605099
AT1G06460.1	232.847	259.838	243.434	233.138	211.354	233.854	0.11769	0.794535
AT1G06470.1	32.4825	27.7144	29.9765	28.4919	25.8228	25.8836	0.169594	0.523045
AT1G06470.2	34.9382	31.4765	32.3496	30.9695	28.0683	28.2015	0.179054	0.469813
AT1G06475.1	1.22786	2.63349	1.99843	0.991023	0.982389	0.901419	1.00455	0.165605
AT1G06490.1	12.2786	13.1675	9.99216	11.3968	9.40286	5.27974	0.441356	0.229332
AT1G06500.1	6.69742	9.27993	6.99451	9.66248	8.28013	9.27174	-0.25023	0.60706
AT1G06500.2	6.25093	9.02912	6.74471	8.91921	7.99945	8.11277	-0.190599	0.762543
AT1G06500.3	6.80905	9.40533	7.11941	9.78635	8.28013	9.52929	-0.247231	0.644718
AT1G06500.4	5.46956	8.15129	5.74549	8.17594	7.43809	6.56748	-0.201357	0.749299
AT1G06510.1	14.2878	15.9264	15.6128	18.3339	19.7881	20.2175	-0.348847	0.142969
AT1G06515.1	14.6227	13.2929	17.1116	16.4758	13.4728	16.8694	-0.0600863	0.997849
AT1G06515.2	17.3017	17.055	20.8586	18.4578	15.5779	20.7326	0.00763334	1
AT1G06520.1	1.11624	1.00324	1.49882	0.743267	0.982389	0.257548	0.863192	0.441237
AT1G06530.1	73.4484	71.8567	70.3198	75.3178	71.0127	83.9608	-0.0952247	0.78143
AT1G06540.1	0.669742	0.250809	0.374706	0.123878	0.280683	0.128774	1.25732	0.576723
AT1G06550.1	55.5886	55.178	44.0904	42.3662	45.0495	39.5337	0.287919	0.190422
AT1G06560.1	22.548	19.8139	18.9851	25.6427	26.1035	24.7246	-0.315643	0.22946
AT1G06570.1	21.3201	19.3123	23.2318	35.4291	26.9455	48.8054	-0.800907	0.000477451
AT1G06570.2	19.7574	17.055	20.2341	32.2083	24.4194	43.0106	-0.805337	0.000272101
AT1G06580.1	4.91144	3.51132	2.87275	4.08797	3.78921	2.57548	0.123246	0.97813
AT1G06590.1	16.9668	16.3026	14.6135	17.8384	16.9813	15.1954	-0.061317	0.977538
AT1G06620.1	10.6043	12.1642	7.24432	9.29084	10.6659	12.1048	-0.0930391	0.960976
AT1G06630.1	15.9622	14.1707	15.4878	13.8743	12.35	11.7185	0.265393	0.370522
AT1G06630.2	15.9622	14.1707	15.3629	13.1311	12.6307	12.3623	0.255568	0.43564
AT1G06630.3	14.6227	13.1675	14.2388	12.8833	11.3676	10.9458	0.255161	0.471224
AT1G06640.1	95.8848	92.6739	79.4377	72.5924	68.4865	67.864	0.359201	0.0973418
AT1G06640.2	90.0804	87.6577	74.3167	69.991	67.0831	64.2583	0.324352	0.153452
AT1G06640.3	87.2898	85.7766	71.9436	68.6284	64.136	62.3267	0.328768	0.148906
AT1G06645.1	10.8275	11.0356	12.74	13.0072	12.7711	13.6501	-0.189877	0.691035
AT1G06650.1	38.1753	41.0073	35.3473	42.614	43.6461	45.071	-0.19734	0.334915
AT1G06650.2	41.8589	45.5218	39.7188	47.3214	47.5757	51.3809	-0.203058	0.316894
AT1G06660.1	6.13931	7.39886	5.62059	6.31777	4.63126	6.56748	0.121035	0.90857
AT1G06670.1	102.136	87.5323	76.3151	90.1831	96.1338	68.7654	0.0616459	0.958992
AT1G06680.1	2375.91	2616.06	2870.62	2460.59	2331.77	2830.71	0.0445976	0.985656
AT1G06680.2	2171.97	2399.74	2644.93	2233.27	2123.22	2609.87	0.0508816	0.964655
AT1G06690.1	24.1107	25.5825	22.8571	41.4991	40.9796	48.8054	-0.855778	8.46409e-09
AT1G06700.1	101.466	94.8058	104.918	88.0772	90.9411	98.641	0.117467	0.638236
AT1G06700.2	100.796	93.5517	104.293	87.3339	90.0991	98.8986	0.112119	0.670166
AT1G06710.1	7.59041	7.77508	4.99608	8.05206	10.2449	6.69626	-0.287842	0.560568
AT1G06720.1	76.1274	67.9692	57.0802	74.3267	81.9593	57.1757	-0.0841383	0.914719
AT1G06730.1	20.2039	21.9458	19.9843	22.6697	22.0336	18.2859	-0.0201398	1
AT1G06750.1	1.33948	1.63026	1.37392	1.48653	0.842048	1.03019	0.348798	0.789165
AT1G06750.2	0.334871	0.125404	0.124902	0.123878	0.140341	0.128774	0.560118	0.997021
AT1G06760.1	191.658	193.499	178.36	233.138	222.301	185.692	-0.186066	0.349163
AT1G06770.1	11.7205	10.4086	11.6159	9.78635	11.6483	9.52929	0.128745	0.841864
AT1G06770.2	11.8321	9.90695	11.8657	9.78635	11.2273	9.40051	0.148238	0.794535
AT1G06780.1	28.1292	21.4442	19.2349	22.298	20.0688	19.1874	0.163376	0.704674
AT1G06780.2	27.9059	20.9425	19.3598	22.4219	19.6478	18.9298	0.163663	0.691035
AT1G06790.1	9.59964	8.27669	6.99451	8.79533	7.01706	8.4991	0.0332846	1
AT1G06790.2	13.7297	11.4118	10.4918	11.3968	8.8415	13.3925	0.0828025	0.976921
AT1G06800.1	20.6504	16.5534	18.6104	15.6086	14.7358	21.6341	0.102994	0.898687
AT1G06800.2	15.1808	12.2896	14.1139	11.5206	12.0693	15.7104	0.0830409	0.951655
AT1G06810.1	0	0	0	0.123878	0	0	-1.91645	1
AT1G06820.1	30.0268	31.4765	28.7275	28.4919	33.4012	28.5879	-0.00210683	1
AT1G06830.1	4.2417	4.76537	8.11863	3.59246	4.21024	7.85522	0.1256	1
AT1G06840.1	44.5379	34.4862	32.0998	34.9336	38.5938	35.0266	0.0372615	1
AT1G06850.1	22.2131	20.6917	18.6104	13.8743	18.104	15.4529	0.380402	0.0962333
AT1G06850.2	17.4133	16.1772	16.3622	12.0162	14.7358	13.3925	0.320004	0.168626
AT1G06870.1	31.4779	27.9652	24.8555	29.6068	32.2785	25.4973	-0.0484932	0.995125
AT1G06890.1	72.5554	66.4644	65.4487	68.1328	69.7496	67.0913	-0.00263303	1
AT1G06890.2	70.0997	63.8309	62.8257	65.7792	67.6445	65.1597	-0.0123767	1
AT1G06890.3	70.6578	66.339	64.8241	67.7612	68.6269	64.6446	0.00639437	1
AT1G06900.1	82.1551	75.7443	70.1949	84.6086	88.1343	73.7876	-0.110858	0.693277
AT1G06910.1	4.6882	8.27669	5.24588	5.07899	5.75399	6.18116	0.0918682	0.986043
AT1G06920.1	0	0	0	0	0	0	0	1
AT1G06923.1	1.11624	0.376213	0.374706	0.495512	0.280683	0.772645	0.281014	0.996232
AT1G06925.1	0.111624	0	0	0	0.140341	0	-0.0938318	1
AT1G06930.1	2.23247	1.00324	1.49882	2.10592	2.24546	0.901419	-0.12925	1
AT1G06950.1	198.244	216.323	188.977	293.095	269.315	244.8	-0.419572	0.0131931
AT1G06960.1	14.1762	14.7977	15.4878	11.0251	13.6131	13.6501	0.216958	0.571033
AT1G06960.2	12.8367	12.7913	13.6143	9.91023	12.4904	12.3623	0.177235	0.696308
AT1G06960.3	13.06	13.7945	14.6135	10.2819	12.9114	13.0062	0.197208	0.648606
AT1G06970.1	0	0.125404	0	0	0	0	1.83366	1
AT1G06980.1	6.92067	8.15129	9.24275	5.69838	5.47331	8.11277	0.327242	0.41486
AT1G06990.1	0	0	0	0.123878	0.280683	0	-3.22759	0.634391
AT1G07000.1	21.2085	17.8074	17.1116	11.8923	13.4728	19.7024	0.317914	0.392189
AT1G07010.1	8.03691	14.7977	12.2404	10.4057	11.508	11.0746	0.0815985	0.951655
AT1G07010.2	7.25554	14.4215	11.9906	10.2819	11.3676	10.9458	0.0392098	1
AT1G07010.3	7.14392	14.0453	11.491	9.66248	11.3676	10.6883	0.0364614	1
AT1G07020.1	15.7389	12.2896	13.2396	14.4937	12.0693	15.968	-0.0429287	1
AT1G07030.1	31.0314	26.8366	22.982	23.7846	22.5949	22.5355	0.23213	0.430018
AT1G07040.1	35.0499	31.9781	26.2294	22.1741	23.437	19.7024	0.516196	0.0102751
AT1G07050.1	53.9143	56.3066	55.5814	54.2585	49.9615	63.4857	-0.0171851	1
AT1G07051.1	0.111624	0	0	0	0	0.128774	-0.0895942	1
AT1G07060.1	0.334871	0.250809	0	0.123878	0.140341	0	1.06787	0.841864
AT1G07070.1	17.5249	17.9328	14.9882	19.8205	22.0336	26.0124	-0.426819	0.174493
AT1G07080.1	71.1043	74.741	84.4338	70.6104	66.5218	75.7192	0.112311	0.697968
AT1G07090.1	7.92529	9.40533	8.61824	10.0341	9.54321	10.4307	-0.212891	0.641279
AT1G07110.1	113.075	109.854	140.39	167.607	150.586	163.028	-0.406064	0.00652546
AT1G07120.1	1.56273	1.63026	1.24902	0.991023	1.12273	0.901419	0.556812	0.685291
AT1G07130.1	10.4926	9.02912	9.61746	8.67145	9.40286	10.0444	0.0537693	1
AT1G07135.1	41.6357	47.2775	116.908	25.5188	41.4007	49.3205	0.824016	0.588105
AT1G07140.1	189.76	187.73	189.227	192.135	196.197	190.328	-0.0299866	1
AT1G07150.1	2.12085	1.63026	2.74784	2.35368	1.26307	4.37832	-0.305698	0.859049
AT1G07150.2	2.12085	1.63026	2.74784	2.35368	1.26307	4.37832	-0.305699	0.859049
AT1G07160.1	1.56273	0.877831	0.374706	0.743267	0.842048	0.643871	0.357717	0.925972
AT1G07170.1	11.3856	13.7945	12.3653	11.7684	14.3148	15.1954	-0.13699	0.792196
AT1G07170.2	9.04152	10.0324	10.1171	9.29084	10.6659	12.8774	-0.170499	0.760847
AT1G07170.3	11.3856	12.9167	12.1155	11.149	13.4728	14.809	-0.114324	0.855908
AT1G07175.1	0.223247	1.12864	0.374706	0.123878	0.982389	0.772645	-0.116456	1
AT1G07180.1	4.57657	2.63349	2.12333	2.72531	5.05229	4.89342	-0.410837	0.435054
AT1G07200.1	23.1061	27.2128	24.3559	22.0503	21.7529	22.4067	0.171394	0.522841
AT1G07200.2	34.6034	36.9943	33.4737	33.0754	31.5768	30.3907	0.144028	0.603058
AT1G07210.1	45.2076	36.7435	32.4745	41.4991	51.6456	44.0408	-0.257617	0.252965
AT1G07220.1	12.8367	16.1772	14.1139	17.0951	16.7006	11.4609	-0.0706473	0.99772
AT1G07230.1	47.5517	45.7726	50.8351	40.632	41.4007	35.7992	0.291164	0.156722
AT1G07240.1	47.9982	40.3802	47.0881	42.7379	40.5586	45.4573	0.0736432	0.869568
AT1G07250.1	45.8774	49.911	42.8414	30.5978	32.6995	33.6101	0.516727	0.000708377
AT1G07260.1	7.25554	7.90048	6.61981	7.80431	7.57843	8.37032	-0.125995	0.904302
AT1G07270.1	1.67436	1.75566	1.37392	0.991023	1.54375	1.28774	0.337661	0.833653
AT1G07280.1	79.9226	94.1787	100.296	102.075	95.9934	91.3009	-0.0771842	0.945266
AT1G07280.2	78.1366	90.542	97.9232	99.474	94.169	90.5282	-0.0926189	0.900816
AT1G07280.3	78.4715	91.2944	98.6726	100.093	94.8707	90.9146	-0.0913496	0.906564
AT1G07290.1	3.68358	1.75566	3.12255	1.48653	2.52614	1.80284	0.576277	0.359242
AT1G07300.1	2.67897	2.13188	4.24667	1.73429	3.22785	3.21935	0.151849	0.972071
AT1G07310.1	50.5656	48.9077	50.4604	50.2944	47.8564	54.8578	-0.0297098	1
AT1G07320.1	228.159	260.465	289.898	362.838	344.397	382.588	-0.485552	0.00519397
AT1G07320.2	210.746	236.764	262.794	334.47	314.505	341.767	-0.480331	0.00767266
AT1G07320.3	189.426	209.927	232.692	300.528	280.402	308.285	-0.492761	0.00825463
AT1G07320.4	210.188	235.133	262.044	332.984	314.224	340.608	-0.482038	0.00727424
AT1G07330.1	0	0	0	0.123878	0.280683	0.128774	-3.60149	0.435299
AT1G07340.1	0	0.125404	0	0	0	0	1.83437	1
AT1G07350.1	42.8635	46.9013	34.3481	25.6427	29.191	23.6944	0.662094	0.000109748
AT1G07350.2	44.3146	49.1585	35.0975	26.7576	30.3137	24.7246	0.654015	0.000164041
AT1G07360.1	47.9982	50.2872	43.8406	48.5601	52.207	46.6163	-0.0515793	0.969908
AT1G07370.1	19.4225	19.8139	15.4878	17.5907	19.2268	17.5133	0.0122827	1
AT1G07380.1	15.9622	14.1707	11.9906	10.5296	11.6483	9.65806	0.408394	0.159997
AT1G07390.1	4.79982	2.63349	4.49647	3.22083	3.36819	3.60568	0.232064	0.842805
AT1G07390.2	4.79982	2.50809	4.37157	3.22083	3.22785	3.60568	0.220687	0.875907
AT1G07390.3	4.57657	2.63349	4.49647	3.22083	3.36819	3.60568	0.204478	0.856788
AT1G07400.1	13.06	19.0615	8.11863	6.19389	4.0699	2.70426	1.62653	8.29294e-05
AT1G07410.1	3.12546	3.00971	1.87353	3.09695	3.08751	1.80284	0.0124694	1
AT1G07420.1	45.8774	42.8883	51.4596	36.6679	39.5762	41.3365	0.254266	0.216855
AT1G07420.2	42.6403	41.7597	49.8359	34.5619	38.5938	39.5337	0.252508	0.23199
AT1G07430.1	2.3441	3.88754	1.87353	0.743267	3.08751	1.67406	0.565822	0.685362
AT1G07440.1	32.7058	32.856	31.4753	33.8187	30.033	29.6181	0.0533513	0.995826
AT1G07440.2	29.2454	28.843	27.6033	30.5978	26.9455	25.7548	0.0403245	1
AT1G07450.1	0	0.125404	0.62451	0.495512	1.40341	0.772645	-1.79389	0.131668
AT1G07460.1	0.334871	0	0.249804	0	0	0	3.78291	0.297676
AT1G07470.1	58.9373	56.3066	54.5822	55.7451	60.9081	66.3187	-0.106678	0.736146
AT1G07473.1	0	0	0	0	0	0.128774	-1.91815	1
AT1G07476.1	0.111624	0	0	0	0	0.128774	-0.0894325	1
AT1G07480.1	53.0213	57.3098	50.7102	57.4793	57.9609	62.5843	-0.144899	0.554393
AT1G07480.2	51.6818	55.9304	49.711	56.2406	55.8558	60.3951	-0.133189	0.607396
AT1G07485.1	1.22786	1.12864	0.499608	0.495512	1.6841	1.03019	-0.128834	1
AT1G07490.1	1.45111	1.50485	0.874314	0.743267	1.6841	1.28774	0.0682229	1
AT1G07500.1	0.111624	0	0	0	0	0	1.82982	1
AT1G07510.1	49.2261	41.0073	35.5971	46.0826	41.6814	36.9582	0.0141686	1
AT1G07520.1	17.1901	16.5534	13.8641	15.9802	15.5779	8.62787	0.246467	0.59228
AT1G07530.1	47.8866	54.5509	45.2145	52.0287	49.8211	44.1695	0.0155692	1
AT1G07540.1	0	0	0.124902	0	0	0.128774	-0.0845068	1
AT1G07550.1	0	0.125404	0.374706	0.123878	0	0.772645	-0.816454	0.990771
AT1G07560.1	0.89299	1.37945	3.12255	1.23878	1.82444	2.44671	-0.0351616	1
AT1G07570.1	13.8413	14.0453	12.9898	8.91921	10.5256	8.11277	0.572652	0.00856911
AT1G07570.2	13.2832	13.7945	12.2404	8.91921	10.1046	8.11277	0.537868	0.0153777
AT1G07570.3	11.0508	12.6658	10.9914	8.05206	8.70116	7.4689	0.518788	0.0249888
AT1G07590.1	518.939	471.646	371.084	663.862	697.356	872.316	-0.713839	0.000499221
AT1G07600.1	62.8442	55.178	46.4635	107.65	99.7826	113.193	-0.962065	5.39276e-07
AT1G07610.1	64.5185	52.6699	47.213	83.6176	86.4502	105.981	-0.746556	0.000205847
AT1G07615.1	13.8413	12.0388	11.6159	13.3788	13.0517	11.4609	-0.0126083	1
AT1G07620.1	1.56273	0.752427	1.74863	0.991023	0.982389	1.67406	0.157816	1
AT1G07630.1	27.9059	29.5954	21.8579	22.4219	23.5773	20.6039	0.254337	0.344276
AT1G07640.1	34.1569	38.123	28.6026	33.5709	31.5768	29.8756	0.0860298	0.861415
AT1G07640.2	34.1569	37.7467	28.4777	33.5709	31.5768	29.7468	0.0809053	0.871125
AT1G07640.3	34.0452	37.9975	28.4777	34.3142	31.7171	29.8756	0.0673514	0.922061
AT1G07645.1	0.446495	1.37945	1.12412	0.867145	0.982389	1.41652	-0.158773	1
AT1G07650.1	84.2759	88.7863	101.67	63.4255	62.5922	57.9484	0.577839	5.57192e-06
AT1G07650.2	81.4853	87.2815	100.296	62.93	60.9081	57.3045	0.569812	1.0343e-05
AT1G07660.1	56.5932	69.2233	58.2043	61.0718	63.9956	67.864	-0.0688959	0.905088
AT1G07660.2	39.8497	50.0364	40.9679	41.8707	45.3302	48.6766	-0.0551961	0.960583
AT1G07670.1	107.159	100.7	79.6875	107.526	107.501	93.6188	-0.101395	0.812929
AT1G07690.1	0.111624	0.125404	0	0.123878	0.140341	0	-0.101845	1
AT1G07700.1	21.3201	25.8333	23.4816	26.8815	26.9455	23.952	-0.140579	0.694587
AT1G07700.2	18.1947	22.6982	19.9843	24.0323	23.858	21.6341	-0.19375	0.505722
AT1G07700.3	18.6412	24.0777	21.733	24.2801	24.1387	19.5737	-0.0792348	0.933249
AT1G07705.1	25.3386	24.3285	23.3567	29.9785	27.0859	19.1874	-0.0618392	0.973888
AT1G07705.2	26.2316	26.0841	23.8563	31.7127	28.6296	20.6039	-0.0873068	0.886524
AT1G07710.1	1.67436	1.00324	0.749412	0.495512	0.982389	0.772645	0.623887	0.671234
AT1G07720.1	42.5286	52.9207	59.2036	29.7307	34.2433	32.0648	0.686549	3.05618e-05
AT1G07725.1	20.8736	16.3026	18.6104	14.1221	15.0165	14.1652	0.369495	0.0857938
AT1G07730.2	4.91144	4.13835	5.12098	4.58348	4.35058	6.18116	-0.0937116	1
AT1G07740.1	9.82289	9.53074	10.3669	9.16696	9.12218	10.0444	0.0680637	0.986345
AT1G07745.1	6.25093	6.77184	6.1202	4.33573	4.0699	6.18116	0.387609	0.395705
AT1G07745.2	6.47418	6.64644	5.9953	4.4596	3.92956	6.05239	0.400119	0.373264
AT1G07750.1	41.7473	42.5121	39.469	25.2711	25.6825	20.8614	0.785105	3.13297e-05
AT1G07770.1	194.56	192.37	176.611	203.16	217.108	223.552	-0.191924	0.405367
AT1G07770.2	192.774	190.364	174.738	199.691	215.284	221.105	-0.189033	0.41392
AT1G07780.1	36.6126	40.8818	31.1006	32.0844	31.0154	29.103	0.235925	0.318648
AT1G07780.2	36.3893	40.8818	30.8508	31.5889	30.3137	28.8454	0.252435	0.267577
AT1G07780.3	37.2823	41.2581	31.1006	32.2083	31.1558	29.103	0.245762	0.291488
AT1G07780.4	33.3755	38.3738	28.2279	29.8546	28.9103	26.2699	0.233317	0.355337
AT1G07780.5	36.501	40.8818	31.1006	31.7127	30.7347	28.8454	0.248733	0.280063
AT1G07790.1	49.8958	51.792	47.4628	53.0197	53.6104	46.4875	-0.0376173	1
AT1G07795.1	0.446495	0.250809	0	0.371634	0.280683	0.386323	-0.510878	1
AT1G07810.1	103.475	93.6771	77.1894	103.314	103.853	81.5141	-0.072595	0.920516
AT1G07820.1	106.489	117.253	112.662	121.029	118.729	131.607	-0.143065	0.59196
AT1G07820.2	103.364	115.874	110.538	119.418	116.764	130.062	-0.151814	0.555615
AT1G07830.1	24.5572	20.0647	19.9843	20.5637	23.2966	23.6944	-0.0607306	0.975672
AT1G07840.1	21.655	21.0679	17.6112	20.1921	19.3671	17.7708	0.0750389	0.940463
AT1G07840.2	20.9853	20.0647	16.8618	19.8205	18.8057	17.7708	0.0397382	1
AT1G07840.3	20.3155	19.8139	16.612	19.325	18.525	16.2255	0.0710052	0.949447
AT1G07850.1	0.111624	0	0	0	0.140341	0	-0.0925258	1
AT1G07860.1	0	0	0	0	0	0	0	1
AT1G07870.1	15.0692	16.0518	10.8665	8.91921	11.3676	11.4609	0.407652	0.130772
AT1G07870.2	13.2832	13.5437	9.49255	7.68043	9.54321	9.65806	0.439075	0.102018
AT1G07880.1	3.68358	6.89724	3.99686	4.58348	3.50853	4.37832	0.213971	0.847753
AT1G07880.2	3.12546	7.27346	4.12177	3.71634	3.50853	3.60568	0.412376	0.529243
AT1G07890.1	452.858	489.328	397.938	472.47	521.508	534.284	-0.189469	0.52558
AT1G07890.2	426.849	456.347	377.079	443.607	491.335	502.606	-0.189805	0.52839
AT1G07890.3	425.063	454.717	375.83	441.996	490.352	502.219	-0.192163	0.520897
AT1G07890.4	426.738	455.845	376.954	443.483	491.054	502.477	-0.190115	0.526453
AT1G07890.5	425.175	454.591	375.331	441.749	490.072	501.575	-0.191573	0.523264
AT1G07890.6	429.64	465.125	373.832	445.465	494.142	505.052	-0.187429	0.530109
AT1G07890.7	425.286	454.591	375.331	441.749	490.072	501.575	-0.191444	0.523693
AT1G07890.8	426.849	455.845	377.079	443.978	491.054	502.734	-0.1906	0.524634
AT1G07900.1	0.669742	0.752427	0.499608	0.619389	0.280683	0.515097	0.41212	0.915125
AT1G07901.1	0.446495	0.627022	0.62451	0.495512	0.140341	0.901419	0.107901	1
AT1G07910.1	25.4502	23.7014	21.3582	26.386	24.4194	19.4449	0.0068051	1
AT1G07910.2	27.1246	24.8301	21.4831	26.7576	25.8228	19.7024	0.0251767	1
AT1G07920.1	1807.63	1620.85	1490.83	1938.57	2043.51	1839.93	-0.243	0.212468
AT1G07930.1	1540.52	1383.46	1268.88	1672.6	1741.35	1568.73	-0.248923	0.192147
AT1G07930.2	1253.65	1117.35	1031.82	1358.69	1410.57	1265.21	-0.245569	0.199002
AT1G07940.1	1717.44	1541.1	1411.64	1860.03	1957.76	1715.14	-0.244504	0.208904
AT1G07940.2	1714.32	1537.21	1407.9	1857.55	1953.83	1713.6	-0.245757	0.20519
AT1G07950.1	17.1901	15.5502	12.8649	13.6266	12.7711	13.135	0.208094	0.560154
AT1G07960.1	25.3386	23.576	25.2302	21.0592	25.2614	22.2779	0.115492	0.763522
AT1G07960.2	25.6735	24.4539	25.48	21.4309	25.5421	22.2779	0.129874	0.688789
AT1G07960.3	25.7851	23.9522	25.7298	21.307	25.2614	22.2779	0.135672	0.668232
AT1G07970.1	21.2085	23.9522	22.6073	24.6517	22.0336	22.793	-0.0387369	1
AT1G07980.1	12.6135	14.5469	12.3653	12.3878	10.1046	11.3321	0.219888	0.541358
AT1G07985.1	10.381	13.1675	5.12098	6.56553	8.13979	5.92361	0.475853	0.59638
AT1G07990.1	75.7925	65.7119	64.4494	65.0359	59.0837	52.2823	0.223981	0.298201
AT1G08000.1	11.6089	13.5437	10.8665	11.8923	11.3676	11.8472	0.0350049	1
AT1G08000.2	11.0508	12.6658	10.1171	11.8923	10.2449	11.4609	0.00646845	1
AT1G08005.1	0	0	0.124902	0	0	0	1.83401	1
AT1G08010.1	22.8829	22.8236	22.7322	19.5727	19.9285	19.4449	0.2157	0.347234
AT1G08010.2	16.4087	15.801	15.4878	12.3878	14.3148	12.8774	0.272569	0.291693
AT1G08030.1	21.8783	21.8204	21.4831	17.0951	21.6126	16.0968	0.254381	0.301392
AT1G08035.1	0	0.125404	0	0.123878	0	0	-0.0821569	1
AT1G08040.1	28.0176	35.8657	27.3535	23.5368	26.8052	26.785	0.242095	0.389429
AT1G08040.2	27.5711	35.1132	27.4784	23.1652	27.0859	26.9138	0.224474	0.456703
AT1G08050.1	17.6366	10.0324	6.74471	10.6535	13.4728	10.9458	-0.0198989	1
AT1G08060.1	38.2869	34.6116	31.6002	43.8528	40.2779	30.3907	-0.13084	0.735973
AT1G08060.2	37.5056	32.856	30.8508	42.8618	39.1552	30.0044	-0.144911	0.670762
AT1G08070.1	4.6882	4.38916	2.87275	4.83124	5.75399	5.02219	-0.379016	0.663642
AT1G08080.1	0	0	0	0	0	0	0	1
AT1G08090.1	0.89299	1.00324	0.124902	3.59246	4.91194	1.80284	-2.31398	0.00961267
AT1G08100.1	0.111624	0	0	0.123878	0.140341	0.128774	-1.39452	0.942455
AT1G08110.1	56.4816	69.3487	62.8257	67.0179	70.311	71.4697	-0.147173	0.584899
AT1G08110.2	58.156	70.8535	64.4494	67.7612	71.0127	72.7574	-0.129602	0.667204
AT1G08110.3	56.1467	69.5995	63.7	67.3896	70.0303	71.4697	-0.141915	0.606518
AT1G08110.4	58.9373	71.2297	64.6992	68.5045	72.4161	72.6286	-0.132718	0.649311
AT1G08120.1	0.111624	0.125404	0.124902	0.247756	0.140341	0.515097	-1.23487	0.754454
AT1G08125.1	22.1015	18.309	16.9867	17.4668	17.262	18.4147	0.113727	0.857513
AT1G08125.2	21.7666	18.1836	16.7369	17.3429	16.9813	18.2859	0.110139	0.8628
AT1G08125.3	18.4179	13.5437	13.6143	13.2549	12.35	14.4227	0.189844	0.692386
AT1G08130.1	53.9143	53.5477	48.7118	58.842	63.8553	42.3667	-0.0785445	0.89952
AT1G08160.1	22.6596	24.8301	24.4808	15.237	17.262	19.4449	0.470007	0.0387422
AT1G08165.1	0.781366	1.12864	1.24902	0.743267	0	0.901419	0.872395	0.383384
AT1G08170.1	0	0.125404	0.124902	0	0	0	2.61621	0.8628
AT1G08180.1	5.69281	3.63673	4.99608	5.32675	3.08751	3.73445	0.233369	0.778495
AT1G08190.1	142.655	140.453	145.136	130.691	124.483	127.744	0.16118	0.403938
AT1G08200.1	216.327	204.033	211.834	204.151	232.405	217.5	-0.048566	0.932485
AT1G08210.1	17.4133	17.5566	18.9851	18.2101	18.525	19.3161	-0.0557493	0.985417
AT1G08220.1	11.274	8.5275	7.49412	10.6535	10.5256	7.72645	-0.0782094	1
AT1G08220.2	8.03691	6.01941	5.37079	7.92819	7.71877	5.53729	-0.119031	0.953899
AT1G08230.2	20.8736	22.1966	18.7353	11.5206	12.9114	13.2637	0.713547	0.0115219
AT1G08250.1	11.3856	9.78155	8.74314	8.17594	9.54321	8.4991	0.197528	0.659079
AT1G08260.1	51.0121	53.0461	43.4659	60.9479	54.8734	43.912	-0.114588	0.776794
AT1G08270.1	0.446495	0.125404	1.37392	1.73429	1.54375	1.80284	-1.37636	0.0839784
AT1G08270.2	2.45572	2.63349	2.99765	4.4596	3.36819	6.05239	-0.785685	0.0437754
AT1G08280.1	13.953	12.9167	12.1155	12.14	12.0693	9.91561	0.194245	0.658056
AT1G08290.1	2.3441	2.25728	1.37392	1.36266	1.6841	1.41652	0.426034	0.756994
AT1G08300.1	7.70204	8.27669	6.86961	4.33573	4.49092	3.09058	0.939145	0.000766346
AT1G08310.1	2.45572	0.877831	1.62373	0.743267	0.842048	0.643871	1.15438	0.167559
AT1G08310.2	2.45572	0.877831	1.74863	0.743267	0.842048	0.643871	1.18963	0.133784
AT1G08315.1	14.1762	12.7913	12.9898	15.8564	16.7006	14.0364	-0.219243	0.615297
AT1G08320.1	10.4926	7.77508	7.24432	8.4237	9.96423	13.5213	-0.317245	0.50262
AT1G08320.2	8.4834	6.39563	6.2451	6.68941	8.70116	11.5897	-0.346777	0.475393
AT1G08320.3	10.4926	7.39886	7.11941	8.17594	9.96423	13.5213	-0.333998	0.477617
AT1G08340.1	8.59503	7.14805	4.62137	6.81328	6.87672	5.79484	0.068821	1
AT1G08350.1	15.9622	12.2896	15.4878	12.5117	14.8762	11.0746	0.190478	0.672043
AT1G08350.2	16.1854	12.415	15.4878	13.1311	15.0165	11.5897	0.154658	0.761116
AT1G08360.1	246.354	225.101	215.456	260.763	291.068	250.723	-0.224066	0.28343
AT1G08370.1	38.2869	35.8657	35.4722	38.8977	39.7166	35.6704	-0.0585501	0.924732
AT1G08380.1	1434.59	1636.53	1802.71	1113.29	1033.33	1365.01	0.472824	0.00233699
AT1G08390.1	3.68358	3.13511	2.74784	4.70736	2.3858	2.18916	0.0365381	1
AT1G08400.1	11.4972	8.77831	6.61981	9.5386	8.56082	6.69626	0.122801	0.924103
AT1G08410.1	29.8035	29.2192	22.2326	30.2262	28.9103	26.6563	-0.0769301	0.919536
AT1G08420.1	82.8248	73.8632	82.6851	79.4057	81.1173	71.3409	0.0467368	0.958082
AT1G08420.2	81.9318	73.487	82.5602	78.9102	81.2576	70.697	0.0445463	0.967541
AT1G08430.1	32.4825	19.4377	14.2388	39.7648	26.2438	19.0586	-0.361278	0.644958
AT1G08440.1	0	0	0	0	0.140341	0	-1.92358	1
AT1G08450.1	73.5601	74.8665	70.6945	58.9659	69.0479	70.5682	0.142908	0.538416
AT1G08450.2	61.9512	63.0784	61.202	49.3034	58.1013	59.6224	0.15802	0.464481
AT1G08450.3	62.2861	63.7055	60.8273	51.2854	59.7854	61.039	0.119257	0.651969
AT1G08460.1	22.3247	19.3123	19.2349	19.0772	16.7006	19.5737	0.137311	0.695147
AT1G08465.1	11.8321	12.5404	11.9906	17.5907	17.262	16.0968	-0.48686	0.0136509
AT1G08470.1	17.7482	15.1739	18.1108	18.9533	19.5074	18.9298	-0.167497	0.60297
AT1G08480.1	57.3746	53.1715	57.4549	55.7451	63.2939	63.2281	-0.116709	0.75308
AT1G08490.1	43.6449	40.1294	47.0881	45.7109	50.8035	46.745	-0.129539	0.65154
AT1G08500.1	12.3902	9.90695	13.2396	4.58348	5.33297	7.984	0.988336	0.000317077
AT1G08510.1	149.353	134.81	148.384	100.837	106.659	110.102	0.446049	0.000200273
AT1G08520.1	208.625	232.625	239.437	246.517	217.81	224.196	-0.0170069	1
AT1G08530.1	10.9391	11.2864	11.1163	10.158	9.54321	9.78684	0.175415	0.701272
AT1G08540.1	92.6477	105.465	118.782	145.557	132.482	155.688	-0.453728	0.00379718
AT1G08550.1	89.9687	103.835	120.031	118.18	120.693	145	-0.291103	0.299058
AT1G08550.2	89.0758	102.079	117.658	115.702	119.009	143.583	-0.293237	0.294966
AT1G08560.1	43.0868	50.6634	47.4628	41.0036	46.5933	46.745	0.0716934	0.908461
AT1G08570.1	75.0112	88.0339	74.0669	49.4273	60.9081	57.6908	0.497493	0.0020848
AT1G08570.2	65.1883	78.8794	66.8226	42.9856	52.9087	52.6686	0.505807	0.00157933
AT1G08570.3	66.751	78.754	68.3214	44.1005	53.7507	53.8276	0.495816	0.00209723
AT1G08570.4	66.6394	78.6286	68.0716	43.8528	53.6104	53.5701	0.498703	0.00207545
AT1G08580.1	34.1569	34.737	24.9804	35.553	38.3132	33.6101	-0.193477	0.582134
AT1G08590.1	29.4687	23.1998	27.7282	22.9174	24.4194	25.111	0.152937	0.615355
AT1G08600.1	57.0397	48.5315	44.3402	51.781	53.891	40.8214	0.0352781	1
AT1G08600.2	58.8257	49.911	46.0888	53.0197	55.0138	43.5257	0.0327194	1
AT1G08600.3	60.5001	51.0396	46.8383	54.5063	55.9962	44.0408	0.0372741	1
AT1G08600.4	59.7187	50.4126	46.2137	54.0108	55.1541	43.5257	0.0359771	1
AT1G08610.1	14.1762	12.1642	14.2388	13.1311	12.7711	15.8392	-0.0405654	1
AT1G08620.1	40.4078	39.8786	33.9733	35.6768	39.0149	31.0346	0.114152	0.762469
AT1G08620.2	41.0775	41.0073	34.8477	36.7917	39.7166	32.3223	0.105469	0.792488
AT1G08630.1	6.25093	2.8843	3.37235	3.22083	1.96478	6.82503	0.059062	1
AT1G08630.2	6.5858	2.8843	3.37235	3.22083	1.96478	6.82503	0.0971816	1
AT1G08630.3	6.25093	2.8843	3.37235	3.22083	1.96478	6.82503	0.0590846	1
AT1G08630.4	6.47418	2.8843	3.12255	3.09695	1.96478	6.43871	0.118757	1
AT1G08630.5	5.69281	2.38268	2.87275	2.84919	1.54375	5.92361	0.08633	1
AT1G08640.1	48.5563	54.3001	50.3355	64.912	71.7144	63.2281	-0.38342	0.0281762
AT1G08650.1	17.7482	20.3155	18.7353	19.0772	18.3847	16.6119	0.0697762	0.98363
AT1G08650.2	13.3948	14.7977	14.3637	13.8743	13.8938	11.5897	0.112132	0.919806
AT1G08660.1	46.9936	46.7759	48.0873	41.8707	41.2603	38.6323	0.22022	0.22707
AT1G08660.2	46.2122	47.7791	48.2122	41.9946	41.2603	39.0186	0.217319	0.224101
AT1G08670.1	1.67436	1.37945	1.49882	1.85817	1.40341	1.67406	-0.117597	1
AT1G08680.1	51.2353	44.8948	46.3386	50.7899	48.6984	46.3587	-0.0328413	1
AT1G08680.2	50.2307	43.3899	45.9639	50.2944	47.716	44.8134	-0.0321803	1
AT1G08680.3	47.9982	41.1327	42.2169	46.2065	45.1899	43.7832	-0.0400356	0.995826
AT1G08680.4	49.4493	42.1359	44.2153	48.684	46.0319	44.4271	-0.0340393	1
AT1G08700.1	37.6172	36.7435	36.3465	30.9695	33.5416	35.5417	0.146885	0.577572
AT1G08710.1	9.15315	11.788	9.36765	9.16696	10.1046	9.27174	0.0853383	0.949254
AT1G08710.2	6.92067	8.15129	7.36922	7.18492	7.99945	7.21135	0.00264012	1
AT1G08720.1	30.8082	29.9717	30.601	33.8187	34.524	28.9742	-0.0899252	0.8628
AT1G08730.1	1.56273	1.25404	1.74863	1.61041	1.12273	0.386323	0.53798	0.617541
AT1G08750.1	14.846	12.415	11.3661	13.6266	15.1569	10.4307	-0.0154353	1
AT1G08750.2	14.7343	12.415	11.2412	13.6266	15.0165	10.4307	-0.0193118	1
AT1G08750.3	14.9576	12.6658	11.7408	13.8743	15.1569	10.5595	-0.00241753	1
AT1G08760.1	30.8082	28.0906	31.1006	30.7217	34.945	27.5577	-0.048448	0.989444
AT1G08770.1	16.5203	13.7945	15.7377	12.3878	11.7887	13.2637	0.299169	0.2978
AT1G08780.1	16.4087	13.7945	16.9867	17.5907	19.9285	19.0586	-0.25867	0.333135
AT1G08800.1	42.1938	38.3738	34.8477	38.4021	36.6291	30.0044	0.13725	0.691887
AT1G08800.2	42.417	38.4992	34.9726	38.6499	36.7694	30.0044	0.137835	0.688153
AT1G08810.1	11.4972	9.90695	8.49334	10.9013	10.1046	10.817	-0.0870817	0.942455
AT1G08810.2	8.70665	7.64967	6.61981	9.29084	9.12218	9.27174	-0.264912	0.556162
AT1G08820.1	51.2353	50.6634	42.092	42.4901	44.7689	42.2379	0.154725	0.486696
AT1G08820.2	51.5702	51.2904	42.092	43.1095	45.1899	42.3667	0.151289	0.509336
AT1G08830.1	45.5425	37.9975	71.444	26.0144	34.524	67.2201	0.278448	0.83866
AT1G08830.2	40.4078	32.856	63.3253	22.6697	31.7171	59.4937	0.262094	0.857854
AT1G08840.1	16.5203	12.7913	10.242	14.4937	14.5955	10.3019	0.01133	1
AT1G08840.2	18.1947	14.5469	11.8657	15.6086	16.841	11.5897	0.024338	1
AT1G08845.1	5.80443	8.90372	4.49647	4.70736	9.26252	6.43871	-0.0825501	1
AT1G08845.2	4.6882	7.52427	3.87196	4.58348	8.42048	5.27974	-0.179685	0.893391
AT1G08860.1	0.334871	0.125404	0	0.495512	0	0.257548	-0.652178	1
AT1G08880.1	94.9918	104.713	91.803	93.0323	97.5372	87.824	0.0665242	0.906332
AT1G08890.1	72.7787	81.8891	80.312	53.3914	61.1888	60.6526	0.423318	0.00689795
AT1G08900.1	18.8644	16.8042	17.1116	14.1221	12.35	13.7788	0.390081	0.0968057
AT1G08900.2	20.6504	18.1836	18.2357	14.7415	13.4728	15.4529	0.386064	0.101224
AT1G08900.3	18.8644	16.5534	16.4871	13.0072	12.0693	14.5515	0.389276	0.135348
AT1G08910.1	39.0683	38.4992	35.2224	40.0126	40.1376	38.2459	-0.0692516	0.914214
AT1G08920.1	52.0167	48.1553	31.3504	41.2513	52.4876	28.9742	0.101391	0.976677
AT1G08920.2	49.2261	45.6472	28.9773	38.0305	48.5581	26.3987	0.133883	0.928587
AT1G08920.3	38.0637	31.6019	23.9812	32.2083	41.4007	22.9218	-0.041658	1
AT1G08930.1	225.257	190.866	228.945	343.885	263.421	291.674	-0.478946	0.00771961
AT1G08930.2	225.033	190.866	228.82	343.885	263.421	291.674	-0.479726	0.00772067
AT1G08940.1	15.4041	12.415	8.11863	14.1221	15.0165	17.6421	-0.375642	0.344507
AT1G08960.1	17.3017	14.7977	13.989	14.6176	16.5603	12.8774	0.0711303	0.963593
AT1G08970.1	34.2685	38.4992	33.2239	31.465	33.8222	31.2921	0.134421	0.678704
AT1G08970.2	36.7242	42.0105	37.5955	34.3142	38.7342	33.8676	0.122196	0.736103
AT1G08970.3	36.9475	41.7597	37.4706	34.1903	38.1728	34.5115	0.120814	0.725311
AT1G08970.4	33.0406	39.0008	34.8477	32.0844	35.2257	30.2619	0.13155	0.713213
AT1G08980.1	93.8756	97.6901	117.783	96.6248	91.9235	101.474	0.0924186	0.857854
AT1G08985.1	0	0	0	0	0	0	0	1
AT1G08990.1	9.59964	6.14482	4.24667	6.19389	6.17502	7.08258	0.0470468	1
AT1G09000.1	7.59041	8.5275	4.99608	8.29982	9.12218	6.95381	-0.202274	0.721202
AT1G09010.1	93.7639	88.5355	79.8124	118.056	111.992	104.693	-0.352343	0.0205618
AT1G09020.1	61.6163	56.9336	55.4565	54.6302	51.7859	47.3889	0.178583	0.392494
AT1G09040.1	8.26016	7.14805	7.11941	9.16696	8.56082	7.85522	-0.180934	0.767086
AT1G09050.1	8.4834	8.5275	4.49647	8.91921	8.13979	5.27974	-0.0507412	1
AT1G09060.1	57.9327	63.9563	61.202	64.6643	62.8729	57.9484	-0.019443	1
AT1G09060.2	58.4908	64.7087	61.8265	65.0359	63.4343	58.3347	-0.0144772	1
AT1G09060.3	57.9327	64.0817	61.4518	64.6643	62.8729	58.2059	-0.0185223	1
AT1G09070.1	119.326	121.768	151.007	88.5727	99.2213	103.406	0.429126	0.177827
AT1G09080.1	0.223247	0.501618	0.374706	0.495512	0.982389	1.03019	-1.16242	0.555365
AT1G09080.2	0.223247	0.501618	0.374706	0.495512	0.982389	1.03019	-1.16232	0.565297
AT1G09090.1	2.56735	3.13511	4.49647	2.84919	3.36819	5.02219	-0.143678	0.995576
AT1G09090.2	2.67897	3.13511	4.49647	2.97307	3.64887	5.15097	-0.193709	0.948963
AT1G09100.1	31.4779	26.4603	25.7298	27.6248	26.8052	21.5053	0.142248	0.712782
AT1G09130.1	96.8894	99.5711	101.92	130.443	138.376	142.553	-0.463286	0.000165674
AT1G09130.2	78.918	75.6189	83.0598	105.172	109.607	111.647	-0.458047	0.000562441
AT1G09130.3	87.8479	87.0307	90.4291	118.551	121.395	123.366	-0.45346	0.000268597
AT1G09140.1	60.6117	56.432	57.4549	50.5422	51.3649	51.2521	0.188685	0.426886
AT1G09140.2	73.0019	64.2071	71.444	59.5853	56.6979	59.3649	0.248479	0.226481
AT1G09150.1	37.7288	36.6181	34.9726	36.0485	31.7171	40.1775	0.0172528	1
AT1G09155.1	0.669742	0.752427	1.12412	1.1149	1.40341	1.15897	-0.525274	0.71751
AT1G09157.1	0	0	0.124902	0.123878	0	0	-0.0835413	1
AT1G09160.1	41.3008	42.6375	41.9671	39.517	38.0325	35.1554	0.159242	0.465081
AT1G09160.2	40.5194	42.1359	40.7181	38.7738	37.1904	34.2539	0.162145	0.483298
AT1G09170.1	3.68358	1.37945	1.74863	1.85817	2.52614	1.80284	0.156034	1
AT1G09176.1	0.334871	0	0	0.123878	0	0.257548	-0.110489	1
AT1G09180.1	0.334871	0.125404	0	0.247756	0.280683	0.257548	-0.655647	1
AT1G09190.1	5.35794	5.6432	4.49647	6.31777	5.89433	7.21135	-0.325535	0.515554
AT1G09195.1	9.82289	6.64644	8.86804	5.82226	5.89433	4.76464	0.625728	0.0237529
AT1G09195.2	9.04152	8.65291	8.99295	7.55655	6.73638	5.15097	0.455404	0.11141
AT1G09200.1	95.1034	108.349	91.1785	116.941	117.887	118.73	-0.263146	0.273397
AT1G09210.1	202.932	169.045	158.875	185.693	199.425	171.141	-0.0667435	0.915787
AT1G09220.1	2.79059	2.38268	2.37314	3.3447	2.66648	2.83303	-0.227833	0.821476
AT1G09230.1	18.5295	19.0615	16.1124	15.237	16.9813	14.5515	0.202404	0.501207
AT1G09240.1	1.45111	0.752427	0.499608	2.2298	1.6841	0.515097	-0.681837	0.544915
AT1G09250.1	22.1015	18.0582	21.733	16.4758	15.5779	16.7406	0.343557	0.101328
AT1G09260.1	0	0	0	0	0	0	0	1
AT1G09270.1	71.6624	67.4676	66.1981	63.5494	66.5218	55.1153	0.150106	0.51339
AT1G09270.2	64.4069	58.4385	59.0787	57.2316	59.224	48.2903	0.144417	0.56996
AT1G09270.3	69.5416	65.4611	63.3253	60.4524	63.9956	53.055	0.161374	0.459302
AT1G09280.1	23.5526	23.576	22.6073	24.2801	20.7705	21.7628	0.0599295	0.952562
AT1G09290.1	13.6181	13.4183	10.7416	11.3968	12.7711	13.2637	0.0168175	1
AT1G09300.1	14.3995	11.788	11.1163	14.7415	16.2796	12.8774	-0.23111	0.687031
AT1G09300.2	15.2925	13.6691	12.1155	14.6176	17.4023	13.9076	-0.156794	0.805128
AT1G09310.1	676.663	890.497	703.948	827.257	817.348	898.715	-0.1634	0.58903
AT1G09320.1	15.1808	13.2929	13.7392	12.5117	13.3324	12.6199	0.136808	0.80967
AT1G09330.1	33.5987	35.1132	31.2255	28.6158	30.1734	33.2237	0.119515	0.692386
AT1G09340.1	274.818	336.711	433.285	607.002	601.643	713.151	-0.879444	3.16965e-07
AT1G09350.1	0	2.00647	0.499608	0.247756	0	0	3.0328	0.0244451
AT1G09370.1	0.446495	0	0.249804	0	0	0	4.02545	0.201328
AT1G09380.1	1.67436	0.501618	1.12412	1.1149	0.561365	1.67406	-0.0162593	1
AT1G09390.1	13.6181	13.6691	17.7361	10.4057	9.96423	9.65806	0.581365	0.0191998
AT1G09400.1	0.223247	0.376213	0	0.371634	0	0.257548	-0.106968	1
AT1G09410.1	3.01384	1.25404	1.37392	1.85817	3.64887	1.41652	-0.263152	0.874198
AT1G09415.1	15.6273	17.3058	15.6128	15.4847	14.4552	16.4831	0.0624738	0.982412
AT1G09420.1	19.5342	17.055	16.1124	11.5206	14.8762	13.6501	0.402304	0.0773313
AT1G09420.2	19.0877	16.6788	15.7377	11.3968	14.8762	13.6501	0.37359	0.126676
AT1G09430.1	70.4346	68.9724	70.07	66.7702	67.9252	69.2805	0.0385334	0.99989
AT1G09440.1	11.6089	10.2832	12.3653	12.0162	10.8063	9.01419	0.105148	0.889579
AT1G09450.1	7.25554	7.02265	6.4949	5.94614	7.71877	6.95381	0.0167654	1
AT1G09460.1	29.4687	29.5954	33.4737	18.9533	22.3143	24.3383	0.496482	0.0116612
AT1G09470.1	8.81828	11.0356	8.99295	7.3088	10.5256	7.984	0.163342	0.82089
AT1G09470.2	7.70204	10.2832	7.99373	6.93716	10.1046	7.08258	0.110131	0.943816
AT1G09480.1	1.56273	2.25728	1.62373	1.85817	1.6841	2.70426	-0.206779	0.922126
AT1G09483.1	0.111624	0.250809	0.499608	0.371634	0.561365	0.386323	-0.604879	0.949254
AT1G09486.1	6.5858	7.64967	7.99373	4.70736	5.75399	3.992	0.621712	0.0458282
AT1G09490.1	18.976	22.8236	21.733	23.289	20.4898	24.2095	-0.102071	0.848787
AT1G09490.2	17.5249	20.5663	19.11	19.9443	18.2444	22.4067	-0.0867369	0.896504
AT1G09500.1	1.78598	3.00971	1.24902	0.867145	0.842048	0.772645	1.26677	0.293851
AT1G09500.2	1.78598	3.00971	0.999216	0.743267	0.701706	0.643871	1.4501	0.226543
AT1G09500.3	1.45111	2.63349	0.874314	0.743267	0.701706	0.386323	1.41285	0.168684
AT1G09510.1	0	0	0	0	0	0	0	1
AT1G09520.1	18.083	15.1739	13.6143	13.8743	16.2796	13.5213	0.107764	0.887523
AT1G09530.1	40.5194	33.1068	18.1108	28.7397	26.2438	16.8694	0.353697	0.525534
AT1G09530.2	40.9659	32.856	18.2357	28.8636	25.8228	16.6119	0.369857	0.491451
AT1G09540.1	4.91144	2.8843	4.24667	2.47756	3.36819	2.18916	0.594682	0.288246
AT1G09550.1	0	0	0	0	0	0	0	1
AT1G09560.1	125.8	94.1787	69.4455	104.553	106.8	101.474	-0.111499	0.923526
AT1G09570.1	378.963	338.968	355.346	184.702	188.198	162.513	1.00343	3.3856e-12
AT1G09570.2	365.679	326.929	344.23	178.508	181.181	158.392	1.00106	2.87301e-12
AT1G09575.1	10.6043	7.77508	8.36843	5.20287	5.19263	6.56748	0.659063	0.0356993
AT1G09580.1	10.7159	10.534	10.242	11.5206	11.087	10.5595	-0.0744135	0.97223
AT1G09590.1	247.693	231.622	204.839	249.366	273.244	279.311	-0.228883	0.380796
AT1G09600.1	2.45572	2.00647	1.62373	2.72531	1.54375	0.772645	0.266018	0.841252
AT1G09610.1	0.781366	1.88107	1.37392	0.991023	1.26307	1.67406	0.0231205	1
AT1G09620.1	211.527	197.387	199.593	236.978	239.843	191.101	-0.134112	0.606114
AT1G09630.1	19.5342	19.4377	17.1116	20.316	20.0688	23.3081	-0.182957	0.524242
AT1G09640.1	272.474	248.552	266.166	281.327	281.946	272.1	-0.0855422	0.776794
AT1G09640.2	165.985	142.71	151.131	162.528	169.111	162.513	-0.103259	0.705906
AT1G09645.1	17.1901	18.309	16.7369	18.0862	14.5955	17.2557	0.0609689	0.962129
AT1G09650.1	0.446495	1.00324	0.374706	0.743267	0.982389	0.386323	-0.20695	0.999303
AT1G09660.1	45.8774	41.1327	38.5947	48.9318	39.8569	50.2219	-0.146603	0.667204
AT1G09660.2	40.0729	36.3673	35.4722	45.4632	35.0853	44.5559	-0.161666	0.614354
AT1G09665.1	0	0	0	0	0	0	0	1
AT1G09680.1	3.23709	3.51132	3.37235	4.33573	3.92956	2.57548	-0.0999917	1
AT1G09690.1	329.848	312.759	299.765	349.46	375.273	403.836	-0.259992	0.218119
AT1G09700.1	54.9189	53.6731	48.8367	43.4811	54.0314	54.4715	0.0518311	1
AT1G09710.1	11.1624	10.7848	12.4902	12.3878	11.2273	11.3321	-0.0233104	1
AT1G09710.2	10.7159	10.1578	11.3661	10.9013	10.3853	11.2034	-0.0121998	1
AT1G09720.1	0	0	0	0	0.140341	0	-1.92231	1
AT1G09730.1	51.905	47.5283	45.7141	46.5781	41.6814	38.761	0.192651	0.384967
AT1G09730.2	53.2445	49.0331	47.213	47.693	42.6637	39.6624	0.201456	0.340882
AT1G09740.1	39.5148	32.6052	20.9835	37.1634	40.9796	36.8294	-0.301233	0.34566
AT1G09750.1	228.605	244.915	315.003	242.677	235.072	270.683	0.0750523	0.944005
AT1G09760.1	43.9798	44.1424	44.9647	49.5512	53.6104	49.3205	-0.195559	0.334548
AT1G09770.1	217.108	213.313	200.093	207.867	209.951	193.419	0.0450112	0.955812
AT1G09780.1	202.709	179.328	138.891	260.144	267.631	202.433	-0.486769	0.0274898
AT1G09790.1	0	0.125404	0	0	0	0	1.83458	1
AT1G09794.1	3.90683	3.51132	2.49804	2.97307	3.78921	2.96181	0.04021	1
AT1G09795.1	89.0758	95.0566	96.6742	72.4686	64.2763	69.7956	0.441804	0.000857083
AT1G09800.1	7.36717	6.64644	5.24588	5.69838	7.29775	7.4689	-0.0786685	0.991039
AT1G09810.1	11.6089	13.9199	12.1155	14.1221	13.7534	8.88542	0.0334535	1
AT1G09812.1	0.669742	0.752427	0.749412	0.743267	0.561365	0.643871	0.142058	1
AT1G09815.1	14.2878	16.3026	16.2373	15.6086	18.6654	23.4369	-0.302111	0.344662
AT1G09820.1	6.69742	6.52103	5.74549	6.56553	6.73638	5.53729	0.0128841	1
AT1G09830.1	33.5987	26.4603	25.6049	35.4291	33.2609	30.3907	-0.207263	0.454868
AT1G09840.1	46.1006	48.7823	43.5908	38.6499	45.7513	37.087	0.190828	0.357651
AT1G09840.2	45.6541	48.1553	42.9663	38.2783	45.1899	36.9582	0.185689	0.380796
AT1G09840.3	45.2076	47.4029	42.9663	37.7828	44.2075	36.4431	0.197031	0.321821
AT1G09840.4	44.5379	46.7759	42.5916	37.535	44.3478	36.3143	0.182037	0.395964
AT1G09840.5	43.9798	46.7759	42.9663	37.535	44.0672	36.4431	0.181682	0.388159
AT1G09840.6	43.9798	46.7759	42.8414	37.535	44.0672	36.4431	0.180346	0.394778
AT1G09850.1	30.9198	31.9781	28.103	33.8187	35.5063	34.769	-0.193164	0.492213
AT1G09860.1	0	0.250809	0.124902	0.247756	0.421024	0.257548	-1.23635	0.746525
AT1G09870.1	29.4687	30.3479	28.103	31.5889	29.7523	25.2397	0.0220159	1
AT1G09880.1	0.781366	0.752427	0.874314	1.23878	0.701706	1.28774	-0.431027	0.786641
AT1G09890.1	5.24632	4.38916	1.99843	2.84919	2.10512	2.31794	0.677166	0.268936
AT1G09900.1	18.1947	18.6853	20.9835	24.5278	26.8052	19.96	-0.30042	0.271362
AT1G09910.1	17.5249	18.5599	16.8618	14.4937	15.7182	13.3925	0.281216	0.327175
AT1G09920.1	28.2408	27.9652	23.7314	26.1382	25.6825	26.3987	0.0322498	1
AT1G09930.1	0.89299	0.250809	0.124902	0.495512	0.701706	0	0.12198	1
AT1G09932.1	8.81828	9.02912	2.74784	7.18492	8.42048	9.65806	-0.291407	0.833628
AT1G09932.2	8.37178	8.65291	2.37314	6.93716	7.57843	8.62787	-0.251562	0.890656
AT1G09935.1	0.223247	0.125404	0	0	0	0.128774	1.19586	0.942455
AT1G09940.1	45.8774	35.9911	44.0904	50.2944	49.2598	59.1073	-0.331922	0.0479547
AT1G09950.1	0.558119	0.627022	2.87275	0.495512	0.701706	1.03019	0.840622	0.526663
AT1G09960.1	11.6089	11.788	11.2412	10.6535	10.5256	8.11277	0.242385	0.554261
AT1G09970.1	356.08	336.711	260.92	328.276	332.609	349.879	-0.0836178	0.862971
AT1G09970.2	344.583	325.55	252.927	319.109	322.645	338.419	-0.0864035	0.86248
AT1G09980.1	44.5379	45.3964	42.8414	34.6858	36.9098	30.6483	0.378145	0.0118972
AT1G09980.2	44.5379	45.0202	42.4667	33.8187	36.6291	30.2619	0.392097	0.0083783
AT1G09995.1	4.13008	5.39239	5.37079	2.60144	2.66648	4.12077	0.655255	0.0858994
AT1G10000.1	1.11624	1.12864	0.999216	0.743267	0.982389	0.901419	0.307289	0.922902
AT1G10010.1	0	0	0	0	0	0	0	1
AT1G10020.1	53.4678	54.3001	80.1871	46.4542	52.4876	60.3951	0.237699	0.464786
AT1G10030.1	12.5019	13.2929	9.36765	14.4937	15.9989	10.6883	-0.2241	0.603576
AT1G10040.1	5.58119	4.13835	4.37157	4.21185	6.17502	4.5071	-0.0684794	1
AT1G10040.2	5.46956	3.63673	4.12177	3.96409	5.75399	4.24955	-0.0648084	1
AT1G10050.1	20.3155	18.0582	11.7408	18.3339	22.5949	14.5515	-0.14171	0.857513
AT1G10060.1	12.9484	11.6626	11.3661	11.3968	7.57843	7.984	0.412912	0.331123
AT1G10060.2	14.2878	12.5404	12.8649	12.5117	8.8415	10.3019	0.323613	0.434417
AT1G10060.3	11.274	11.0356	10.4918	10.0341	7.29775	9.52929	0.284175	0.521089
AT1G10070.1	14.6227	14.4215	18.6104	7.80431	5.75399	21.5053	0.440947	0.754462
AT1G10070.2	14.7343	14.1707	18.6104	7.80431	5.75399	21.3765	0.442036	0.748558
AT1G10070.3	14.7343	14.2961	18.4855	8.17594	5.75399	20.6039	0.458601	0.723495
AT1G10090.1	45.5425	51.9174	52.7087	36.7917	37.7518	35.0266	0.453932	0.00987108
AT1G10095.1	6.25093	5.7686	5.74549	5.20287	4.49092	6.30993	0.147999	0.8628
AT1G10100.1	0	0	0	0	0	0	0	1
AT1G10110.1	0.558119	0.627022	0.124902	1.1149	0.561365	0.386323	-0.63867	0.792021
AT1G10120.1	35.1615	29.8463	28.8524	21.0592	27.2262	21.8916	0.424344	0.0318533
AT1G10130.1	62.1744	47.6537	48.0873	45.3393	50.6632	36.8294	0.252641	0.260703
AT1G10140.1	25.3386	24.7047	22.4824	16.5996	17.5427	28.0728	0.220898	0.608678
AT1G10150.1	18.083	18.0582	21.4831	21.0592	22.4546	21.5053	-0.174454	0.628142
AT1G10155.1	0	0.125404	0.499608	0	0.280683	0.128774	0.564626	0.997702
AT1G10170.1	146.674	118.758	91.9279	126.479	131.5	87.9528	0.0472725	1
AT1G10180.1	29.8035	31.6019	26.9788	29.7307	28.77	21.7628	0.139507	0.703545
AT1G10200.1	150.58	153.495	151.256	165.377	168.971	176.807	-0.166855	0.365031
AT1G10210.1	11.274	9.78155	13.6143	8.67145	13.1921	8.24155	0.208694	0.745748
AT1G10210.2	10.6043	9.78155	13.6143	8.4237	12.2097	8.37032	0.233024	0.682318
AT1G10220.1	0.446495	0.250809	0.249804	0.619389	0.561365	0.257548	-0.559909	0.967816
AT1G10220.2	0.223247	0	0	0.371634	0.140341	0	-0.990173	0.981914
AT1G10230.1	11.3856	11.4118	10.1171	11.149	9.68355	13.2637	-0.0527197	1
AT1G10240.1	11.0508	9.90695	8.49334	11.2729	11.508	8.37032	-0.075267	0.966461
AT1G10250.1	0.89299	0.250809	0.249804	0.247756	0.561365	0.772645	-0.127494	1
AT1G10270.1	30.0268	25.8333	20.8586	31.3411	32.9802	25.4973	-0.225025	0.603576
AT1G10280.1	5.58119	4.51456	5.87039	4.58348	5.05229	4.76464	0.153105	0.876948
AT1G10290.1	135.176	119.385	107.041	119.666	133.184	101.217	0.0316089	1
AT1G10300.1	2.00923	1.37945	1.24902	1.98205	3.36819	1.41652	-0.518664	0.564228
AT1G10310.1	14.6227	13.4183	12.9898	15.7325	14.0341	14.809	-0.119246	0.851154
AT1G10320.1	24.6688	26.5857	25.7298	22.298	21.3319	21.8916	0.231036	0.34383
AT1G10330.1	2.23247	1.63026	1.24902	1.61041	2.3858	1.80284	-0.161239	0.995576
AT1G10340.1	2.3441	0.752427	2.12333	1.36266	1.6841	3.4769	-0.31346	0.926472
AT1G10340.2	2.00923	0.752427	1.87353	1.36266	1.6841	3.4769	-0.483579	0.777446
AT1G10350.1	14.2878	11.2864	12.1155	10.5296	9.82389	13.135	0.17179	0.719454
AT1G10360.1	25.227	37.9975	35.4722	20.5637	21.7529	27.1714	0.503122	0.0203363
AT1G10370.1	4.57657	9.65614	4.12177	4.58348	6.03467	4.12077	0.315339	0.768264
AT1G10380.1	14.7343	16.6788	13.7392	16.9713	17.683	18.5435	-0.236639	0.456802
AT1G10385.1	0.334871	0	0.249804	0.123878	0	0	1.86505	0.609741
AT1G10390.1	125.688	124.15	113.911	120.905	118.027	99.4137	0.104742	0.72729
AT1G10390.2	125.577	123.774	114.16	120.657	118.167	100.058	0.101523	0.739522
AT1G10400.1	2.00923	1.37945	1.74863	2.47756	2.80683	1.80284	-0.452542	0.707644
AT1G10410.1	50.6772	51.5412	50.0857	38.1544	41.2603	35.6704	0.405232	0.00536473
AT1G10417.1	1.78598	2.00647	0.62451	2.35368	1.82444	1.80284	-0.430174	0.644291
AT1G10430.1	32.8174	28.216	29.4769	24.2801	27.7876	27.3001	0.192879	0.415926
AT1G10450.1	47.775	41.3835	37.7204	46.4542	42.6637	41.3365	-0.0387748	1
AT1G10455.1	0	0	0	0	0	0	0	1
AT1G10460.1	1.00461	1.25404	0.749412	0.867145	1.26307	0.772645	0.0620282	1
AT1G10470.1	40.2962	40.7564	77.1894	28.7397	26.8052	53.8276	0.531515	0.197308
AT1G10480.1	4.01845	5.14158	2.24824	3.22083	4.49092	3.86323	-0.0155478	1
AT1G10490.1	54.0259	47.1521	46.0888	54.2585	58.6626	44.4271	-0.0933802	0.831914
AT1G10500.1	26.12	31.8527	28.4777	28.7397	30.7347	33.2237	-0.102154	0.806006
AT1G10510.1	40.7427	41.3835	37.4706	55.7451	53.891	49.8356	-0.414817	0.0430947
AT1G10520.1	1.33948	2.25728	1.37392	3.09695	2.66648	1.80284	-0.611167	0.342465
AT1G10522.1	23.1061	21.695	23.4816	28.8636	29.4717	33.2237	-0.422813	0.125822
AT1G10522.2	22.1015	20.1901	22.6073	28.368	28.77	32.1935	-0.460545	0.162581
AT1G10530.1	3.01384	2.7589	2.87275	1.61041	1.26307	1.54529	0.956261	0.0386046
AT1G10540.1	0.89299	0.752427	0.874314	0.743267	0.280683	0	1.24291	0.384628
AT1G10550.1	3.90683	4.26375	6.4949	1.36266	1.6841	2.83303	1.30823	0.00559303
AT1G10560.1	5.13469	4.13835	11.9906	4.58348	4.49092	2.44671	0.87997	0.137141
AT1G10570.1	29.0222	28.5922	27.2286	23.5368	24.7001	20.3463	0.308657	0.101684
AT1G10570.2	29.0222	28.4668	27.6033	23.1652	24.9807	20.3463	0.315163	0.0886553
AT1G10580.1	48.5563	41.0073	39.0943	48.8079	51.0842	43.3969	-0.153142	0.612653
AT1G10585.1	0.781366	1.12864	0.124902	0.123878	0.280683	0.257548	1.57044	0.341927
AT1G10586.1	0	0.125404	0	0	0	0	1.83438	1
AT1G10586.2	0	0.125404	0	0	0	0	1.8344	1
AT1G10590.1	70.6578	72.86	67.6969	72.2208	78.8718	86.1499	-0.167321	0.444152
AT1G10590.2	68.8719	71.7313	65.9483	71.1059	78.3104	85.1197	-0.18296	0.378403
AT1G10590.3	68.8719	71.7313	65.9483	70.982	78.0297	85.1197	-0.180484	0.388159
AT1G10600.1	15.8506	14.0453	16.1124	16.7235	14.4552	12.4911	0.0747551	0.978961
AT1G10600.2	14.3995	12.2896	14.1139	15.7325	12.7711	11.7185	0.019929	1
AT1G10600.3	14.3995	12.5404	14.3637	15.7325	12.9114	11.8472	0.0278387	1
AT1G10610.1	7.36717	7.39886	6.86961	5.82226	6.73638	7.21135	0.132643	0.875707
AT1G10630.1	72.7787	69.5995	70.3198	64.2926	70.732	63.872	0.0978626	0.753325
AT1G10640.1	6.25093	8.90372	7.24432	7.06104	8.13979	8.88542	-0.107275	0.955828
AT1G10650.1	15.5157	14.7977	13.8641	11.7684	13.1921	13.135	0.216562	0.52558
AT1G10650.2	14.846	13.6691	13.1147	11.0251	12.35	11.8472	0.24459	0.453202
AT1G10657.1	6.02768	5.7686	4.87118	1.85817	1.96478	3.09058	1.26432	0.000522717
AT1G10657.2	6.5858	7.14805	6.2451	2.47756	2.52614	3.992	1.14461	0.000487046
AT1G10657.3	6.13931	6.64644	4.87118	2.2298	2.10512	3.60568	1.14561	0.00165306
AT1G10657.4	5.58119	6.01941	4.37157	1.98205	1.6841	2.83303	1.28686	0.000284054
AT1G10660.1	23.3294	21.4442	26.6041	27.2531	26.3842	21.7628	-0.0791569	0.917755
AT1G10660.2	22.7712	21.5696	25.9796	27.2531	25.8228	21.3765	-0.0828641	0.902611
AT1G10660.3	22.548	21.3188	25.6049	26.8815	24.9807	20.8614	-0.0666907	0.951759
AT1G10660.4	22.4364	21.1934	25.48	26.7576	24.9807	20.9902	-0.0742792	0.930973
AT1G10670.1	225.033	217.828	214.831	190.4	192.268	181.056	0.222597	0.140218
AT1G10670.2	222.801	214.567	212.084	188.542	190.022	179.898	0.217945	0.14933
AT1G10670.3	219.899	213.062	210.835	185.693	186.935	178.352	0.224753	0.136705
AT1G10670.4	222.801	214.442	211.834	187.923	189.882	179.511	0.220085	0.144556
AT1G10680.1	0.223247	0	0	0	0.140341	0	0.686197	1
AT1G10690.1	3.79521	3.26052	3.24745	3.3447	2.80683	2.70426	0.217592	0.915914
AT1G10700.1	27.3478	24.0777	22.4824	29.3591	29.612	31.6784	-0.292328	0.174137
AT1G10710.1	0.223247	0.250809	0.249804	0.371634	0.140341	0.128774	0.1371	1
AT1G10710.2	0.334871	0.376213	0.249804	0.371634	0.140341	0.128774	0.529055	0.922061
AT1G10720.1	30.1384	29.47	30.8508	22.6697	21.8932	24.5959	0.386243	0.017786
AT1G10730.1	9.59964	9.02912	8.36843	7.18492	6.31536	6.30993	0.445482	0.103298
AT1G10740.1	29.5803	32.6052	31.9749	21.0592	18.525	23.4369	0.576186	0.00161093
AT1G10740.2	28.1292	31.6019	30.4761	19.0772	17.9637	22.5355	0.595804	0.00106311
AT1G10740.3	27.4594	30.7241	29.8516	20.0682	17.683	21.8916	0.558349	0.00206934
AT1G10740.4	27.2362	30.0971	29.352	19.8205	17.5427	21.8916	0.545588	0.00284389
AT1G10747.1	0	0.125404	0	0	0	0	1.83458	1
AT1G10750.1	6.25093	5.39239	4.87118	5.07899	5.19263	3.60568	0.25665	0.69372
AT1G10760.1	678.561	753.681	685.088	873.463	814.681	689.071	-0.16705	0.665036
AT1G10770.1	0.669742	0.501618	0.749412	1.73429	1.12273	0.772645	-0.90718	0.345774
AT1G10780.1	10.7159	10.6594	9.49255	11.0251	12.4904	11.2034	-0.166674	0.785585
AT1G10790.1	1.00461	1.00324	1.49882	1.1149	0.280683	0.128774	1.14129	0.217519
AT1G10800.1	0.446495	0.501618	0.374706	0.123878	0.280683	0.257548	0.966586	0.619576
AT1G10810.1	2.45572	1.25404	1.37392	1.36266	1.96478	1.28774	0.165823	1
AT1G10820.1	25.227	25.9587	22.1077	21.4309	22.8756	22.793	0.128355	0.796611
AT1G10820.2	27.2362	27.2128	24.3559	23.7846	25.2614	23.6944	0.116763	0.80703
AT1G10830.1	22.6596	25.8333	22.1077	31.5889	33.5416	29.103	-0.416231	0.016842
AT1G10830.2	21.0969	24.7047	20.8586	28.9874	31.1558	26.6563	-0.380668	0.0379115
AT1G10840.1	119.661	115.372	122.279	128.461	135.149	127.873	-0.131455	0.538025
AT1G10840.2	109.949	106.97	111.163	118.056	122.378	116.927	-0.123064	0.598055
AT1G10850.1	34.715	34.3608	36.7212	31.3411	30.3137	25.4973	0.279415	0.124209
AT1G10865.1	15.4041	17.055	14.9882	14.7415	14.8762	16.6119	0.0362114	1
AT1G10865.2	11.8321	12.1642	11.7408	11.5206	11.7887	13.135	-0.0286614	1
AT1G10870.1	35.0499	37.4959	33.3488	27.7486	31.0154	29.7468	0.259808	0.153615
AT1G10880.1	0	0	0	0	0	0	0	1
AT1G10890.1	42.7519	51.165	50.0857	43.3573	39.5762	44.5559	0.173593	0.527822
AT1G10900.1	42.5286	31.8527	31.4753	34.6858	38.3132	32.0648	0.0146645	1
AT1G10910.1	40.631	42.0105	41.9671	46.702	44.2075	36.5719	-0.0332763	1
AT1G10920.1	5.46956	6.39563	7.86883	3.46858	3.64887	3.73445	0.855621	0.00625652
AT1G10920.2	5.46956	6.27022	7.86883	3.46858	3.64887	3.73445	0.846639	0.00727424
AT1G10930.1	35.3847	37.4959	33.8484	55.1257	57.3996	52.1535	-0.625227	0.000134495
AT1G10940.1	72.7787	69.4741	65.8234	51.0377	50.5229	55.7592	0.403564	0.00489847
AT1G10940.2	68.6486	64.8341	62.0763	48.8079	47.5757	52.2823	0.39564	0.00672348
AT1G10950.1	171.342	168.544	162.872	175.411	184.128	145	-0.0046924	1
AT1G10960.1	102.471	117.379	122.654	213.442	187.777	191.874	-0.793042	2.80588e-11
AT1G10970.1	10.7159	11.9134	8.74314	7.55655	6.03467	6.43871	0.643868	0.0849767
AT1G10980.1	0	0.125404	0	0.123878	0.140341	0.128774	-1.39091	0.942455
AT1G10990.1	5.58119	5.26699	3.74706	5.20287	5.47331	4.63587	-0.0634126	1
AT1G10990.2	5.35794	5.14158	3.87196	4.95512	4.7716	4.24955	0.04318	1
AT1G11000.1	20.2039	17.682	13.7392	16.228	17.4023	13.6501	0.130748	0.860181
AT1G11020.1	15.7389	13.7945	15.4878	15.1131	11.929	13.7788	0.139188	0.816567
AT1G11040.1	0.111624	0	0	0	0	0.128774	-0.0884302	1
AT1G11050.1	18.4179	15.1739	10.4918	12.6355	12.6307	11.976	0.247261	0.588507
AT1G11055.1	0.781366	0.752427	0.249804	0.495512	0.561365	0.257548	0.444624	0.925797
AT1G11060.1	24.334	23.7014	17.6112	20.6876	25.9631	17.3845	0.0406196	1
AT1G11070.1	1.22786	1.00324	1.87353	1.36266	0.561365	1.15897	0.383702	0.790818
AT1G11080.1	2.00923	2.7589	4.12177	2.35368	2.80683	1.80284	0.345885	0.682906
AT1G11080.2	2.00923	2.00647	2.99765	2.10592	2.3858	1.67406	0.183932	0.941284
AT1G11090.1	10.7159	10.9102	8.86804	7.68043	8.98184	8.75664	0.266852	0.44183
AT1G11100.1	6.13931	5.89401	2.87275	4.58348	5.33297	3.4769	0.162384	0.942455
AT1G11100.2	6.36255	5.89401	3.12255	4.83124	5.75399	3.73445	0.11154	0.996943
AT1G11110.1	0.111624	0	0	0	0	0	1.82802	1
AT1G11112.1	0.669742	0.376213	0.999216	0.619389	0.561365	0.901419	-0.0299402	1
AT1G11120.1	2.00923	1.12864	2.12333	2.10592	2.24546	1.80284	-0.215059	0.908912
AT1G11120.2	2.23247	1.25404	2.49804	2.35368	2.3858	1.93161	-0.14868	0.995231
AT1G11125.1	1.22786	2.00647	1.62373	1.23878	1.54375	0.772645	0.44435	0.648018
AT1G11130.1	39.6264	31.6019	31.3504	33.1993	36.4887	27.5577	0.079915	0.930973
AT1G11160.1	7.81366	6.14482	3.37235	5.94614	5.33297	5.79484	0.0259479	1
AT1G11170.1	6.13931	5.14158	5.12098	4.95512	7.71877	7.4689	-0.284767	0.552923
AT1G11170.2	5.46956	4.63996	4.99608	4.58348	7.29775	6.69626	-0.287408	0.575992
AT1G11180.1	9.15315	11.5372	13.6143	14.6176	14.5955	17.5133	-0.450986	0.0767983
AT1G11180.2	8.14853	10.7848	12.8649	13.3788	13.3324	15.5817	-0.417341	0.144629
AT1G11190.1	5.13469	5.89401	3.87196	4.58348	5.89433	2.31794	0.225953	0.854914
AT1G11200.1	11.4972	10.9102	11.1163	12.0162	13.4728	13.3925	-0.210627	0.502931
AT1G11210.1	22.1015	21.3188	20.8586	22.4219	23.016	20.9902	-0.0464263	1
AT1G11220.1	2.56735	3.26052	4.74628	2.97307	4.35058	4.5071	-0.163339	0.975147
AT1G11240.1	33.7104	36.4927	32.0998	34.4381	34.8046	44.0408	-0.147655	0.668999
AT1G11250.1	0.334871	0.125404	0	0.123878	0.140341	0.128774	0.262139	1
AT1G11260.1	290.333	241.404	412.052	347.973	260.333	355.159	-0.0298784	1
AT1G11270.1	4.35333	5.5178	3.87196	4.83124	3.64887	4.63587	0.0592725	1
AT1G11270.2	5.13469	5.6432	4.37157	5.57451	4.21024	5.27974	0.00300338	1
AT1G11270.3	4.6882	4.63996	3.24745	4.83124	2.66648	4.5071	0.0598026	1
AT1G11280.1	28.0176	26.8366	27.1037	26.1382	27.7876	21.119	0.129412	0.690079
AT1G11280.2	27.7943	27.0874	27.1037	26.386	28.3489	20.9902	0.116872	0.746044
AT1G11280.3	26.5665	26.0841	26.1045	25.1472	27.6472	20.0888	0.114337	0.755191
AT1G11280.4	26.7897	25.8333	26.1045	24.8995	27.0859	20.2175	0.127398	0.705807
AT1G11290.1	7.36717	9.53074	8.24353	10.2819	16.1392	10.817	-0.563747	0.11468
AT1G11300.1	18.6412	15.6756	16.3622	7.3088	12.9114	10.6883	0.722285	0.00146579
AT1G11310.1	169.222	168.293	145.761	171.075	164.199	150.022	-0.00584977	1
AT1G11310.2	164.31	163.151	140.515	164.386	158.165	146.03	-0.00166974	1
AT1G11320.1	5.91606	4.26375	3.99686	4.33573	5.33297	5.66606	-0.104239	0.9896
AT1G11330.1	21.9899	24.7047	18.4855	20.316	23.437	15.4529	0.140244	0.8628
AT1G11330.2	22.1015	25.2063	18.7353	20.6876	23.858	15.7104	0.133664	0.882924
AT1G11340.1	2.3441	2.63349	1.74863	3.46858	1.96478	2.31794	-0.212403	0.922897
AT1G11350.1	42.417	38.3738	42.7165	31.2172	24.279	23.4369	0.643931	0.000324107
AT1G11360.1	38.0637	39.2516	42.092	37.1634	32.2785	34.6403	0.196034	0.405442
AT1G11360.2	35.4964	36.2419	37.9702	33.447	28.9103	30.3907	0.24017	0.257609
AT1G11360.3	37.394	39.1262	42.092	35.9246	30.8751	33.6101	0.237962	0.274056
AT1G11360.4	36.3893	38.3738	40.5932	35.0574	30.8751	32.5799	0.225539	0.304666
AT1G11362.1	0	0.250809	0	0.247756	0.280683	0.386323	-1.73897	0.554486
AT1G11370.1	0.111624	0	0.124902	0	0	0	2.61265	0.8628
AT1G11380.1	17.0784	21.5696	22.982	28.8636	24.279	29.7468	-0.431995	0.051798
AT1G11390.1	27.0129	22.0712	23.2318	26.6337	27.0859	19.8312	-0.0216655	1
AT1G11400.1	26.6781	26.8366	23.9812	23.6607	24.5597	23.3081	0.116993	0.731669
AT1G11400.2	29.357	28.7176	26.3543	26.0144	26.6648	25.111	0.119609	0.713549
AT1G11400.3	26.3432	26.962	24.1061	23.9084	25.1211	23.5657	0.0939717	0.823282
AT1G11410.1	13.6181	16.3026	12.4902	10.4057	12.9114	9.91561	0.35514	0.148538
AT1G11420.1	6.02768	6.14482	3.37235	4.33573	4.35058	3.09058	0.404552	0.480127
AT1G11430.1	56.9281	71.8567	67.572	82.6266	76.065	80.8702	-0.288372	0.144513
AT1G11440.1	7.47879	9.90695	9.86726	6.81328	9.40286	8.11277	0.163747	0.771753
AT1G11450.1	11.1624	6.64644	6.86961	10.5296	9.12218	12.3623	-0.368964	0.359242
AT1G11450.2	10.2694	5.89401	6.37	9.16696	8.98184	10.9458	-0.360096	0.38594
AT1G11460.1	1.00461	1.00324	0.374706	0.867145	1.12273	1.03019	-0.318117	0.904105
AT1G11475.1	21.655	19.5631	16.1124	23.1652	25.1211	24.7246	-0.345014	0.131668
AT1G11480.1	102.917	90.7928	85.9326	96.6248	96.6951	86.9226	-0.0021689	1
AT1G11480.2	98.4521	88.1593	84.184	93.4039	93.6076	85.2485	-0.0069343	1
AT1G11482.1	0.223247	0.250809	0	0.247756	0	0.128774	0.268658	1
AT1G11490.1	0.334871	0.125404	0.249804	0.495512	0.280683	0.515097	-0.815925	0.8426
AT1G11500.1	0.669742	0.877831	0.749412	0.247756	0.140341	0.386323	1.49136	0.175745
AT1G11510.1	0	0	0	0	0	0	0	1
AT1G11520.1	0.669742	0.125404	0.124902	0.123878	0.701706	1.15897	-1.01748	0.523909
AT1G11530.1	19.0877	21.0679	25.7298	31.8366	32.9802	36.9582	-0.628923	0.00241797
AT1G11540.1	2.3441	1.12864	1.37392	1.36266	2.10512	2.70426	-0.32145	0.785128
AT1G11545.1	47.4401	47.1521	64.4494	31.3411	28.77	42.753	0.626654	0.00159067
AT1G11560.1	0.111624	0	0	0	0	0	1.8302	1
AT1G11570.1	1.22786	0.877831	0.874314	0.495512	0.982389	0.515097	0.600496	0.69271
AT1G11570.2	1.33948	1.00324	1.12412	0.495512	1.40341	0.515097	0.550527	0.687031
AT1G11572.1	0	0	0	0	0	0	0	1
AT1G11580.1	83.4946	75.6189	61.4518	83.9892	108.203	92.7174	-0.367986	0.135388
AT1G11590.1	0.89299	0.752427	0.874314	0.743267	0.842048	0.386323	0.356541	0.953809
AT1G11595.1	0	0	0	0	0	0	0	1
AT1G11600.1	18.4179	18.309	16.3622	14.8653	15.1569	16.2255	0.199617	0.605558
AT1G11608.1	0	0	0	0	0	0	0	1
AT1G11610.1	1.45111	1.12864	0.374706	0.371634	0.842048	0.772645	0.587385	0.77778
AT1G11610.2	1.45111	1.12864	0.374706	0.371634	0.842048	0.772645	0.587388	0.77778
AT1G11630.1	12.3902	14.6723	12.4902	11.149	11.6483	11.4609	0.206	0.573955
AT1G11650.1	237.647	220.085	234.441	253.826	255.281	294.764	-0.215769	0.193614
AT1G11650.2	250.037	235.133	248.68	270.921	268.332	313.951	-0.217406	0.182531
AT1G11655.1	0.446495	0	0	0.247756	0.140341	0.772645	-1.2211	0.707769
AT1G11660.1	57.1514	56.8082	51.4596	55.8689	64.8377	49.7068	-0.0413513	1
AT1G11670.1	29.5803	25.7079	24.231	28.6158	32.5592	28.2015	-0.164292	0.551597
AT1G11680.1	119.214	113.616	107.541	119.79	129.114	105.08	-0.0557121	0.923906
AT1G11684.1	0	0	0	0	0	0	0	1
AT1G11690.1	0	0	0	0.123878	0	0.128774	-2.71166	0.8628
AT1G11700.1	13.7297	11.788	12.3653	9.04309	11.087	7.984	0.434705	0.208517
AT1G11710.1	4.57657	5.26699	4.49647	3.09695	5.05229	2.70426	0.412589	0.397026
AT1G11720.1	40.8543	40.631	44.0904	65.1598	57.3996	53.5701	-0.488908	0.00112915
AT1G11720.2	41.7473	41.7597	44.9647	66.2747	58.382	53.8276	-0.475167	0.00171538
AT1G11730.1	2.23247	3.38592	2.49804	2.35368	1.82444	1.41652	0.521608	0.413223
AT1G11735.1	0.223247	0.250809	0	0	0.280683	0.257548	-0.114621	1
AT1G11740.1	3.57196	4.63996	7.86883	7.18492	11.2273	16.8694	-1.13482	0.0176351
AT1G11750.1	68.3137	70.4773	66.9475	99.1023	92.2042	99.5424	-0.499718	0.00111258
AT1G11750.2	64.8534	67.3422	63.7	95.1382	87.1519	95.808	-0.505889	0.000771531
AT1G11755.1	9.59964	12.5404	12.4902	11.149	11.929	11.7185	-0.011067	1
AT1G11760.1	6.5858	7.52427	5.49569	5.82226	5.19263	7.59768	0.0712134	1
AT1G11770.1	0	0	0	0.123878	0	0	-1.91712	1
AT1G11780.1	14.3995	12.1642	14.1139	11.8923	13.7534	10.9458	0.157042	0.757861
AT1G11785.1	0.111624	0.250809	0	0	0.280683	0.515097	-1.02925	0.878657
AT1G11790.1	27.6827	27.0874	23.4816	28.9874	32.4188	27.3001	-0.17801	0.509471
AT1G11790.2	26.12	24.7047	21.733	26.2621	29.8927	25.3685	-0.164206	0.548365
AT1G11800.1	7.0323	8.65291	8.74314	9.16696	8.8415	8.37032	-0.115135	0.907277
AT1G11810.1	0	0	0	0	0.140341	0.128774	-2.71649	0.8628
AT1G11820.1	44.3146	44.8948	48.0873	42.1185	40.9796	35.5417	0.210315	0.349999
AT1G11820.2	54.8073	57.3098	62.2012	53.6391	51.2246	47.1313	0.196863	0.370015
AT1G11840.1	234.187	262.221	193.223	230.661	234.51	188.268	0.0778585	0.941275
AT1G11840.2	234.968	262.472	193.598	231.28	235.212	188.525	0.0773199	0.942455
AT1G11840.3	231.954	258.835	190.226	228.802	231.563	186.594	0.0740978	0.947475
AT1G11840.4	234.075	261.594	192.474	230.289	234.23	188.139	0.0764709	0.942455
AT1G11840.5	214.206	238.143	174.238	207.124	213.038	169.209	0.0884585	0.913075
AT1G11840.6	234.187	261.719	192.599	230.537	234.37	188.139	0.0763716	0.942455
AT1G11850.1	14.6227	17.5566	19.9843	12.5117	12.4904	8.88542	0.620002	0.0122187
AT1G11850.2	14.846	18.0582	20.7337	13.2549	13.1921	9.65806	0.568595	0.0263068
AT1G11850.3	12.0554	14.5469	16.8618	10.4057	10.5256	7.34013	0.617758	0.0153614
AT1G11850.4	14.6227	17.5566	20.1092	12.6355	12.4904	8.88542	0.618072	0.0134372
AT1G11860.1	618.172	685.461	794.002	1023.11	967.372	1101.53	-0.559916	5.14183e-05
AT1G11860.2	607.903	673.046	777.14	1005.89	950.952	1087.5	-0.564957	4.14467e-05
AT1G11860.3	540.817	603.195	693.956	903.937	854.117	957.565	-0.563317	5.57956e-05
AT1G11870.1	26.12	23.0744	27.8531	41.7469	36.6291	31.5497	-0.512754	0.00545091
AT1G11870.2	27.0129	24.0777	28.7275	43.4811	37.4711	33.6101	-0.521632	0.003242
AT1G11870.3	25.4502	22.5728	26.3543	39.3932	33.6819	29.7468	-0.46738	0.0150406
AT1G11880.1	6.47418	5.14158	6.1202	5.94614	6.73638	3.60568	0.128879	0.967349
AT1G11890.1	27.6827	27.2128	28.3528	36.0485	35.2257	37.4733	-0.385665	0.0307737
AT1G11900.1	2.79059	2.8843	3.74706	3.22083	2.3858	2.44671	0.215311	0.847273
AT1G11905.1	13.06	11.4118	12.1155	11.6445	12.2097	11.4609	0.053715	1
AT1G11905.2	6.25093	5.39239	4.62137	5.94614	4.63126	5.02219	0.0604492	1
AT1G11910.1	416.915	381.606	315.752	408.673	405.025	339.578	-0.0494124	0.975614
AT1G11915.1	1.00461	1.50485	2.24824	0.867145	0.842048	0.772645	0.912068	0.241535
AT1G11920.1	0	0.125404	0	0.123878	0.140341	0	-0.881203	1
AT1G11925.1	0.111624	0.125404	0	0	0	0	2.61278	0.8628
AT1G11930.1	34.2685	37.1197	36.7212	33.8187	36.208	34.6403	0.0465336	0.98214
AT1G11930.2	40.9659	43.5153	42.5916	40.2603	42.2427	42.3667	0.0250631	1
AT1G11940.1	7.70204	6.39563	7.36922	6.19389	7.71877	6.95381	0.0468578	1
AT1G11950.1	13.953	12.5404	11.491	15.1131	14.5955	11.0746	-0.0995335	0.905892
AT1G11960.1	15.9622	16.6788	14.7384	13.0072	15.0165	12.1048	0.242328	0.459116
AT1G11990.1	0	0	0	0	0	0	0	1
AT1G12000.1	162.859	140.578	110.788	151.874	166.304	145.772	-0.16263	0.57608
AT1G12010.1	2.12085	2.7589	2.49804	2.60144	2.94717	2.96181	-0.207643	0.910778
AT1G12020.1	8.9299	9.90695	10.7416	16.228	13.0517	12.6199	-0.506976	0.0406388
AT1G12030.1	0.223247	0	0.124902	0.123878	0.140341	0.257548	-0.483289	1
AT1G12040.1	19.5342	9.40533	5.74549	12.14	16.5603	11.2034	-0.198718	0.961152
AT1G12050.1	36.9475	41.2581	28.8524	48.5601	38.3132	33.2237	-0.166574	0.644509
AT1G12060.1	3.90683	3.00971	2.12333	2.97307	2.24546	2.31794	0.266269	0.793385
AT1G12064.1	0	0.501618	0.249804	0.247756	0.421024	0	0.140338	1
AT1G12070.1	0.89299	0.752427	1.12412	0.371634	0.421024	0.386323	1.20214	0.302202
AT1G12080.1	59.1606	60.5703	98.0481	12.6355	10.1046	19.4449	2.36463	6.18848e-16
AT1G12080.2	92.0896	94.555	152.505	19.8205	17.1216	31.4209	2.30867	1.54075e-15
AT1G12090.1	972.801	997.843	1149.22	1008.74	1009.05	1020.79	0.0380438	1
AT1G12100.1	0.223247	0.376213	0.249804	0.247756	0.140341	0.643871	-0.29139	1
AT1G12110.1	203.602	182.84	166.245	177.393	195.074	137.66	0.115943	0.864846
AT1G12120.1	74.8995	72.1076	88.4306	65.6553	69.1882	77.007	0.151993	0.556055
AT1G12130.1	1.11624	1.37945	1.24902	0.619389	1.26307	0.772645	0.501959	0.734503
AT1G12140.1	36.0545	32.6052	32.5994	26.6337	26.1035	33.9964	0.223384	0.496135
AT1G12140.2	33.7104	30.8495	30.8508	25.0233	25.4018	32.3223	0.205616	0.553819
AT1G12150.1	2.12085	1.88107	1.49882	1.48653	1.40341	1.28774	0.398238	0.711488
AT1G12160.1	8.9299	5.89401	3.24745	6.93716	7.71877	5.79484	-0.166044	0.872995
AT1G12180.1	0	0	0	0	0.140341	0	-1.92221	1
AT1G12200.1	63.7372	62.7022	31.85	78.0431	72.2758	50.737	-0.344422	0.530741
AT1G12210.1	6.25093	4.51456	4.49647	7.06104	6.73638	6.30993	-0.391478	0.476829
AT1G12220.1	16.1854	16.428	13.989	10.9013	12.0693	11.7185	0.428195	0.0575021
AT1G12220.2	16.0738	16.428	14.2388	11.149	12.2097	11.8472	0.410752	0.0682164
AT1G12230.1	75.5693	72.86	78.5634	97.1203	88.415	90.657	-0.28339	0.0924383
AT1G12230.2	72.5554	69.5995	75.6906	91.0503	83.3627	86.4075	-0.26012	0.139317
AT1G12240.1	108.722	102.957	99.2971	74.2029	71.7144	65.4173	0.557374	0.00111258
AT1G12244.1	7.70204	7.39886	7.99373	9.66248	7.71877	7.85522	-0.131319	0.87533
AT1G12250.1	20.0923	20.6917	25.3551	26.1382	26.1035	30.5195	-0.325633	0.112631
AT1G12250.2	18.4179	19.1869	23.2318	24.0323	23.016	26.9138	-0.284756	0.199736
AT1G12260.1	6.36255	5.6432	3.49726	5.07899	5.05229	3.86323	0.153015	0.944005
AT1G12270.1	88.7409	85.6512	81.6859	89.8115	86.7309	80.7414	-0.00653646	1
AT1G12280.1	6.92067	5.6432	5.49569	7.55655	8.8415	6.18116	-0.312367	0.46194
AT1G12290.1	4.2417	4.13835	3.37235	3.96409	3.50853	3.73445	0.0686487	1
AT1G12290.2	4.6882	4.51456	3.87196	4.70736	3.64887	3.86323	0.094889	1
AT1G12294.1	0	0	0	0.123878	0.140341	0	-2.71508	0.8628
AT1G12300.1	6.36255	6.64644	6.86961	5.94614	6.03467	7.08258	0.0585592	1
AT1G12310.1	69.0951	68.9724	67.0724	64.0449	61.1888	65.2885	0.106319	0.698903
AT1G12320.1	4.46495	4.63996	4.12177	3.09695	3.08751	2.06039	0.680879	0.136559
AT1G12330.1	30.25	30.9749	37.7204	20.5637	23.5773	19.1874	0.644317	0.000150507
AT1G12340.1	7.47879	5.7686	7.74392	8.67145	9.54321	8.75664	-0.356659	0.301392
AT1G12350.1	16.8552	15.5502	15.1131	14.6176	16.4199	14.809	0.0548404	1
AT1G12360.1	87.8479	80.8859	75.5657	87.3339	84.0644	84.2183	-0.0647675	0.893317
AT1G12370.1	5.58119	4.63996	4.24667	6.68941	6.03467	4.37832	-0.236402	0.742224
AT1G12370.2	5.91606	5.14158	4.24667	7.55655	6.73638	4.89342	-0.321509	0.568119
AT1G12380.1	7.36717	8.65291	6.74471	6.56553	7.1574	3.60568	0.396007	0.324093
AT1G12390.1	15.9622	14.0453	17.4863	15.3609	19.0864	15.3241	-0.0639948	0.975147
AT1G12400.1	5.46956	4.38916	3.37235	2.72531	4.21024	2.57548	0.49293	0.338423
AT1G12410.1	87.7363	99.0695	97.9232	113.101	117.045	121.434	-0.304652	0.086985
AT1G12420.1	14.7343	10.534	10.9914	8.29982	8.8415	5.40852	0.690598	0.0190084
AT1G12430.1	37.7288	40.631	42.4667	41.1275	39.2956	33.095	0.0888942	0.821407
AT1G12430.2	36.3893	39.0008	40.2184	40.1364	37.3308	32.0648	0.0765879	0.870863
AT1G12440.1	91.1966	95.3074	125.402	96.377	103.291	113.321	-0.00550422	1
AT1G12440.2	83.8294	87.1561	115.035	89.316	92.2042	102.247	0.0107475	1
AT1G12450.1	13.953	13.6691	11.6159	13.0072	15.7182	14.1652	-0.123416	0.820825
AT1G12460.1	21.0969	24.0777	28.6026	17.7145	15.4375	17.2557	0.54429	0.00316654
AT1G12470.1	59.1606	59.1909	49.0865	55.9928	53.6104	42.753	0.136788	0.680144
AT1G12480.1	5.46956	5.89401	6.4949	4.95512	4.63126	4.89342	0.298185	0.621259
AT1G12490.1	0	0.125404	0	0.123878	0	0.128774	-0.879076	1
AT1G12500.1	49.5609	56.9336	68.0716	42.9856	45.8916	43.912	0.393441	0.0145119
AT1G12520.1	20.2039	17.8074	33.8484	16.4758	17.683	28.0728	0.206412	0.839742
AT1G12520.2	20.2039	18.8107	33.2239	16.9713	17.4023	28.5879	0.197001	0.852911
AT1G12520.3	19.0877	17.055	32.4745	15.7325	16.9813	26.5275	0.210758	0.830323
AT1G12530.1	11.6089	13.2929	10.8665	11.0251	13.4728	12.2335	-0.0358593	1
AT1G12550.1	2.67897	2.8843	3.49726	2.35368	3.50853	2.31794	0.151164	0.991712
AT1G12560.1	7.14392	2.63349	2.12333	4.4596	5.19263	4.63587	-0.252827	0.907809
AT1G12570.1	0.334871	1.50485	0.62451	0.495512	0.561365	0.128774	1.0151	0.407844
AT1G12580.1	50.5656	49.7856	63.4502	52.5242	48.8388	47.2601	0.138939	0.607013
AT1G12600.1	1.33948	1.00324	0.999216	0.247756	0.842048	0.128774	1.47292	0.116905
AT1G12610.1	0	0	0.124902	0	0	0	1.83419	1
AT1G12620.1	9.48802	8.5275	7.49412	7.92819	7.71877	5.53729	0.272028	0.510766
AT1G12630.1	0.334871	0.376213	0.374706	0.619389	0.280683	0.128774	0.0515258	1
AT1G12640.1	35.9428	32.3543	32.0998	35.3052	32.2785	25.6261	0.108003	0.804312
AT1G12650.1	22.2131	20.6917	24.231	24.1562	27.0859	25.4973	-0.191624	0.52298
AT1G12650.2	22.7712	20.8171	24.8555	24.6517	27.6472	26.0124	-0.192969	0.533395
AT1G12650.3	22.2131	20.6917	24.231	24.1562	27.0859	25.6261	-0.194048	0.51102
AT1G12650.4	19.7574	18.0582	22.3575	22.6697	24.279	23.4369	-0.225444	0.411633
AT1G12663.1	0	0	0	0	0	0	0	1
AT1G12665.1	0	0	0	0	0	0	0	1
AT1G12669.1	0	0.125404	0	0	0	0	1.83458	1
AT1G12670.1	0	0	0	0	0	0	0	1
AT1G12672.1	0	0	0.124902	0	0	0	1.83434	1
AT1G12672.2	0.111624	0	0.124902	0	0	0	2.61217	0.8628
AT1G12680.1	28.0176	30.2225	26.3543	23.6607	24.1387	25.8836	0.19891	0.414119
AT1G12700.1	6.80905	5.5178	6.61981	3.96409	4.91194	4.76464	0.478087	0.281769
AT1G12710.1	29.9152	32.2289	29.352	19.0772	23.437	19.1874	0.570481	0.00209403
AT1G12730.1	17.7482	16.8042	20.2341	13.3788	13.0517	11.976	0.511617	0.0899013
AT1G12730.2	16.2971	16.3026	18.8602	12.2639	12.35	10.9458	0.532319	0.0623459
AT1G12740.1	13.6181	6.52103	6.2451	10.4057	12.35	13.135	-0.437076	0.494403
AT1G12740.2	12.3902	5.89401	5.87039	9.16696	11.2273	12.4911	-0.437526	0.492286
AT1G12750.1	19.6458	20.3155	18.2357	16.3519	20.2091	22.793	-0.0260777	1
AT1G12750.2	20.762	20.6917	19.11	17.0951	22.0336	23.4369	-0.0435591	1
AT1G12750.3	20.8736	21.695	19.6096	17.9623	22.3143	23.952	-0.0444475	1
AT1G12760.1	56.5932	48.0299	54.3324	52.6481	55.5751	56.6606	-0.0514714	0.94625
AT1G12760.2	50.9004	44.3932	50.4604	49.0556	51.2246	52.5399	-0.0671692	0.879176
AT1G12770.1	45.5425	47.6537	54.3324	77.2998	68.3462	82.8018	-0.632124	5.4698e-05
AT1G12775.1	3.57196	3.63673	3.74706	4.58348	5.61365	3.34813	-0.299315	0.634754
AT1G12780.1	86.5084	93.9279	120.406	73.8312	56.8382	86.7938	0.467477	0.219656
AT1G12790.1	5.80443	5.6432	5.87039	7.18492	5.47331	2.44671	0.195079	0.866561
AT1G12800.1	162.078	174.187	172.615	217.653	211.775	185.564	-0.273344	0.204138
AT1G12805.1	0.111624	0	0	0	0.140341	0.257548	-1.3955	0.942455
AT1G12810.1	24.7805	21.1934	22.1077	22.0503	17.9637	24.2095	0.0830881	0.90447
AT1G12810.2	22.7712	19.6885	20.1092	19.4488	16.4199	22.0204	0.111311	0.825787
AT1G12820.1	55.7003	50.538	48.5869	42.2424	45.0495	48.4191	0.191202	0.436669
AT1G12830.1	15.7389	19.3123	15.9875	19.325	18.2444	17.2557	-0.105589	0.855165
AT1G12840.1	144.106	138.321	134.894	140.23	152.27	131.221	-0.0213056	1
AT1G12845.1	21.4318	24.3285	26.9788	11.3968	13.1921	15.8392	0.845854	6.24411e-05
AT1G12850.1	53.3562	47.9045	49.4612	53.3914	48.2774	43.5257	0.0542093	0.945198
AT1G12855.1	0.334871	0	0.249804	0.123878	0	0.257548	0.56115	0.998456
AT1G12860.1	47.5517	50.0364	51.9592	43.9767	47.0143	38.8898	0.203647	0.412979
AT1G12880.1	8.70665	5.7686	6.4949	4.70736	5.89433	6.95381	0.264061	0.658687
AT1G12890.1	0.111624	0.125404	0.124902	0.371634	0	0.128774	-0.477361	1
AT1G12900.1	655.343	721.703	863.947	940.977	942.953	1015.38	-0.371659	0.0410024
AT1G12900.2	601.652	663.64	790.88	860.58	862.116	940.309	-0.373186	0.0441917
AT1G12900.3	642.283	704.146	837.718	921.652	922.463	997.485	-0.379719	0.0343132
AT1G12900.4	571.067	625.768	751.535	819.452	822.821	886.997	-0.376547	0.0401483
AT1G12910.1	33.5987	33.7338	38.3449	40.0126	42.3831	39.6624	-0.207954	0.337101
AT1G12920.1	102.247	106.468	99.2971	121.772	122.799	120.661	-0.245783	0.152029
AT1G12930.1	34.9382	34.2354	37.4706	35.9246	35.2257	27.5577	0.111683	0.76556
AT1G12940.1	0.111624	0	0	0.123878	0	0	-0.0879399	1
AT1G12950.1	6.02768	3.13511	1.37392	4.21185	3.36819	2.44671	0.0790691	1
AT1G12960.1	0	0	0	0	0	0	0	1
AT1G12970.1	14.0646	14.0453	12.8649	12.7594	13.3324	17.2557	-0.0808722	0.940516
AT1G12980.1	0.334871	0.877831	0.999216	0.867145	0.701706	0.772645	-0.111645	1
AT1G12990.1	47.5517	45.0202	49.2114	27.8725	31.4364	34.6403	0.594369	6.14411e-05
AT1G13000.1	26.7897	27.589	25.48	24.8995	27.0859	27.8152	0.00190765	1
AT1G13000.2	27.2362	27.9652	25.7298	25.2711	27.0859	28.4591	0.00275117	1
AT1G13020.1	52.798	47.1521	50.96	49.0556	48.4177	41.7228	0.117357	0.730812
AT1G13030.1	16.1854	15.2993	13.989	18.3339	15.7182	13.2637	-0.0570681	0.999041
AT1G13040.1	4.6882	3.51132	3.49726	4.4596	4.0699	4.76464	-0.179987	0.883458
AT1G13050.1	6.92067	5.5178	5.87039	5.45063	5.19263	6.69626	0.080074	1
AT1G13050.2	7.14392	5.5178	5.74549	5.32675	5.05229	6.69626	0.110456	0.969657
AT1G13060.1	107.717	102.33	99.1722	102.447	103.572	105.981	-0.0126422	1
AT1G13060.2	98.787	95.9344	92.8022	94.7666	95.4321	100.701	-0.0166852	1
AT1G13070.1	0	0	0	0	0	0	0	1
AT1G13080.1	11.4972	10.6594	11.9906	9.5386	7.43809	9.65806	0.353622	0.254726
AT1G13080.2	10.4926	10.0324	10.8665	8.29982	6.59604	9.27174	0.372172	0.247852
AT1G13090.1	38.2869	41.8851	39.8437	33.1993	34.945	32.0648	0.260098	0.140861
AT1G13100.1	14.846	11.2864	9.11785	8.17594	9.82389	7.34013	0.484599	0.117899
AT1G13110.1	119.996	113.867	92.8022	103.438	88.6957	88.7254	0.217951	0.395966
AT1G13120.1	36.0545	31.9781	29.7267	25.395	26.2438	29.7468	0.265792	0.276997
AT1G13130.1	1.11624	3.00971	0.124902	3.3447	2.94717	0.128774	-0.590984	0.88333
AT1G13140.1	0.89299	1.88107	1.49882	2.10592	0.701706	1.41652	-0.0140593	1
AT1G13140.2	0.89299	1.88107	1.24902	1.98205	0.701706	1.41652	-0.0563791	1
AT1G13145.1	2.00923	1.25404	2.24824	2.72531	2.80683	1.28774	-0.296853	0.819273
AT1G13150.1	1.00461	1.37945	0.749412	1.23878	1.26307	0.643871	-0.00377957	1
AT1G13160.1	52.0167	45.6472	36.5963	50.7899	51.0842	42.753	-0.105732	0.8628
AT1G13170.1	53.691	49.911	42.3418	44.4722	44.3478	35.6704	0.231079	0.266058
AT1G13170.2	52.3515	48.5315	41.4675	42.9856	43.0848	34.769	0.238125	0.246086
AT1G13180.1	18.8644	15.4247	11.9906	12.8833	14.5955	13.3925	0.184437	0.734585
AT1G13190.1	50.7888	48.2807	47.8375	47.8169	46.874	52.4111	-0.00176407	1
AT1G13195.1	12.0554	12.0388	8.99295	11.0251	10.3853	10.9458	0.033194	1
AT1G13195.2	11.6089	11.9134	8.49334	10.9013	9.68355	10.4307	0.0459258	1
AT1G13200.1	0.111624	0	0	0.371634	0.140341	0.128774	-2.06516	0.605558
AT1G13210.1	92.871	73.1108	57.9545	71.6014	74.6616	72.6286	0.0343601	1
AT1G13220.1	9.26477	11.161	11.2412	13.0072	11.087	5.66606	0.0865991	0.975373
AT1G13220.2	39.1799	39.6278	37.9702	46.4542	45.3302	42.3667	-0.199949	0.263141
AT1G13230.1	0.223247	0	0.124902	0.247756	0.421024	0.128774	-1.02943	0.868153
AT1G13245.1	36.0545	37.8721	38.0951	60.3285	50.2422	50.8658	-0.528083	0.00922966
AT1G13250.1	23.6642	20.4409	21.733	27.5009	29.8927	30.777	-0.418544	0.0179504
AT1G13260.1	40.7427	54.4255	71.8187	91.7935	110.729	90.0132	-0.808979	0.106093
AT1G13270.1	52.4632	52.7953	63.9498	76.4327	76.2053	78.5522	-0.450487	0.121439
AT1G13270.2	48.1098	46.3996	55.4565	68.6284	67.2235	68.1215	-0.44384	0.136368
AT1G13280.1	38.0637	34.8624	29.4769	32.7038	34.1029	25.2397	0.156361	0.646618
AT1G13300.1	7.47879	5.01618	10.3669	8.67145	8.56082	22.6643	-0.803209	0.122202
AT1G13310.1	0.223247	0.250809	0	0.247756	0.140341	0.128774	-0.109249	1
AT1G13320.1	67.8672	65.4611	60.3277	71.8492	71.0127	63.2281	-0.0890806	0.808325
AT1G13320.2	63.179	59.3163	54.9569	66.5224	66.2411	58.2059	-0.104934	0.754462
AT1G13320.3	67.644	64.8341	59.3285	71.1059	70.8723	62.8418	-0.0938777	0.787628
AT1G13330.1	4.2417	4.26375	3.24745	6.56553	5.19263	3.992	-0.420994	0.532233
AT1G13340.1	7.92529	9.02912	3.99686	5.32675	7.29775	6.30993	0.15117	0.939055
AT1G13350.1	50.1191	51.5412	55.4565	43.8528	45.7513	50.737	0.162281	0.443338
AT1G13350.2	50.6772	51.6666	55.2067	44.596	45.4706	50.6083	0.162753	0.437402
AT1G13360.1	50.4539	46.7759	50.3355	40.5081	44.7689	45.7148	0.172684	0.541225
AT1G13360.2	37.5056	35.4895	37.7204	29.9785	32.4188	34.769	0.188898	0.505447
AT1G13360.3	37.5056	35.4895	37.7204	29.9785	32.4188	34.769	0.188899	0.505447
AT1G13370.1	0.111624	0.125404	0.374706	0.619389	0.421024	0	-0.746955	0.933414
AT1G13380.1	25.3386	26.5857	30.8508	24.8995	27.2262	24.3383	0.114126	0.795469
AT1G13390.1	11.9437	13.1675	14.7384	11.2729	14.7358	10.3019	0.136374	0.848252
AT1G13390.2	26.4548	27.4636	29.1022	23.4129	28.6296	22.6643	0.154153	0.644631
AT1G13400.1	0.558119	0.627022	0.874314	0.619389	0.982389	0.901419	-0.274184	0.946927
AT1G13410.1	4.91144	3.38592	3.37235	4.21185	5.05229	3.86323	-0.157699	0.924951
AT1G13420.1	2.12085	2.8843	1.99843	5.45063	3.64887	4.37832	-0.942689	0.366508
AT1G13430.1	2.79059	1.12864	1.37392	4.33573	4.35058	3.09058	-1.12344	0.0102263
AT1G13440.1	899.129	920.469	821.481	1000.19	1044.14	917.387	-0.165258	0.472511
AT1G13440.2	801.682	832.058	735.298	888.328	929.48	823.253	-0.156769	0.518487
AT1G13450.1	30.8082	28.0906	29.1022	23.9084	28.77	26.2699	0.159514	0.621392
AT1G13450.2	27.2362	24.4539	26.3543	20.8115	26.2438	23.4369	0.150185	0.685613
AT1G13450.3	31.4779	27.4636	29.2271	23.9084	28.77	25.3685	0.179325	0.543824
AT1G13460.1	18.7528	15.801	17.9859	15.1131	14.5955	15.7104	0.211018	0.486872
AT1G13460.2	19.0877	15.0485	17.7361	14.7415	14.7358	15.7104	0.201312	0.524035
AT1G13470.1	0.111624	0.752427	0.124902	0	0.140341	0.386323	0.833081	0.8119
AT1G13480.1	2.79059	2.50809	0.62451	2.2298	3.50853	2.70426	-0.49813	0.743314
AT1G13490.1	0.111624	0	0	0.123878	0	0.128774	-0.882502	1
AT1G13500.1	0.334871	0.250809	0	0.247756	0.561365	0.257548	-0.759595	0.926101
AT1G13510.1	1.45111	0.627022	0.999216	1.36266	1.12273	1.28774	-0.279397	0.964769
AT1G13520.1	12.0554	6.39563	0.999216	5.94614	5.33297	6.18116	0.15899	1
AT1G13530.1	2.56735	2.38268	1.74863	4.21185	2.3858	2.83303	-0.495841	0.402052
AT1G13540.1	3.12546	0.877831	1.37392	2.35368	3.22785	2.31794	-0.521217	0.506844
AT1G13550.1	0.781366	0.125404	0.249804	0.371634	0.561365	0.643871	-0.379904	0.898059
AT1G13560.1	68.9835	71.6059	65.1989	77.6714	78.4508	69.7956	-0.134302	0.55897
AT1G13560.2	64.8534	68.7216	61.5767	73.9551	72.9775	66.0612	-0.126154	0.598052
AT1G13570.1	20.6504	17.682	19.2349	18.0862	18.9461	16.9982	0.0940328	0.884049
AT1G13580.1	11.1624	8.15129	9.24275	8.4237	11.929	8.4991	-0.00428983	1
AT1G13580.2	12.167	9.15452	9.86726	8.79533	12.6307	9.14297	0.0391383	1
AT1G13580.3	11.9437	9.15452	9.74236	8.79533	12.6307	9.01419	0.0290099	1
AT1G13590.1	6.36255	5.14158	3.49726	5.94614	5.75399	6.05239	-0.234441	0.736103
AT1G13600.1	0.334871	1.12864	0.499608	0.495512	0.140341	0.901419	0.297964	0.928015
AT1G13610.1	0.334871	0	0	0.619389	0.280683	0.386323	-1.73195	0.384833
AT1G13610.2	0.334871	0	0	0.619389	0.280683	0.386323	-1.73192	0.384496
AT1G13620.1	0.89299	0.376213	0.749412	0.495512	0.421024	0.386323	0.624179	0.767728
AT1G13630.1	2.23247	3.38592	2.49804	5.32675	3.64887	4.37832	-0.729594	0.0709644
AT1G13630.2	2.45572	3.76213	2.62294	6.07002	3.92956	5.53729	-0.824357	0.0261603
AT1G13635.1	3.79521	2.7589	1.37392	1.61041	0.842048	0.772645	1.28343	0.0341086
AT1G13635.2	3.90683	2.7589	1.49882	1.61041	0.842048	0.772645	1.32552	0.0235936
AT1G13640.1	64.965	60.8212	78.6883	97.8635	92.3446	88.5966	-0.447687	0.0123894
AT1G13650.1	1.45111	1.25404	2.12333	0.247756	0.421024	0.128774	2.54805	0.000478929
AT1G13650.2	1.45111	1.12864	2.24824	0.247756	0.561365	0.128774	2.33622	0.00112937
AT1G13670.1	7.36717	7.39886	7.74392	8.4237	7.71877	17.3845	-0.576039	0.188407
AT1G13680.1	0	0	0	0.123878	0	0	-1.91723	1
AT1G13690.1	18.976	20.9425	19.9843	19.6966	21.0512	18.4147	0.0180145	1
AT1G13700.1	20.9853	23.0744	24.3559	20.6876	21.6126	22.1492	0.084912	0.896255
AT1G13710.1	16.2971	19.5631	16.612	16.8474	17.8233	15.968	0.0505276	0.992066
AT1G13730.1	40.9659	36.7435	36.4714	39.1454	47.716	38.2459	-0.128797	0.699102
AT1G13740.1	11.0508	12.6658	14.8633	6.93716	9.40286	11.0746	0.491882	0.0497644
AT1G13750.1	14.1762	12.5404	8.11863	13.2549	12.2097	10.817	-0.0551818	1
AT1G13770.1	11.8321	13.7945	11.1163	10.7774	13.0517	9.91561	0.125737	0.843003
AT1G13770.2	11.6089	13.1675	10.7416	10.6535	12.6307	9.65806	0.111692	0.870626
AT1G13780.1	7.14392	4.76537	5.74549	6.68941	9.26252	8.75664	-0.474002	0.217107
AT1G13790.1	9.71127	11.6626	11.2412	12.3878	12.0693	10.4307	-0.0993892	0.942455
AT1G13800.1	4.13008	2.13188	3.12255	3.71634	2.94717	2.31794	0.0675836	1
AT1G13810.1	10.0461	7.27346	6.2451	7.80431	9.26252	9.52929	-0.164491	0.792429
AT1G13820.1	25.4502	27.9652	25.7298	39.0215	34.524	39.1474	-0.511375	0.00323463
AT1G13830.1	2.3441	1.75566	2.37314	3.09695	1.96478	4.76464	-0.602662	0.416374
AT1G13860.1	23.3294	26.5857	21.733	20.316	19.0864	15.0666	0.394543	0.0408558
AT1G13860.2	21.2085	24.3285	20.4839	18.7056	16.7006	14.6803	0.395981	0.0377549
AT1G13860.3	25.1153	27.4636	22.3575	20.5637	19.3671	15.7104	0.429138	0.0170471
AT1G13860.4	23.6642	26.7111	21.9828	20.316	19.3671	15.3241	0.394894	0.0384749
AT1G13870.1	13.8413	13.9199	11.491	10.9013	11.929	15.1954	0.0473892	1
AT1G13880.1	22.1015	26.0841	25.7298	25.395	23.7177	25.4973	-0.0167099	1
AT1G13900.1	28.9106	27.3382	26.6041	28.9874	29.4717	20.4751	0.0715899	0.948226
AT1G13910.1	3.68358	5.89401	4.87118	4.83124	4.35058	2.31794	0.321945	0.635025
AT1G13920.1	12.5019	10.7848	6.99451	8.17594	6.59604	8.11277	0.404934	0.282056
AT1G13930.1	988.652	1094.15	960.496	1085.67	1001.33	1120.21	-0.0757263	0.890162
AT1G13930.2	987.535	1092.4	958.998	1084.06	1000.21	1118.92	-0.0759896	0.889399
AT1G13930.3	987.535	1092.4	959.372	1084.18	1000.21	1118.92	-0.0758675	0.890068
AT1G13940.1	24.8921	22.949	22.3575	24.0323	24.5597	21.3765	0.00672197	1
AT1G13950.1	9.26477	7.39886	6.2451	9.29084	8.8415	7.984	-0.184149	0.81318
AT1G13960.1	37.9521	31.7273	34.8477	35.0574	36.0677	36.1855	-0.0357269	1
AT1G13960.2	37.1707	30.8495	34.0982	34.3142	35.6467	34.6403	-0.0321681	1
AT1G13970.1	7.92529	6.27022	5.37079	7.92819	8.98184	6.05239	-0.222014	0.724214
AT1G13980.1	83.4946	83.6448	81.6859	83.9892	82.5207	67.0913	0.0912782	0.834661
AT1G13980.2	82.7132	83.0177	81.1863	83.6176	82.24	66.9626	0.0849944	0.86218
AT1G13990.1	19.9807	21.5696	11.3661	18.7056	16.5603	15.4529	0.0616877	1
AT1G13990.2	18.083	19.6885	10.3669	17.0951	15.0165	14.1652	0.057331	1
AT1G13990.3	16.0738	17.9328	8.24353	14.3698	13.7534	11.5897	0.09047	0.998164
AT1G14000.1	71.216	68.0946	48.8367	68.5045	72.8371	65.031	-0.13187	0.697337
AT1G14010.1	24.7805	21.0679	21.608	28.7397	28.3489	31.2921	-0.387842	0.0509457
AT1G14020.1	24.4456	23.8268	18.2357	20.6876	25.1211	17.8996	0.0665812	0.975138
AT1G14030.1	26.0083	31.1003	28.8524	40.632	40.1376	44.1695	-0.541191	0.000972596
AT1G14040.1	16.0738	13.1675	12.3653	15.9802	14.4552	15.5817	-0.143262	0.820646
AT1G14060.1	27.5711	23.8268	19.3598	27.5009	25.9631	22.1492	-0.0943224	0.959274
AT1G14070.1	10.6043	8.27669	8.24353	8.67145	7.99945	7.72645	0.15609	0.836624
AT1G14080.1	15.0692	6.52103	5.87039	9.41472	12.6307	7.984	-0.119119	0.972206
AT1G14090.1	8.9299	7.52427	8.61824	6.19389	8.98184	7.984	0.121194	0.922897
AT1G14100.1	0	0	0.124902	0	0.140341	0.128774	-0.882705	1
AT1G14120.1	16.1854	20.0647	15.6128	16.1041	9.68355	12.3623	0.437547	0.233056
AT1G14130.1	14.5111	14.4215	10.4918	10.0341	12.0693	10.1732	0.292955	0.437402
AT1G14140.1	15.2925	13.4183	16.8618	13.5027	13.1921	14.2939	0.152397	0.711488
AT1G14150.1	41.8589	47.4029	57.9545	66.3986	71.153	77.007	-0.54441	0.00311631
AT1G14150.2	29.6919	31.6019	41.0928	48.1885	52.628	53.3125	-0.5909	0.00317346
AT1G14160.1	1.8976	1.75566	2.99765	1.1149	1.6841	3.60568	0.0515731	1
AT1G14170.1	31.2546	27.7144	24.6057	25.8905	23.1563	25.3685	0.16822	0.57563
AT1G14170.2	30.3617	27.3382	24.1061	24.2801	22.4546	24.7246	0.19594	0.499575
AT1G14170.3	32.5941	28.9684	25.6049	26.5099	24.7001	26.3987	0.168763	0.581624
AT1G14180.1	9.48802	9.53074	10.8665	8.54757	6.17502	7.72645	0.404819	0.185449
AT1G14180.2	8.59503	9.02912	10.4918	8.29982	5.89433	7.4689	0.366794	0.264604
AT1G14182.1	0.111624	0	0	0.123878	0	0	-0.0875334	1
AT1G14185.1	2.12085	1.63026	1.74863	1.85817	2.3858	2.57548	-0.295916	0.783064
AT1G14190.1	3.01384	3.00971	4.62137	1.98205	2.24546	3.86323	0.389515	0.669383
AT1G14200.1	9.04152	7.64967	6.2451	8.4237	8.8415	10.9458	-0.293212	0.469813
AT1G14205.1	2.45572	4.01294	2.99765	3.22083	4.35058	2.44671	-0.0809166	1
AT1G14210.1	23.7759	20.9425	23.3567	35.553	34.8046	29.7468	-0.555072	0.0069354
AT1G14220.1	1.8976	1.00324	0.749412	2.35368	1.12273	0.901419	-0.252986	0.942455
AT1G14230.1	30.3617	23.7014	21.1084	21.5548	20.9108	16.3543	0.356395	0.233516
AT1G14240.1	9.82289	5.89401	3.12255	9.91023	7.85911	3.4769	-0.168893	0.977953
AT1G14240.2	9.93451	5.89401	3.12255	9.91023	7.85911	3.4769	-0.160342	0.987042
AT1G14240.3	9.37639	5.14158	2.62294	9.5386	7.71877	3.21935	-0.250863	0.909463
AT1G14240.4	10.381	5.89401	3.12255	10.0341	7.85911	3.4769	-0.135156	1
AT1G14250.1	2.3441	1.63026	1.99843	4.4596	6.17502	5.27974	-1.40055	0.0127483
AT1G14260.1	0.89299	2.13188	1.49882	0.991023	0.701706	0.515097	1.00019	0.269364
AT1G14260.2	0.89299	2.25728	1.49882	0.991023	0.982389	0.515097	0.879228	0.364647
AT1G14270.1	27.5711	29.9717	30.1014	33.0754	35.0853	34.1252	-0.223342	0.264681
AT1G14270.2	25.6735	28.5922	28.4777	31.9605	32.8399	32.3223	-0.232276	0.259195
AT1G14270.3	26.3432	29.0938	28.7275	32.3321	33.6819	32.7086	-0.23093	0.254619
AT1G14270.4	24.6688	27.3382	27.3535	28.9874	30.7347	30.5195	-0.1862	0.430018
AT1G14280.1	57.7095	54.4255	52.5837	24.6517	19.6478	20.7326	1.33821	4.78988e-19
AT1G14290.1	58.3792	52.1682	69.9451	34.3142	42.2427	43.0106	0.595059	8.56303e-05
AT1G14300.1	20.5388	17.3058	17.9859	17.8384	20.0688	19.96	-0.0495393	1
AT1G14300.2	19.0877	15.0485	16.2373	16.4758	18.3847	18.0284	-0.0673808	0.995576
AT1G14310.1	10.6043	8.5275	9.74236	10.6535	12.2097	9.40051	-0.155168	0.824271
AT1G14315.1	0	0	0	0	0	0	0	1
AT1G14315.2	0	0	0	0.123878	0	0	-1.9169	1
AT1G14320.1	457.211	448.321	424.792	513.846	558.418	552.312	-0.288193	0.150738
AT1G14320.2	322.816	317.775	307.883	363.829	387.763	397.526	-0.276757	0.174818
AT1G14330.1	27.5711	28.9684	28.7275	23.1652	22.0336	20.2175	0.381287	0.060123
AT1G14340.1	11.274	10.9102	8.24353	10.2819	8.28013	9.40051	0.121106	0.875896
AT1G14345.1	43.5333	49.1585	59.0787	70.2388	62.0308	85.8924	-0.52524	0.00453125
AT1G14350.1	29.2454	35.2386	28.2279	18.3339	17.4023	17.7708	0.79117	2.63476e-05
AT1G14350.2	29.0222	34.737	28.2279	18.0862	17.5427	17.7708	0.782953	2.53144e-05
AT1G14360.1	21.5434	20.1901	16.612	21.6786	26.6648	25.7548	-0.340305	0.129841
AT1G14370.1	21.8783	19.4377	15.238	11.8923	14.1745	13.9076	0.505262	0.0266392
AT1G14380.1	55.7003	56.0558	60.8273	40.7558	40.4183	44.2983	0.459179	0.00331953
AT1G14380.2	47.5517	47.9045	52.209	36.9156	34.6643	40.0488	0.402195	0.0127833
AT1G14380.3	55.1421	54.8017	60.2028	40.2603	40.2779	43.7832	0.452075	0.00375464
AT1G14390.1	8.70665	6.14482	5.12098	6.19389	6.87672	3.21935	0.302035	0.690036
AT1G14400.1	114.972	115.121	114.785	101.828	109.186	122.851	0.0469336	0.956528
AT1G14400.2	88.0711	89.5388	87.4314	74.9461	81.2576	95.5504	0.0742567	0.875707
AT1G14410.1	18.8644	21.4442	20.9835	25.5188	22.3143	21.5053	-0.180072	0.666444
AT1G14420.1	0.111624	0.125404	0.124902	0.123878	0	0	1.20178	0.942455
AT1G14430.1	4.2417	5.01618	3.99686	3.3447	2.80683	3.09058	0.511853	0.206531
AT1G14440.1	16.2971	18.0582	16.1124	15.7325	19.0864	19.5737	-0.106935	0.879188
AT1G14440.2	15.9622	17.055	15.4878	15.3609	18.2444	19.4449	-0.127929	0.813576
AT1G14450.1	36.1661	36.8689	31.4753	37.1634	40.1376	36.8294	-0.125889	0.762652
AT1G14455.1	0.89299	0.376213	0.124902	0.247756	0.140341	0.128774	1.3806	0.454304
AT1G14460.1	33.2639	33.3576	32.7243	22.298	26.1035	18.6723	0.569638	0.000296781
AT1G14470.1	3.12546	3.76213	1.74863	3.84021	2.94717	2.18916	-0.0565528	1
AT1G14480.1	6.13931	5.5178	6.1202	5.32675	5.33297	4.24955	0.254703	0.758416
AT1G14480.2	4.46495	4.51456	5.24588	4.33573	4.35058	3.4769	0.224627	0.839182
AT1G14490.1	1.11624	1.75566	0.874314	0.743267	0.842048	1.28774	0.371903	0.833621
AT1G14500.1	0.781366	0.250809	0	0.371634	0	0.128774	0.975673	0.833544
AT1G14510.1	62.5093	60.0687	56.4557	51.9048	54.5928	54.2139	0.156786	0.451361
AT1G14520.1	6.13931	8.4021	11.6159	11.6445	14.4552	13.2637	-0.593302	0.046313
AT1G14520.2	5.24632	8.02588	11.1163	11.6445	13.3324	12.4911	-0.624655	0.055392
AT1G14530.1	5.35794	6.64644	6.1202	4.95512	5.47331	4.24955	0.302513	0.516999
AT1G14530.2	6.80905	7.90048	7.49412	6.44165	7.1574	6.30993	0.156733	0.824807
AT1G14540.1	11.274	7.64967	3.87196	3.46858	4.63126	7.984	0.506093	0.544749
AT1G14550.1	0.334871	0.501618	0.124902	1.23878	1.6841	1.54529	-2.15637	0.00356905
AT1G14560.1	16.1854	11.788	10.9914	12.0162	11.7887	11.2034	0.160797	0.746044
AT1G14570.1	66.8626	56.0558	55.0818	61.0718	59.5047	55.7592	0.0149442	1
AT1G14570.2	66.5278	55.178	54.0826	60.7002	57.9609	54.8578	0.020099	1
AT1G14570.3	64.1837	53.5477	53.9577	58.5942	57.2592	54.4715	0.0128956	1
AT1G14570.4	63.7372	52.6699	52.9585	58.2226	55.7155	53.4413	0.01836	1
AT1G14580.1	21.7666	22.5728	25.1053	14.246	16.5603	15.4529	0.586631	0.00222492
AT1G14580.2	21.655	22.0712	25.1053	14.1221	16.2796	15.5817	0.582322	0.0027376
AT1G14590.1	9.26477	7.14805	8.61824	7.18492	7.57843	6.82503	0.217888	0.660807
AT1G14600.1	1.67436	1.75566	1.62373	2.60144	2.3858	2.70426	-0.604316	0.279656
AT1G14610.1	185.519	161.396	144.387	193.497	201.53	161.354	-0.178712	0.426783
AT1G14620.1	28.9106	26.8366	21.9828	31.7127	27.0859	29.3605	-0.181147	0.633903
AT1G14620.2	25.1153	22.322	19.4847	27.5009	23.2966	24.9822	-0.178645	0.647159
AT1G14630.1	3.90683	4.76537	3.24745	3.3447	2.10512	2.96181	0.490932	0.37415
AT1G14640.1	7.47879	6.64644	4.37157	6.44165	6.4557	10.4307	-0.331201	0.580101
AT1G14642.1	0.223247	0	0	0	0.140341	0.128774	-0.107672	1
AT1G14650.1	116.2	103.459	97.6734	106.783	104.835	108.17	-0.010448	1
AT1G14650.2	113.856	100.951	94.6757	104.057	101.046	104.565	-0.000183062	1
AT1G14660.1	8.4834	9.02912	8.49334	4.95512	6.59604	7.4689	0.453065	0.206888
AT1G14660.2	8.14853	9.02912	8.61824	5.07899	6.17502	6.82503	0.512677	0.0933508
AT1G14670.1	161.743	144.717	145.886	164.881	184.408	140.621	-0.114282	0.694172
AT1G14680.1	1.8976	2.7589	3.24745	2.47756	3.22785	3.09058	-0.158658	0.967816
AT1G14685.1	64.072	64.5833	63.8249	59.2136	57.3996	63.0993	0.0985796	0.749997
AT1G14685.2	65.7464	66.2135	63.8249	59.0898	58.9433	63.7432	0.106986	0.703545
AT1G14685.3	67.1975	68.22	65.3238	60.4524	59.224	64.3871	0.124852	0.628703
AT1G14686.1	0	0.125404	0.124902	0.123878	0.140341	0	-0.0984667	1
AT1G14687.1	5.80443	4.51456	5.74549	5.57451	4.35058	4.37832	0.165707	0.887051
AT1G14690.1	53.4678	58.5639	49.711	45.0916	43.6461	39.1474	0.338571	0.0342025
AT1G14690.2	52.5748	56.8082	48.7118	44.3483	43.0848	38.8898	0.323491	0.0429648
AT1G14700.1	59.942	74.3648	63.4502	34.6858	34.1029	36.1855	0.912374	1.78599e-09
AT1G14700.2	54.3608	67.7184	58.8288	31.5889	30.8751	34.3827	0.899877	6.98813e-09
AT1G14710.1	128.144	125.906	120.905	99.9695	103.01	95.0353	0.331714	0.0145374
AT1G14710.2	127.921	126.157	120.905	99.8456	102.589	95.2929	0.333174	0.0141452
AT1G14720.1	58.4908	62.2006	68.821	58.0987	61.7502	53.8276	0.125702	0.668217
AT1G14730.1	6.36255	12.0388	10.6167	8.05206	8.28013	7.72645	0.264752	0.671178
AT1G14740.1	143.325	125.906	147.509	145.061	134.728	133.41	0.0122956	1
AT1G14750.1	1.67436	2.13188	0.999216	1.48653	1.54375	1.67406	0.0319674	1
AT1G14750.2	0.89299	1.50485	0.62451	1.1149	0.561365	1.15897	0.0688849	1
AT1G14760.1	0.781366	0.627022	0.62451	0.495512	0.421024	0.386323	0.627436	0.740251
AT1G14760.2	1.45111	2.00647	1.74863	0.743267	1.12273	1.28774	0.714508	0.330768
AT1G14760.3	0.89299	1.00324	0.999216	0.371634	0.561365	1.03019	0.548544	0.770096
AT1G14770.1	7.81366	9.65614	10.3669	9.04309	7.85911	6.82503	0.224265	0.633139
AT1G14770.2	7.14392	9.27993	10.242	8.79533	7.85911	6.69626	0.184935	0.758196
AT1G14780.1	5.35794	5.26699	4.87118	3.59246	3.78921	3.73445	0.479832	0.260912
AT1G14790.1	16.8552	18.0582	17.9859	11.0251	12.0693	10.4307	0.658215	0.00109343
AT1G14800.1	0	0.125404	0	0	0	0	1.83458	1
AT1G14810.1	75.4577	78.0016	70.5696	92.5368	94.8707	87.824	-0.296649	0.0943314
AT1G14820.1	18.3063	16.428	18.6104	21.1831	19.9285	21.8916	-0.240113	0.312541
AT1G14820.2	18.7528	17.055	18.7353	20.8115	19.7881	21.8916	-0.196189	0.46392
AT1G14820.3	19.7574	17.9328	21.1084	22.6697	21.7529	23.4369	-0.207084	0.421786
AT1G14830.1	104.703	100.324	95.9247	95.8815	104.133	92.5886	0.0415292	0.973683
AT1G14840.1	34.2685	33.483	34.5979	32.5799	34.1029	26.785	0.132062	0.692196
AT1G14840.2	32.8174	32.7306	33.7235	31.9605	31.9978	26.1412	0.140226	0.645061
AT1G14850.1	69.8765	65.8373	58.0794	76.6804	76.6263	53.3125	-0.0915828	0.879218
AT1G14860.1	10.7159	8.02588	7.99373	10.5296	12.6307	8.75664	-0.247839	0.62591
AT1G14870.1	111.624	73.487	39.9686	78.5386	80.5559	86.0212	-0.122294	0.961837
AT1G14880.1	0.111624	0	0	0.247756	0.140341	0.128774	-1.76875	0.772301
AT1G14890.1	30.3617	24.9555	25.9796	16.7235	14.5955	20.2175	0.656709	0.0069354
AT1G14900.1	79.811	84.7734	78.5634	78.0431	89.3974	77.5221	-0.0100528	1
AT1G14910.1	59.942	61.3228	61.3269	59.4614	53.7507	56.0168	0.108757	0.740256
AT1G14920.1	72.7787	73.3616	82.4353	56.4883	55.9962	51.6384	0.477493	0.00140232
AT1G14930.1	0.334871	0.250809	0.249804	0.123878	0	0.257548	1.02328	0.840338
AT1G14950.1	0.334871	0.501618	0.62451	0	0.421024	0.257548	1.07656	0.744399
AT1G14960.1	1.78598	1.25404	2.37314	2.97307	2.94717	3.34813	-0.771052	0.346946
AT1G14970.1	12.0554	11.161	12.1155	7.06104	9.12218	8.4991	0.522431	0.0236378
AT1G14980.1	110.731	96.5614	87.8061	112.109	123.079	123.237	-0.279853	0.327414
AT1G14990.1	9.82289	10.534	7.11941	8.54757	9.68355	9.14297	0.00900972	1
AT1G14990.2	8.81828	9.53074	5.87039	7.55655	7.99945	8.24155	0.0282344	1
AT1G15000.1	28.0176	32.2289	27.7282	37.535	36.6291	34.8978	-0.310791	0.115837
AT1G15010.1	1.33948	2.8843	4.49647	3.3447	3.92956	5.15097	-0.513087	0.775155
AT1G15015.1	0	0	0	0	0	0	0	1
AT1G15020.1	17.3017	17.1804	15.8626	22.9174	20.9108	16.8694	-0.269279	0.274056
AT1G15020.2	20.3155	19.8139	19.3598	24.6517	22.1739	19.7024	-0.161558	0.60297
AT1G15030.1	27.9059	28.5922	27.3535	28.6158	25.4018	24.8534	0.0869762	0.8628
AT1G15040.1	6.69742	3.26052	10.1171	6.56553	7.99945	16.6119	-0.633997	0.55502
AT1G15040.2	6.25093	2.7589	9.99216	6.19389	7.85911	15.3241	-0.627375	0.560541
AT1G15050.1	0	0.627022	0.62451	0.123878	0.140341	0	2.03101	0.251658
AT1G15060.1	18.4179	19.6885	15.238	17.4668	21.0512	18.9298	-0.103482	0.852248
AT1G15080.1	5.35794	4.38916	5.12098	10.2819	14.5955	9.52929	-1.20175	5.62083e-05
AT1G15100.1	13.5065	11.0356	11.491	11.3968	12.4904	13.135	-0.0349296	1
AT1G15110.1	18.976	15.0485	15.4878	15.7325	18.2444	20.8614	-0.143968	0.807374
AT1G15110.2	17.8598	14.1707	14.3637	14.7415	16.7006	18.4147	-0.100509	0.926716
AT1G15120.1	100.238	99.3203	82.1855	96.0054	94.7304	87.5664	0.0181283	1
AT1G15120.2	68.3137	66.8406	58.7039	66.2747	61.4695	60.2663	0.0443361	0.995576
AT1G15125.1	26.12	32.9814	17.2365	26.386	14.1745	37.7308	-0.0370801	1
AT1G15130.1	107.159	101.703	87.4314	96.5009	85.1871	90.657	0.121586	0.694198
AT1G15140.1	53.9143	63.7055	66.0732	90.307	83.2224	95.4217	-0.551399	0.000442379
AT1G15140.2	42.8635	51.792	53.7079	72.0969	66.6621	74.4315	-0.52465	0.00179313
AT1G15140.3	48.2215	55.9304	59.0787	79.9012	74.5212	84.0895	-0.548441	0.000877477
AT1G15150.1	0.446495	0.376213	0.374706	0.495512	0.842048	0.901419	-0.862955	0.490863
AT1G15160.1	3.34871	1.88107	1.24902	2.35368	1.96478	2.06039	0.0382647	1
AT1G15165.1	2.3441	1.63026	2.24824	2.2298	1.82444	1.28774	0.220717	0.923413
AT1G15170.1	19.0877	16.0518	18.3606	25.5188	29.4717	20.3463	-0.489604	0.0164388
AT1G15180.1	37.8405	40.2548	46.8383	34.4381	35.366	36.4431	0.232402	0.255705
AT1G15180.2	30.6965	34.8624	40.5932	28.6158	30.1734	30.777	0.24332	0.275248
AT1G15190.1	1.33948	0.877831	1.12412	0.867145	1.12273	1.54529	-0.0680689	1
AT1G15200.1	91.7547	92.4231	97.1738	79.9012	92.2042	95.5504	0.0723178	0.886183
AT1G15200.2	89.7455	91.0436	95.55	77.7953	89.5377	94.0051	0.0807893	0.8628
AT1G15200.3	90.192	91.7961	96.4244	78.0431	90.0991	94.0051	0.0871132	0.839742
AT1G15200.4	70.7695	71.6059	74.8163	59.5853	71.0127	71.0833	0.107464	0.772694
AT1G15210.1	65.9696	42.3867	45.7141	71.9731	75.2229	62.8418	-0.444861	0.0614728
AT1G15215.1	5.80443	7.64967	4.74628	5.57451	4.63126	5.02219	0.251316	0.668217
AT1G15215.2	6.47418	8.15129	5.74549	6.93716	5.75399	5.53729	0.15512	0.842246
AT1G15215.3	5.91606	7.77508	5.24588	5.94614	5.19263	5.27974	0.200343	0.744282
AT1G15220.1	5.80443	6.77184	8.11863	9.16696	6.87672	8.11277	-0.232334	0.638909
AT1G15220.2	6.5858	8.4021	9.24275	10.5296	7.43809	8.62787	-0.14393	0.878382
AT1G15230.1	27.4594	25.3317	21.733	21.0592	20.3495	26.0124	0.145063	0.757988
AT1G15240.1	33.4871	29.47	25.7298	26.0144	25.8228	21.3765	0.278981	0.250134
AT1G15240.2	51.0121	43.3899	47.3379	40.7558	39.7166	36.5719	0.277296	0.115689
[truncated: 30,813 more rows]

## Sheet: C) ZT24 RNA-seq
	sob3-6-Rep1 CPM	sob3-6-Rep2 CPM	sob3-6-Rep3 CPM	SOB3-D-Rep1 CPM	SOB3-D-Rep2 CPM	SOB3-D-Rep3 CPM	logfc (sob3-6/SOB3-D) from edgeR	Adjusted p-value from edgeR
AT1G01010.1	15.8778	18.6141	14.5103	28.3986	36.047	31.3613	-0.967524	0.000147403
AT1G01020.1	11.3588	11.7811	13.9648	18.1751	13.3959	13.1184	-0.259281	0.503009
AT1G01020.2	9.89312	10.603	12.8738	15.777	11.2038	12.0936	-0.220244	0.685682
AT1G01030.1	5.61832	7.30426	6.8733	6.94188	7.79395	5.22688	-0.00047542	1
AT1G01040.1	67.5419	63.2643	64.369	69.4188	77.9395	74.8161	-0.187512	0.412434
AT1G01040.2	66.3205	61.1437	61.8597	66.7683	75.7475	73.2787	-0.189687	0.415488
AT1G01046.1	0.732824	0.235621	0	0.126216	0.121781	0.204976	0.958743	0.886588
AT1G01050.1	58.3816	63.7356	52.9135	68.4091	61.012	60.3653	-0.116444	0.790918
AT1G01060.1	758.35	683.655	666.928	658.722	566.645	532.219	0.262987	0.482963
AT1G01060.2	750.534	676.705	661.255	653.673	561.408	525.25	0.263173	0.479113
AT1G01060.3	692.152	617.092	604.632	592.332	518.907	489.482	0.257842	0.471802
AT1G01060.4	758.228	680.592	664.419	657.459	564.696	528.427	0.264848	0.479355
AT1G01060.5	672.366	600.01	590.667	579.332	504.537	474.723	0.257488	0.492832
AT1G01070.1	12.0916	17.436	15.0558	9.71864	14.0048	21.9324	-0.0411709	1
AT1G01070.2	10.9924	16.1401	13.5284	8.83512	13.3959	19.9851	-0.0611379	1
AT1G01080.1	49.832	43.9434	52.368	39.2532	35.9252	40.7901	0.332977	0.113344
AT1G01080.2	45.0687	40.1734	46.1493	35.4667	33.9768	37.5105	0.295948	0.200776
AT1G01090.1	195.298	205.697	231.074	214.82	225.781	245.868	-0.119234	0.722406
AT1G01100.1	220.336	231.851	216.018	237.917	259.392	237.362	-0.136762	0.768921
AT1G01100.2	226.931	237.506	221.582	243.218	267.552	243.716	-0.137205	0.766595
AT1G01100.3	150.717	165.171	153.504	161.683	184.741	167.875	-0.131772	0.800468
AT1G01100.4	220.214	230.438	215.472	237.16	258.784	236.952	-0.137774	0.764608
AT1G01110.1	13.313	13.7838	13.6375	14.1362	17.4146	13.0159	-0.126856	0.927461
AT1G01110.2	16.1221	16.7291	16.8014	16.6605	19.972	15.4757	-0.0671108	1
AT1G01120.1	174.901	144.907	149.14	128.867	101.687	112.634	0.450422	0.0651754
AT1G01130.1	0.854961	0.942485	0.9819	0.757296	0.730683	0.614927	0.408176	0.911388
AT1G01140.1	72.916	77.8729	82.3705	86.0793	86.3424	76.8658	-0.0953695	0.910315
AT1G01140.2	69.9847	75.8701	79.8612	83.8075	84.1503	74.6111	-0.102649	0.885636
AT1G01140.3	69.2518	72.1001	76.0427	79.8948	80.3751	72.1514	-0.0953342	0.907475
AT1G01150.1	0	0.235621	0.2182	0.126216	0.365342	0.102488	-0.303286	1
AT1G01160.1	35.0534	38.0528	38.2941	49.9816	46.3984	40.7901	-0.296858	0.145329
AT1G01160.2	31.2671	34.9898	35.2393	46.4475	42.745	38.1254	-0.323333	0.0962776
AT1G01170.1	28.5801	30.9842	31.5299	29.1559	35.6817	32.0787	-0.0889983	0.941303
AT1G01170.2	25.1603	27.2143	28.1478	27.1364	31.5412	28.0816	-0.106457	0.912639
AT1G01180.1	14.0458	16.8469	18.4379	15.6508	16.6839	15.4757	0.0494257	1
AT1G01190.1	3.78626	6.95083	4.4731	1.13594	4.62766	6.04678	0.358163	0.958896
AT1G01200.1	3.54198	2.2384	2.6184	0.757296	1.09602	2.04976	1.04844	0.0333332
AT1G01210.1	7.69465	8.01113	10.2554	6.18459	8.7682	7.78907	0.191814	0.852649
AT1G01220.1	32.1221	36.1679	32.9482	28.02	30.2016	31.3613	0.174757	0.634327
AT1G01225.1	3.66412	3.41651	2.9457	3.02919	3.65342	5.22688	-0.263975	0.874692
AT1G01230.1	20.2748	21.4415	21.82	20.1946	24.2343	22.0349	-0.0645723	0.977957
AT1G01240.1	30.0458	34.2829	34.912	33.1948	34.2203	31.8737	0.00107358	1
AT1G01240.2	29.4351	33.6939	34.6938	32.8162	33.4896	30.8488	0.0120632	1
AT1G01240.3	30.4122	35.8144	35.8939	33.4473	34.5857	31.4637	0.0397302	1
AT1G01250.1	1.9542	2.59183	1.9638	2.77675	1.46137	2.66468	-0.0915168	1
AT1G01260.1	37.4961	35.6966	37.8577	37.1075	41.2836	43.0449	-0.130329	0.801839
AT1G01260.2	36.7633	34.7541	36.5485	35.8454	39.944	41.4051	-0.118477	0.837709
AT1G01260.3	37.8626	35.8144	38.2941	36.8551	41.04	42.3274	-0.103855	0.877086
AT1G01290.1	12.3359	12.9592	10.8009	12.1167	10.7167	11.0687	0.0898702	0.978896
AT1G01290.2	13.0687	13.9017	11.6737	12.7478	11.8127	11.5811	0.096772	0.9604
AT1G01300.1	66.3205	78.2263	88.0437	58.0594	69.7802	74.5086	0.200247	0.493153
AT1G01310.1	0	0.117811	0.2182	0.252432	0.243561	0.204976	-0.919126	0.927637
AT1G01320.1	295.206	288.165	327.736	259.626	269.622	274.462	0.180956	0.506515
AT1G01320.2	293.74	286.633	325.227	260.762	268.039	272.822	0.175977	0.532
AT1G01340.1	5.2519	6.12616	4.5822	6.81567	8.40285	8.81395	-0.59586	0.143018
AT1G01340.2	5.49618	6.24397	4.8004	7.32053	8.52464	8.91643	-0.58672	0.133546
AT1G01350.1	27.7252	28.8636	22.1473	24.3597	31.2976	24.802	-0.0319404	1
AT1G01355.1	0	0.117811	0.2182	0.252432	0	0.204976	-0.37351	1
AT1G01360.1	11.8473	14.962	12.9829	13.3789	13.2741	14.9632	-0.0675726	1
AT1G01370.1	4.15267	3.76994	3.9276	2.65054	4.3841	4.81692	-0.012163	1
AT1G01370.2	4.03053	3.65213	4.0367	2.65054	4.26232	4.61195	0.0130539	1
AT1G01380.1	1.70992	0.942485	0.9819	1.13594	0.974244	1.94727	-0.191297	1
AT1G01390.1	7.45037	8.01113	11.1282	2.90297	2.55739	3.58707	1.54549	5.40712e-06
AT1G01420.1	6.59541	7.65769	9.9281	5.93215	7.06327	6.55922	0.311163	0.524727
AT1G01430.1	121.404	122.405	144.339	151.333	137.247	152.809	-0.185111	0.454392
AT1G01440.1	23.4504	23.0909	24.5475	20.6994	23.869	23.0597	0.0713091	0.978941
AT1G01450.1	11.1145	11.7811	11.3464	9.59242	11.3256	10.0438	0.145783	0.857231
AT1G01453.1	0.488549	0.117811	0.4364	0	0.243561	0.102488	1.47614	0.618561
AT1G01453.2	0.488549	0.117811	0.4364	0	0.243561	0.102488	1.47611	0.625058
AT1G01460.1	0	0	0	0	0	0	0	1
AT1G01470.1	37.6183	29.9239	25.9658	34.7094	31.4194	29.209	-0.0283293	1
AT1G01480.1	3.29771	2.94527	4.1458	3.53405	2.31383	2.35722	0.349029	0.831656
AT1G01480.2	2.80916	2.82746	3.4912	3.28162	2.07027	2.04976	0.312607	0.863859
AT1G01490.1	93.8014	109.328	114.773	102.74	105.949	99.5156	0.0453883	1
AT1G01490.2	92.5801	106.736	112.482	102.487	104.853	98.9007	0.0266423	1
AT1G01500.1	6.59541	8.71799	10.1463	8.20404	9.3771	6.55922	0.0922524	1
AT1G01510.1	60.9465	67.5055	63.3871	58.0594	62.4734	65.3872	0.0440359	1
AT1G01520.1	3.66412	3.41651	2.182	3.66027	1.70493	1.53732	0.435597	0.737734
AT1G01540.1	91.3587	84.4703	93.2805	119.653	110.09	117.451	-0.367405	0.0260539
AT1G01540.2	96.4885	88.5936	98.6264	125.08	116.544	124.215	-0.366702	0.0244012
AT1G01550.1	159.633	164.464	184.379	165.848	160.994	182.941	-0.00389457	1
AT1G01550.2	157.801	161.518	180.997	164.964	159.411	180.788	-0.014092	1
AT1G01560.1	0.977098	0.824675	0.6546	1.51459	0.852464	1.94727	-0.816987	0.660266
AT1G01560.2	0.977098	0.942485	0.5455	1.51459	1.09602	1.94727	-0.892853	0.547843
AT1G01570.1	2.07633	2.2384	3.1639	2.65054	2.80095	2.25473	-0.0263855	1
AT1G01580.1	1.70992	1.53154	2.0729	0.504864	0.974244	0.512439	1.41137	0.0660371
AT1G01590.1	0.122137	0	0.1091	0	0	0.102488	0.794277	1
AT1G01600.1	6.83969	5.41929	6.1096	5.55351	7.67217	5.0219	0.0161312	1
AT1G01610.1	75.8473	80.3469	74.9517	74.8461	70.1456	87.2171	-0.00855908	1
AT1G01620.1	545.587	562.782	737.843	692.043	678.074	743.754	-0.195265	0.710352
AT1G01620.2	495.267	508.117	665.837	634.236	612.799	669.04	-0.198913	0.70026
AT1G01630.1	51.1755	44.179	46.6948	36.224	33.4896	35.4608	0.432931	0.0148831
AT1G01640.1	6.83969	6.95083	6.1096	6.43702	7.18505	10.8637	-0.312218	0.640348
AT1G01640.2	6.71755	6.5974	5.7823	6.43702	7.06327	10.6587	-0.353125	0.539461
AT1G01650.1	34.687	29.0992	33.0573	27.1364	26.4264	27.5692	0.254517	0.279829
AT1G01650.2	33.7099	28.1568	31.8572	26.3792	25.6957	26.6468	0.250853	0.310679
AT1G01660.1	0.610686	0.589053	0.2182	0.63108	0.852464	0.717414	-0.641598	0.786896
AT1G01670.1	0.732824	0.942485	0.3273	0.883512	1.09602	0.614927	-0.364411	0.953997
AT1G01680.1	0.122137	0.942485	0.2182	0.757296	0.608903	2.04976	-1.40818	0.38934
AT1G01690.1	8.42747	8.12894	7.3097	6.94188	8.88998	7.17414	0.0527376	1
AT1G01695.1	0.366412	0.235621	0.5455	0.252432	0.487122	0.307463	0.145988	1
AT1G01700.1	2.44275	2.35621	3.0548	1.13594	2.43561	2.45971	0.366297	0.764608
AT1G01710.1	33.0992	34.1651	30.7662	31.1754	28.862	27.2617	0.168705	0.624739
AT1G01720.1	146.565	122.052	87.9346	146.284	125.677	104.128	-0.0768602	0.992729
AT1G01725.1	4.2748	5.77272	5.5641	5.93215	7.06327	5.94429	-0.273038	0.712354
AT1G01730.1	26.5038	28.5102	29.1297	28.651	31.9065	29.7214	-0.10058	0.885309
AT1G01740.1	4.88549	4.12337	4.364	5.55351	5.72368	5.32936	-0.311176	0.618111
AT1G01740.2	4.76335	4.47681	4.8004	5.67972	5.96724	5.43185	-0.278933	0.683766
AT1G01750.1	6.96183	6.00834	3.0548	7.57296	6.08903	5.94429	-0.29321	0.885664
AT1G01760.1	4.2748	4.359	4.1458	3.66027	5.6019	4.40697	-0.0978909	1
AT1G01770.1	23.9389	25.2115	28.1478	36.6027	35.8035	32.3861	-0.4346	0.0078854
AT1G01780.1	17.832	16.1401	21.0563	33.8259	27.2788	24.2896	-0.628148	0.00321042
AT1G01790.1	119.45	107.679	123.065	80.3996	78.3049	97.2609	0.451132	0.0321727
AT1G01800.1	45.0687	54.1929	50.8406	54.6515	54.8012	45.9145	-0.0471386	1
AT1G01800.2	41.0381	51.2476	48.7677	52.5059	50.7825	43.8648	-0.0581571	0.979749
AT1G01810.1	0.977098	0.589053	0.2182	0.757296	0.608903	1.02488	-0.455982	0.912725
AT1G01820.1	32.1221	33.9295	37.4213	31.8064	32.759	33.206	0.0824917	0.922039
AT1G01830.1	25.771	24.0334	20.729	22.214	26.061	21.9324	0.0060792	1
AT1G01830.2	26.2595	24.8581	21.3836	22.9713	26.5481	22.6498	0.00600652	1
AT1G01830.3	26.9923	25.8005	22.0382	23.4762	27.1571	23.5722	0.0111973	1
AT1G01840.1	2.07633	2.2384	2.5093	4.03891	3.40985	2.56219	-0.53376	0.463962
AT1G01860.1	12.7023	13.077	14.0739	11.3594	12.4216	9.73634	0.25605	0.570253
AT1G01880.1	2.44275	2.35621	2.9457	2.27189	3.65342	2.76717	-0.160992	0.973653
AT1G01880.2	2.32061	2.35621	2.8366	2.27189	3.40985	2.76717	-0.164986	0.970077
AT1G01900.1	12.9466	11.5454	16.5832	5.17486	5.48012	8.50648	1.08592	1.14179e-05
AT1G01910.1	29.3129	27.5677	29.8934	31.0491	31.5412	33.206	-0.14371	0.684859
AT1G01910.2	34.1984	32.8692	35.4575	37.1075	36.6559	38.7404	-0.134487	0.692233
AT1G01910.3	32	31.102	33.3846	35.2143	34.2203	36.3832	-0.133536	0.704436
AT1G01910.4	29.5572	28.2746	29.8934	31.4278	31.4194	33.0011	-0.128635	0.737924
AT1G01910.5	28.7023	28.3924	29.7843	33.8259	29.8362	31.8737	-0.136064	0.716057
AT1G01920.1	22.8397	22.9731	26.4022	25.4956	25.2086	19.7801	0.039827	1
AT1G01920.2	26.5038	25.9183	29.457	28.5248	26.6699	23.0597	0.0690492	0.997768
AT1G01930.1	21.2519	19.6744	21.1654	22.7189	23.1383	21.215	-0.108833	0.847724
AT1G01940.1	11.7252	12.0167	8.9462	10.0973	10.1078	12.811	-0.0261302	1
AT1G01950.1	33.2213	38.5241	35.0211	30.6705	37.9955	38.023	-0.00149034	1
AT1G01950.2	31.2671	37.1104	33.7119	28.651	36.1688	36.3832	0.00994628	1
AT1G01950.3	32.2442	37.4638	33.9301	29.0297	36.8995	36.6906	0.0115264	1
AT1G01960.1	157.191	161.636	181.651	157.77	172.563	182.018	-0.033979	1
AT1G01970.1	19.0534	16.6113	18.3288	14.8935	13.883	13.9383	0.33878	0.232144
AT1G01980.1	0	0.117811	0.1091	0	0	0	2.66221	0.922039
AT1G01990.1	25.4046	27.2143	24.8748	25.6219	28.9838	28.1841	-0.0965796	0.922039
AT1G02000.1	19.2977	19.6744	17.3469	16.5343	16.075	19.4727	0.1057	0.883402
AT1G02010.1	12.2137	15.1976	12.8738	18.5538	15.4661	15.2707	-0.287481	0.403328
AT1G02010.2	9.64885	12.6057	10.5827	14.8935	12.6652	12.0936	-0.266914	0.493151
AT1G02020.1	18.687	18.9675	19.9653	16.0294	17.5364	18.1403	0.15432	0.74216
AT1G02020.2	17.2214	17.2004	19.0925	14.1362	16.075	15.8856	0.214453	0.563803
AT1G02030.1	0.610686	0.824675	0.4364	1.13594	0.608903	1.12737	-0.624465	0.737924
AT1G02040.1	0.122137	0	0	0	0.121781	0	0.00179285	1
AT1G02050.1	14.5343	14.962	15.3831	15.6508	16.6839	13.4259	-0.0244382	1
AT1G02060.1	17.3435	19.5566	18.9834	14.5148	17.2928	16.2956	0.215649	0.656
AT1G02065.1	2.19847	5.30148	3.9276	2.65054	2.67917	2.25473	0.597227	0.442459
AT1G02065.2	2.19847	4.59462	3.3821	2.3981	2.43561	2.25473	0.524353	0.504552
AT1G02070.1	0	0.117811	0.3273	0.126216	0.365342	0.102488	-0.305213	1
AT1G02074.1	0	0	0	0	0	0	0	1
AT1G02080.1	189.069	186.612	184.597	185.411	193.387	214.917	-0.0839929	0.938912
AT1G02080.2	190.534	189.793	187.325	186.926	195.945	217.889	-0.0821418	0.94636
AT1G02090.1	32.2442	33.576	31.9663	36.8551	35.5599	30.8488	-0.0751823	0.922039
AT1G02090.2	28.9465	31.102	29.5661	33.6997	31.9065	29.619	-0.0849703	0.908166
AT1G02090.3	30.29	33.1048	29.7843	35.7191	32.3936	30.6438	-0.0815133	0.912773
AT1G02100.1	59.8473	62.3218	61.2051	66.7683	65.3961	62.9275	-0.0887373	0.905337
AT1G02100.2	54.3511	58.3163	56.732	62.0983	62.3516	55.8558	-0.0887315	0.910244
AT1G02100.3	59.603	63.8534	61.4233	67.6518	67.5882	61.8001	-0.0908875	0.896766
AT1G02110.1	67.5419	72.807	73.5334	68.1567	74.1643	69.4867	0.014652	1
AT1G02120.1	92.3358	92.9526	94.5897	95.4193	90.7265	89.2668	0.0237813	1
AT1G02130.1	44.9465	49.8339	41.0216	45.3116	46.3984	47.0419	-0.0324962	1
AT1G02140.1	77.6793	82.7031	84.4434	94.4096	91.5789	85.2698	-0.146788	0.651256
AT1G02145.1	21.7404	22.8553	23.5656	24.4859	24.4779	19.1652	0.00678781	1
AT1G02145.2	16.1221	15.9044	17.456	17.2916	17.5364	13.9383	0.0282319	1
AT1G02145.3	22.1068	23.7978	24.5475	25.3694	26.1828	19.9851	-0.0155052	1
AT1G02145.4	21.8626	23.4443	24.2202	24.7383	25.6957	19.6776	-0.00553768	1
AT1G02150.1	100.397	102.731	109.645	103.623	115.448	109.969	-0.0729768	0.927461
AT1G02160.1	13.8015	14.962	13.7466	11.7381	15.3443	13.3234	0.0721725	0.987813
AT1G02160.2	10.1374	11.192	11.0191	9.84485	13.5176	10.5562	-0.0655813	1
AT1G02170.1	27.9694	28.7458	26.4022	34.457	32.6372	33.3085	-0.272701	0.435873
AT1G02180.1	5.2519	4.71243	4.0367	2.90297	6.45437	4.91941	-0.0355608	1
AT1G02190.1	0.366412	0.471243	0.2182	0.504864	0.365342	0.307463	-0.144708	1
AT1G02190.2	0.366412	0.471243	0.1091	0.378648	0.365342	0.307463	-0.158485	1
AT1G02205.1	32.1221	16.2579	15.6013	20.9519	21.1898	11.5811	0.254112	0.792412
AT1G02205.2	32.9771	17.436	16.365	21.5829	22.4076	11.9911	0.256446	0.788413
AT1G02205.3	27.8473	14.8441	13.4193	18.1751	18.7542	10.2488	0.252325	0.795756
AT1G02220.1	36.2748	27.8033	12.6556	53.6418	37.2648	29.7214	-0.652629	0.539821
AT1G02230.1	1.34351	1.41373	1.6365	0.504864	1.21781	1.02488	0.661151	0.691878
AT1G02250.1	0.854961	0.589053	0.4364	0.63108	1.21781	0.717414	-0.446052	0.926126
AT1G02260.1	16.8549	15.6688	11.0191	14.8935	18.1453	13.7334	-0.104187	0.953881
AT1G02270.1	11.4809	13.7838	14.8376	15.777	14.1265	14.8607	-0.153784	0.741339
AT1G02280.1	91.8472	93.1882	99.0628	81.4093	88.8998	89.0619	0.131229	0.843592
AT1G02280.2	91.3587	92.4814	96.9899	80.5258	87.1948	87.7295	0.136474	0.828084
AT1G02290.1	11.4809	12.2523	13.092	10.4759	12.2998	11.4786	0.105237	0.925261
AT1G02300.1	7.45037	11.8989	9.7099	9.97107	9.62066	8.91643	0.0328296	1
AT1G02305.1	86.5953	89.1827	90.1166	98.4485	74.895	94.1862	-0.00904574	1
AT1G02310.1	2.80916	0.706864	0.8728	1.89324	1.94849	0.819902	-0.0831323	1
AT1G02320.1	0	0	0	0	0	0	0	1
AT1G02330.1	32.9771	33.8117	29.457	40.5154	35.4381	35.1533	-0.206441	0.433466
AT1G02335.1	14.1679	8.01113	17.6742	7.19431	7.91573	14.4508	0.426667	0.743838
AT1G02340.1	124.091	127.942	133.211	121.041	129.087	118.681	0.0630843	1
AT1G02350.1	3.66412	2.00278	3.6003	2.14567	2.31383	0.717414	0.859297	0.34015
AT1G02360.1	17.0992	13.077	7.5279	14.5148	12.4216	18.0378	-0.259947	0.83383
AT1G02370.1	11.8473	10.0139	12.5465	10.2235	10.1078	10.0438	0.18072	0.874692
AT1G02380.1	2.93129	3.06308	3.7094	3.28162	3.89698	3.58707	-0.144707	0.963786
AT1G02390.1	7.57251	6.36178	6.9824	7.19431	6.21081	3.68956	0.304335	0.725566
AT1G02400.1	7.45037	5.5371	7.9643	4.79621	6.81971	9.12141	0.00739046	1
AT1G02405.1	0.244275	0.235621	0.2182	0.126216	0	0.204976	0.923884	0.926674
AT1G02410.1	22.3511	20.2634	18.2197	20.447	18.7542	15.3732	0.160142	0.782341
AT1G02420.1	5.12977	4.59462	3.8185	2.52432	5.72368	5.0219	0.0155213	1
AT1G02430.1	2.93129	2.82746	2.4002	2.01946	2.67917	2.35722	0.202626	0.946587
AT1G02440.1	0.122137	0.235621	0.2182	0.252432	0.243561	0.409951	-0.634856	0.963288
AT1G02450.1	0.122137	0.353432	0.1091	0	0.121781	0.307463	0.317228	1
AT1G02460.1	1.22137	1.17811	1.7456	1.64081	1.09602	1.43483	-0.000936385	1
AT1G02470.1	1.34351	1.64935	1.7456	1.13594	0.730683	0.92239	0.763664	0.424421
AT1G02470.2	1.22137	1.53154	1.2001	1.00973	0.730683	0.819902	0.621788	0.638319
AT1G02475.1	30.9007	33.2226	34.3665	26.1267	34.4639	32.4886	0.0802104	0.931665
AT1G02490.1	0	0	0	0	0	0	0	1
AT1G02500.1	805.984	769.186	746.898	888.813	867.564	869.609	-0.177474	0.400951
AT1G02500.2	772.518	735.256	712.641	859.153	832.979	831.381	-0.184621	0.369598
AT1G02520.1	148.519	101.082	55.641	154.236	106.314	86.0897	-0.18347	1
AT1G02530.1	17.9542	10.1317	6.4369	16.7867	12.5434	7.68658	-0.100078	1
AT1G02560.1	141.191	155.981	172.378	155.624	168.057	159.983	-0.042367	1
AT1G02570.1	0.488549	0	0.3273	0.504864	0.365342	0.717414	-0.950602	0.726984
AT1G02575.1	0.122137	0	0	0	0.243561	0.204976	-1.66023	0.853632
AT1G02580.1	1.22137	0.589053	0	0.757296	0.730683	0.307463	0.00805471	1
AT1G02610.1	5.61832	3.88775	8.4007	9.71864	7.55039	8.71146	-0.528243	0.230355
AT1G02620.1	0.244275	0.235621	0.4364	0.126216	0	0.102488	1.81914	0.532579
AT1G02630.1	0	0.353432	0.2182	0.126216	0	0.204976	0.67678	1
AT1G02630.2	0	0.235621	0.2182	0	0	0.102488	1.67366	0.85271
AT1G02640.1	38.229	38.5241	72.1151	64.1178	64.909	81.4778	-0.49896	0.173877
AT1G02650.1	0.977098	0.706864	1.9638	1.64081	1.21781	0.717414	0.0606196	1
AT1G02660.1	16.8549	17.9072	43.3127	15.5246	14.1265	19.4727	0.668382	0.21104
AT1G02670.1	1.58778	1.88497	1.9638	0.504864	1.33959	1.22985	0.797666	0.356613
AT1G02680.1	10.2595	10.4852	12.6556	8.33026	12.2998	11.5811	0.0503019	1
AT1G02681.1	0	0	0	0	0	0.102488	-1.86766	1
AT1G02690.1	28.5801	30.7486	25.093	25.6219	27.5224	25.6219	0.0991728	0.908166
AT1G02690.2	27.2366	29.217	24.5475	24.4859	27.0353	24.802	0.085126	0.937223
AT1G02700.1	4.51908	3.2987	3.0548	6.94188	2.19205	5.63683	-0.443246	0.819234
AT1G02710.1	1.09924	0.471243	0.4364	0.883512	0.608903	1.12737	-0.41342	0.919316
AT1G02720.1	14.9007	13.7838	15.4922	10.7284	12.0563	13.9383	0.259418	0.427132
AT1G02720.2	11.3588	10.1317	11.7828	7.69918	9.86422	11.2737	0.197377	0.735683
AT1G02730.1	60.5801	55.7245	54.55	39.8843	49.5647	49.2966	0.298249	0.207215
AT1G02740.1	6.71755	9.42485	8.5098	6.94188	9.62066	8.60897	-0.0303264	1
AT1G02750.1	16.4885	18.6141	16.365	21.7092	19.3631	19.7801	-0.240659	0.503009
AT1G02750.2	13.6794	15.551	13.8557	18.3013	17.0493	15.7831	-0.244163	0.53849
AT1G02770.1	1.34351	1.53154	1.2001	1.38838	0.487122	0.819902	0.599177	0.644039
AT1G02780.1	701.923	672.581	612.487	722.208	767.217	721.514	-0.154115	0.658349
AT1G02800.1	4.15267	4.94805	4.4731	3.1554	4.01876	2.66468	0.470501	0.532444
AT1G02810.1	12.3359	13.4304	10.2554	11.6119	15.2226	16.5005	-0.272481	0.652923
AT1G02813.1	0	0.117811	0	0.126216	0	0	-0.000940254	1
AT1G02816.1	30.0458	32.2801	29.2388	33.1948	29.3491	34.2309	-0.0816831	0.925675
AT1G02820.1	4.88549	4.94805	3.273	5.17486	7.79395	5.32936	-0.482171	0.495455
AT1G02830.1	0.122137	0.117811	0	0	0	0	2.66689	0.922039
AT1G02840.1	131.542	150.915	143.576	179.732	170.371	157.319	-0.251466	0.184581
AT1G02840.2	138.992	163.168	156.668	197.023	185.35	173.409	-0.275812	0.108084
AT1G02840.3	129.221	149.384	140.193	176.955	167.205	153.424	-0.24792	0.207148
AT1G02850.1	154.137	160.694	100.154	214.82	196.432	154.449	-0.446931	0.44242
AT1G02850.2	155.725	162.932	101.027	217.092	199.476	156.294	-0.448837	0.444612
AT1G02850.3	151.817	157.395	98.5173	211.412	193.753	151.374	-0.448819	0.443131
AT1G02850.4	145.343	153.861	94.1533	203.082	185.593	147.787	-0.447595	0.427053
AT1G02850.5	159.878	167.409	104.3	225.169	206.053	162.751	-0.460703	0.411226
AT1G02860.1	18.1985	15.6688	17.456	17.6702	14.1265	16.1931	0.0969621	0.961973
AT1G02860.2	16	13.4304	16.2559	15.3984	11.6909	13.7334	0.163379	0.831094
AT1G02870.1	22.7175	22.2662	21.1654	20.9519	21.7987	20.805	0.057486	1
AT1G02880.1	15.6336	16.8469	11.3464	18.4275	16.5621	15.1682	-0.194757	0.779866
AT1G02880.2	16.3664	18.2607	11.3464	19.1848	17.5364	16.0906	-0.200729	0.774644
AT1G02880.3	16.6107	18.4963	11.3464	19.1848	17.5364	16.0906	-0.18582	0.812403
AT1G02880.4	16.4885	17.9072	11.1282	18.9324	17.2928	15.1682	-0.175083	0.848707
AT1G02890.1	125.557	140.313	146.63	136.818	138.221	150.042	-0.0434229	1
AT1G02890.2	117.74	133.362	138.339	130.003	129.94	142.56	-0.0476859	1
AT1G02900.1	11.2366	12.3701	11.8919	12.874	8.52464	15.9881	-0.0800928	1
AT1G02910.1	35.4198	35.1076	34.8029	35.0881	33.0025	36.1782	0.0134789	1
AT1G02920.1	102.595	91.5389	114.337	133.915	65.2744	80.0429	0.143839	1
AT1G02930.1	97.832	87.8868	132.884	133.789	68.806	81.6827	0.164649	1
AT1G02930.2	84.1526	78.6975	119.683	118.643	63.3259	74.9186	0.137501	1
AT1G02940.1	0.244275	0.235621	0	1.26216	0	0.204976	-1.52111	0.572306
AT1G02950.1	13.1908	11.0742	13.9648	8.96134	9.01176	7.78907	0.573793	0.0468001
AT1G02950.2	12.5801	10.2495	13.6375	8.70891	8.7682	7.68658	0.539689	0.0731119
AT1G02950.3	12.0916	9.42485	12.9829	7.19431	8.03751	6.6617	0.659961	0.0234398
AT1G02950.4	10.9924	9.30704	12.3283	7.95161	8.28107	6.96917	0.496957	0.161726
AT1G02960.1	19.9084	18.1428	18.0015	22.214	20.9462	19.2677	-0.153298	0.74458
AT1G02960.2	21.1298	18.7319	18.547	22.9713	22.1641	20.1901	-0.159824	0.710395
AT1G02960.3	20.5191	18.8497	18.2197	23.2238	21.7987	20.3951	-0.182476	0.641876
AT1G02965.1	0	0	0	0	0	0	0	1
AT1G02970.1	4.39694	4.12337	4.0367	4.16513	3.53163	2.86966	0.25956	0.794365
AT1G02980.1	0.854961	0.706864	0.3273	0.63108	0.121781	0.614927	0.428051	0.997571
AT1G02990.1	38.3511	37.8172	38.8396	35.2143	39.0915	33.9234	0.088857	0.922039
AT1G02990.2	39.2061	39.4666	39.8215	36.0978	40.1876	35.0508	0.0909287	0.922039
AT1G02990.3	39.4503	40.4091	40.2579	36.6027	40.9182	35.5633	0.088091	0.925547
AT1G03000.1	32.8549	31.3376	39.276	27.6413	29.8362	29.9264	0.244136	0.298525
AT1G03010.1	1.46565	1.64935	2.8366	1.76702	0.243561	1.74229	0.654604	0.658771
AT1G03020.1	0.366412	0.471243	0.6546	0.126216	0.243561	0.102488	1.61054	0.375282
AT1G03030.1	15.3893	14.7263	14.5103	13.6313	14.1265	16.5005	0.00805036	1
AT1G03040.1	39.5725	43.4721	39.3851	44.428	38.3609	40.9951	-0.0155193	1
AT1G03040.2	37.2519	42.294	37.5304	43.1659	36.1688	38.3304	-0.0063052	1
AT1G03050.1	0	0	0	0	0	0	0	1
AT1G03055.1	2.44275	1.29592	2.0729	1.38838	1.33959	0.819902	0.724141	0.443435
AT1G03055.2	2.32061	1.17811	2.0729	1.38838	0.852464	0.614927	0.978235	0.280362
AT1G03060.1	117.618	113.216	109.755	106.274	123.485	137.129	-0.108256	0.888941
AT1G03070.1	1.70992	0.706864	1.091	0.883512	1.58315	2.04976	-0.387656	0.900633
AT1G03070.2	1.58778	0.706864	1.091	0.883512	1.46137	1.94727	-0.36572	0.919746
AT1G03080.1	153.404	140.313	147.503	148.43	155.148	166.133	-0.0906777	0.914331
AT1G03090.1	50.3206	65.0315	107.354	91.6328	91.0918	113.249	-0.409773	0.416079
AT1G03090.2	53.0076	68.6836	112.046	94.9145	94.6235	116.939	-0.390365	0.444284
AT1G03100.1	4.2748	5.5371	4.4731	4.66999	5.11478	4.30449	0.0235052	1
AT1G03106.1	0.977098	0.589053	0.6546	1.38838	0.487122	0.409951	-0.0121687	1
AT1G03110.1	17.832	18.1428	16.6923	17.1654	19.6067	18.2428	-0.0639772	1
AT1G03120.1	0.610686	0.471243	1.091	0.883512	1.21781	1.53732	-0.733684	0.590884
AT1G03130.1	602.87	569.732	605.068	537.554	528.527	561.633	0.127078	0.738188
AT1G03140.1	63.6335	64.9137	68.5148	62.6032	69.2931	72.6638	-0.054732	0.978896
AT1G03150.1	11.3588	14.4907	12.1101	11.8643	12.4216	12.606	0.0399378	1
AT1G03160.1	42.8702	41.2337	44.6219	38.7483	35.8035	35.2558	0.230773	0.372626
AT1G03160.2	41.6488	40.4091	43.3127	37.7386	34.951	34.7433	0.224029	0.400037
AT1G03170.1	0.244275	0.589053	0.6546	0.63108	0.608903	0.307463	-0.00770388	1
AT1G03180.1	3.66412	3.41651	3.0548	4.03891	5.23656	2.35722	-0.186663	0.951606
AT1G03180.2	3.66412	3.41651	3.273	4.16513	5.35834	2.45971	-0.198908	0.943932
AT1G03190.1	17.7099	14.1373	14.183	16.5343	16.4404	16.398	-0.103153	0.931574
AT1G03190.2	16.8549	13.666	13.7466	16.5343	16.1968	16.0906	-0.142771	0.842733
AT1G03200.1	5.12977	4.71243	4.364	4.03891	4.62766	4.50946	0.102554	0.989946
AT1G03210.1	9.77098	8.48237	10.5827	14.8935	13.0305	11.0687	-0.426463	0.15543
AT1G03220.1	246.351	176.598	195.944	267.578	206.296	291.27	-0.306313	0.508447
AT1G03230.1	78.4121	77.9907	69.1694	93.9047	93.771	90.3942	-0.301956	0.369877
AT1G03240.1	0.610686	1.76716	0.7637	0.883512	1.09602	0.512439	0.347841	0.955611
AT1G03250.1	18.687	19.321	15.7104	16.5343	18.0235	17.2179	0.0505628	1
AT1G03250.2	16.9771	18.1428	14.5103	14.8935	16.9275	15.9881	0.0509631	1
AT1G03260.1	8.54961	7.18645	10.6918	11.3594	12.1781	11.9911	-0.422713	0.189967
AT1G03270.1	3.90839	4.00556	4.1458	3.78648	2.55739	3.17712	0.342796	0.682751
AT1G03280.1	51.4198	59.2588	56.1865	47.2048	49.8082	50.9364	0.173058	0.542664
AT1G03290.1	31.7557	31.9267	29.2388	30.0394	31.5412	30.6438	0.0103357	1
AT1G03290.2	35.6641	35.5788	32.4027	33.1948	34.4639	33.3085	0.0373283	1
AT1G03300.1	6.96183	6.95083	10.3645	7.19431	8.15929	6.86668	0.134432	0.964455
AT1G03310.1	31.8778	35.9323	27.9296	28.651	26.3046	28.3891	0.198329	0.584548
AT1G03310.2	31.7557	36.1679	27.9296	28.651	26.9135	27.9792	0.197044	0.591949
AT1G03320.1	0.366412	0.117811	0.3273	0	0	0	4.29875	0.178396
AT1G03330.1	19.542	17.6716	20.0744	24.8646	25.2086	25.007	-0.38929	0.0561722
AT1G03340.1	1.58778	1.41373	1.6365	2.01946	1.82671	3.07463	-0.594052	0.454646
AT1G03350.1	54.229	62.3218	59.8959	53.8943	58.2111	59.4429	0.0401235	1
AT1G03360.1	12.9466	13.3126	10.5827	12.3692	14.979	15.2707	-0.215844	0.704436
AT1G03365.1	26.2595	23.2087	28.4751	24.7383	28.1313	25.212	-0.000712113	1
AT1G03370.1	32.8549	26.743	27.9296	28.3986	29.7144	32.8986	-0.0602814	0.98911
AT1G03380.1	76.9465	75.5166	79.3157	68.2829	66.3704	74.4061	0.148252	0.776932
AT1G03390.1	0	0.117811	0.1091	0	0.121781	0.204976	-0.499872	1
AT1G03400.1	5.86259	9.66048	8.8371	13.0003	14.2483	12.7085	-0.70789	0.00785968
AT1G03410.1	39.0839	45.7105	38.9487	47.9621	50.6607	44.6847	-0.21084	0.480436
AT1G03430.1	10.6259	11.192	12.4374	16.4081	15.9532	13.9383	-0.427411	0.0812197
AT1G03440.1	23.3282	21.3237	23.7838	24.1073	25.8175	24.3921	-0.118188	0.866552
AT1G03445.1	0.366412	0.235621	0	0.126216	0.121781	0.102488	0.678515	1
AT1G03457.1	10.8702	8.71799	10.6918	18.4275	14.6137	17.2179	-0.730066	0.0436754
AT1G03457.2	10.6259	8.48237	10.1463	18.3013	14.2483	16.2956	-0.73833	0.041756
AT1G03470.1	3.90839	6.36178	6.546	6.18459	6.45437	7.17414	-0.234319	0.834311
AT1G03470.2	3.90839	6.24397	6.546	6.3108	6.33259	7.17414	-0.244492	0.814558
AT1G03475.1	95.1449	90.832	107.9	86.7104	98.2769	102.795	0.0298727	1
AT1G03490.1	0.122137	0	0	0	0	0	1.87785	1
AT1G03495.1	13.6794	13.1948	14.183	16.2819	17.78	15.2707	-0.262205	0.548779
AT1G03510.1	2.19847	1.88497	1.5274	0.883512	1.70493	1.74229	0.343436	0.805648
AT1G03520.1	14.7786	15.7866	17.5651	16.2819	19.3631	16.7055	-0.118179	0.893314
AT1G03520.2	11.2366	11.6633	12.9829	13.6313	14.7354	12.606	-0.187311	0.79391
AT1G03530.1	27.4809	28.9814	27.1659	27.1364	23.869	24.6995	0.144306	0.78709
AT1G03540.1	3.41984	2.47402	2.5093	1.26216	1.70493	2.56219	0.571531	0.486761
AT1G03550.1	22.7175	23.5621	16.5832	24.9908	22.5294	17.1155	-0.0378739	1
AT1G03560.1	17.832	14.2551	14.8376	11.8643	12.1781	13.6309	0.310191	0.288899
AT1G03580.1	0.977098	0.471243	2.4002	1.76702	0.974244	2.04976	-0.306265	0.977226
AT1G03590.1	49.832	48.7736	46.4766	73.0791	64.1783	63.5424	-0.468174	0.00214499
AT1G03600.1	308.763	286.28	299.916	297.491	278.025	302.441	0.0275756	1
AT1G03610.1	68.3969	73.0426	86.0799	56.2924	56.1408	57.3931	0.422442	0.0330868
AT1G03620.1	1.22137	0.942485	1.8547	1.13594	0.974244	0.409951	0.700307	0.726313
AT1G03630.1	88.9159	87.6511	95.0261	66.1372	60.1596	65.3872	0.502665	0.00448011
AT1G03630.2	83.2976	81.6428	87.7164	61.8459	56.6279	61.9026	0.485974	0.00510295
AT1G03650.1	2.07633	2.12059	2.9457	3.28162	3.04451	3.17712	-0.402965	0.707101
AT1G03660.1	2.56488	1.41373	0.6546	1.51459	1.70493	1.02488	0.122921	1
AT1G03670.1	0	0	0	0	0	0	0	1
AT1G03680.1	94.0457	101.553	103.209	78.0015	88.0473	83.5275	0.259755	0.279883
AT1G03687.1	14.5343	13.4304	13.5284	13.5051	17.4146	14.6557	-0.135621	0.844614
AT1G03687.2	13.1908	11.0742	12.7647	11.4857	15.3443	12.9135	-0.101984	0.93451
AT1G03700.1	1.22137	0.235621	1.4183	1.00973	0.487122	1.74229	-0.188612	1
AT1G03710.1	0.244275	0	0	0	0.365342	0.102488	-0.876412	1
AT1G03710.2	0.122137	0	0	0	0.243561	0	-0.789292	1
AT1G03730.1	9.52671	10.9564	14.0739	9.97107	12.9087	9.73634	0.0904501	0.989946
AT1G03740.1	33.2213	33.2226	36.8758	30.4181	28.6184	34.7433	0.137988	0.795756
AT1G03740.2	33.0992	32.7514	36.003	29.0297	28.2531	33.9234	0.157113	0.737924
AT1G03750.1	9.89312	11.7811	11.0191	11.9905	10.4731	12.196	-0.0850975	0.978896
AT1G03760.1	11.9695	13.5482	13.8557	16.6605	15.2226	12.9135	-0.179151	0.770832
AT1G03770.1	11.603	10.0139	9.1644	10.4759	13.1523	13.2209	-0.26452	0.675578
AT1G03770.2	11.2366	9.66048	8.5098	9.59242	12.2998	12.196	-0.219099	0.775918
AT1G03770.3	11.1145	9.66048	8.5098	9.84485	12.1781	12.606	-0.248116	0.708318
AT1G03780.1	12.5801	14.8441	12.5465	11.7381	16.075	11.7861	0.0160259	1
AT1G03780.2	19.2977	20.8525	17.3469	15.0197	21.6769	16.2956	0.11772	0.922039
AT1G03780.3	18.3206	20.0278	16.5832	13.7575	20.3373	15.7831	0.138387	0.873111
AT1G03790.1	8.42747	6.95083	7.2006	20.3208	8.28107	11.5811	-0.828451	0.0937336
AT1G03800.1	2.19847	2.59183	4.4731	3.02919	4.01876	3.79205	-0.218707	0.933945
AT1G03820.1	6.83969	10.603	7.5279	2.90297	3.7752	3.99702	1.2152	0.000193984
AT1G03830.1	20.8855	17.5538	18.547	16.0294	18.1453	17.6279	0.135108	0.829142
AT1G03830.2	21.9847	18.3785	19.4198	16.5343	18.876	18.7553	0.139257	0.813338
AT1G03840.1	6.10686	6.83302	4.0367	5.93215	7.06327	6.04678	-0.170797	0.903613
AT1G03840.2	5.86259	6.36178	3.9276	5.80594	6.57615	5.53434	-0.152858	0.931127
AT1G03850.1	15.6336	9.66048	10.0372	20.5732	15.7097	18.4478	-0.632476	0.227109
AT1G03850.2	18.687	12.9592	13.092	27.6413	18.2671	22.3423	-0.60957	0.24513
AT1G03860.1	63.6335	64.9137	59.5686	74.5937	74.5297	69.0767	-0.213718	0.50825
AT1G03860.2	60.3358	60.7903	55.5319	70.9334	70.1456	64.2598	-0.216637	0.499018
AT1G03860.3	60.8244	62.5575	57.0593	72.0694	71.3634	66.617	-0.218898	0.509353
AT1G03870.1	212.152	207.818	293.37	189.576	200.329	257.654	0.139409	0.913596
AT1G03880.1	1.34351	0.117811	0.2182	0	0	0	5.30043	0.198875
AT1G03900.1	79.3892	83.7634	77.0246	98.4485	100.834	96.1335	-0.298548	0.123168
AT1G03905.1	3.29771	4.47681	3.3821	6.3108	5.11478	3.79205	-0.437152	0.579579
AT1G03910.1	61.1908	67.1521	58.8049	62.6032	63.9348	65.3872	-0.0371171	1
AT1G03910.2	65.7099	71.2755	63.6053	70.8072	70.8763	71.9464	-0.0913011	0.870528
AT1G03920.1	3.29771	2.00278	3.8185	2.14567	1.82671	1.84478	0.653811	0.302517
AT1G03930.1	41.4045	33.576	35.7848	37.8648	33.2461	36.1782	0.0453288	1
AT1G03940.1	9.77098	11.5454	10.8009	13.2527	14.1265	12.811	-0.320652	0.364852
AT1G03950.1	8.42747	9.42485	9.7099	8.70891	9.74244	9.94131	-0.0438951	1
AT1G03960.1	11.2366	11.5454	9.4917	10.2235	12.5434	9.63385	-0.00410649	1
AT1G03960.2	11.4809	11.7811	9.3826	10.4759	12.1781	9.63385	0.0170168	1
AT1G03970.1	19.542	21.0881	22.4746	19.9421	21.3116	19.7801	0.0502723	1
AT1G03980.1	13.1908	13.5482	14.8376	13.0003	14.1265	11.7861	0.100976	0.932302
AT1G03982.1	0	0	0	0	0	0	0	1
AT1G03990.1	3.78626	4.12337	2.9457	5.04864	2.80095	4.81692	-0.229042	0.910077
AT1G04000.1	15.0229	17.0825	15.7104	19.9421	17.5364	20.7025	-0.283834	0.568783
AT1G04010.1	8.91602	9.42485	8.0734	10.2235	8.40285	8.09653	-0.0127229	1
AT1G04020.1	9.52671	10.603	8.0734	8.20404	10.4731	9.12141	0.0176826	1
AT1G04020.2	9.89312	10.4852	7.9643	8.20404	10.4731	9.01892	0.0299308	1
AT1G04030.1	21.7404	17.3182	15.274	17.1654	15.2226	17.4229	0.120796	0.902838
AT1G04040.1	134.717	121.934	109.973	107.031	99.9818	110.174	0.208434	0.626086
AT1G04050.1	7.45037	8.48237	8.9462	7.69918	7.30683	5.53434	0.289922	0.574462
AT1G04070.1	8.30534	8.95361	6.8733	6.43702	7.91573	7.17414	0.160096	0.871826
AT1G04080.1	128	129.827	118.81	133.158	130.427	129.75	-0.062707	0.950427
AT1G04080.2	100.519	102.142	90.2257	108.924	103.026	99.7206	-0.0895898	0.877744
AT1G04080.3	126.168	128.885	118.373	132.527	129.209	128.212	-0.0625199	0.952374
AT1G04090.1	0.854961	0.942485	1.3092	1.38838	1.09602	1.12737	-0.198745	1
AT1G04100.1	4.15267	3.65213	4.2549	5.55351	3.53163	3.58707	-0.0577217	1
AT1G04110.1	5.2519	4.24118	7.5279	1.64081	2.19205	4.09951	1.07888	0.0411362
AT1G04120.1	121.16	114.276	103.645	114.73	120.928	120.526	-0.0714621	0.964202
AT1G04120.2	115.908	110.035	100.808	110.313	115.813	116.221	-0.0677294	0.975609
AT1G04130.1	11.3588	10.8386	10.4736	11.6119	10.1078	11.1712	-0.0112541	1
AT1G04140.1	145.099	155.628	155.686	141.867	144.188	141.331	0.0949929	0.849967
AT1G04140.2	139.114	152.094	150.558	137.702	138.343	135.284	0.103252	0.824996
AT1G04150.1	0.732824	0.942485	0.2182	0.883512	1.21781	1.33234	-0.879162	0.448572
AT1G04160.1	13.4351	9.77829	11.3464	9.33999	9.62066	9.83882	0.259372	0.533569
AT1G04170.1	109.313	111.802	107.136	105.769	116.544	112.122	-0.0271521	1
AT1G04180.1	10.1374	12.7236	12.5465	3.78648	6.08903	6.04678	1.14504	0.000226849
AT1G04190.1	36.3969	34.7541	32.5118	29.9132	34.8292	30.4389	0.122908	0.814004
AT1G04200.1	35.0534	38.5241	29.6752	32.5637	31.1758	30.6438	0.128944	0.836515
AT1G04210.1	76.2137	75.9879	77.7883	71.4383	72.8247	70.5116	0.0990621	0.837709
AT1G04220.1	40.7939	30.7486	22.3655	40.7678	26.4264	36.8956	-0.150395	0.920066
AT1G04230.1	11.3588	12.0167	11.3464	12.3692	11.8127	11.2737	-0.0276526	1
AT1G04240.1	44.458	46.5352	63.1689	31.1754	29.7144	39.6628	0.615238	0.0366532
AT1G04250.1	50.5648	44.7681	44.6219	65.7586	62.717	68.8718	-0.497047	0.00127775
AT1G04260.1	15.3893	14.3729	18.9834	18.1751	21.1898	14.9632	-0.148493	0.828879
AT1G04270.1	305.099	287.694	255.621	315.793	320.526	298.034	-0.139245	0.754678
AT1G04270.2	249.16	235.857	206.526	255.587	259.514	243.716	-0.134023	0.780693
AT1G04280.1	54.7175	51.8367	62.6234	84.0599	84.6375	86.3972	-0.591832	0.000536397
AT1G04290.1	14.4122	9.77829	9.3826	13.2527	12.0563	11.9911	-0.155232	0.83532
AT1G04300.1	123.725	133.833	130.811	137.954	141.874	134.771	-0.0939147	0.825372
AT1G04300.2	122.992	132.419	129.393	137.575	139.926	133.644	-0.0951534	0.823592
AT1G04300.3	122.992	133.244	129.611	137.449	141.144	134.156	-0.096874	0.814536
AT1G04300.4	118.351	128.531	126.338	134.673	136.516	130.364	-0.105126	0.784904
AT1G04310.1	26.8702	34.2829	32.0754	20.5732	26.3046	21.8299	0.441155	0.127784
AT1G04330.1	4.03053	4.71243	1.5274	3.1554	2.43561	2.04976	0.424925	0.785823
AT1G04340.1	16.4885	18.6141	14.2921	17.2916	20.0938	17.1155	-0.142296	0.828973
AT1G04350.1	48.3664	55.371	49.4223	35.4667	35.9252	31.4637	0.576158	0.00040724
AT1G04360.1	6.35114	9.07142	6.3278	10.6021	10.7167	12.7085	-0.650052	0.0300406
AT1G04370.1	0	0	0	0	0	0	0	1
AT1G04380.1	0.366412	0	0.2182	0.378648	0	0	0.665507	1
AT1G04390.1	11.7252	11.192	11.4555	13.2527	10.8385	9.2239	0.0534623	1
AT1G04400.1	136.916	154.803	160.922	140.605	141.265	147.377	0.0766509	0.922039
AT1G04400.2	133.618	150.091	155.467	137.702	138.83	144.508	0.0609239	0.961738
AT1G04410.1	651.358	622.158	603.105	732.684	774.402	786.594	-0.289622	0.0924249
AT1G04420.1	70.9618	68.5658	77.8974	68.1567	69.902	74.6111	0.0316331	1
AT1G04430.1	127.511	133.126	137.793	127.604	131.645	131.082	0.0297298	1
AT1G04430.2	124.702	129.356	133.538	124.701	128.844	127.495	0.0247242	1
AT1G04440.1	79.3892	76.3413	74.6244	102.614	90.3611	89.8818	-0.295724	0.128272
AT1G04445.1	0	0.117811	0.2182	0.504864	0.121781	0.102488	-0.931766	0.933237
AT1G04457.1	0.366412	0.117811	0.5455	0.126216	0.365342	0.102488	0.797458	0.900874
AT1G04470.1	0.122137	0.117811	0.1091	0	0	0	3.17139	0.737924
AT1G04480.1	118.595	121.345	110.955	124.575	129.94	128.827	-0.127821	0.812445
AT1G04490.1	1.83206	1.76716	1.091	1.76702	1.33959	2.45971	-0.278035	0.922039
AT1G04490.2	1.83206	1.76716	1.091	1.76702	1.33959	2.45971	-0.278269	0.922039
AT1G04500.1	0.122137	0.117811	0.2182	0.252432	0	0.102488	0.373888	1
AT1G04510.1	68.7633	69.2727	58.4776	69.545	72.2158	65.1822	-0.0746528	0.933945
AT1G04510.2	66.3205	67.6233	57.2775	67.2732	69.902	63.4399	-0.0692269	0.949734
AT1G04520.1	21.4962	21.2059	18.2197	20.9519	20.2156	17.013	0.0683307	1
AT1G04530.1	33.832	30.513	35.4575	31.1754	36.6559	39.0478	-0.100495	0.921364
AT1G04540.1	3.66412	4.71243	3.4912	2.90297	3.89698	2.25473	0.398244	0.697965
AT1G04550.1	18.4427	21.3237	21.7109	15.2721	15.9532	14.6557	0.424954	0.0586814
AT1G04550.2	20.5191	24.1512	24.7657	16.5343	18.0235	16.1931	0.455054	0.0255697
AT1G04555.1	6.47328	6.95083	5.0186	5.93215	4.993	3.99702	0.311341	0.707648
AT1G04560.1	9.40457	4.359	3.9276	15.3984	1.33959	10.6587	-0.631757	0.738783
AT1G04570.1	0.610686	0.706864	0.3273	0.63108	0.608903	0.614927	-0.183961	1
AT1G04580.1	0.244275	0	0	0.378648	0	0.102488	-0.880552	1
AT1G04590.1	26.3817	26.154	21.9291	28.651	27.766	22.6498	-0.0845017	0.959271
AT1G04590.2	24.6717	25.4471	20.9472	27.6413	26.7917	21.7274	-0.0976533	0.932271
AT1G04600.1	0.732824	0.824675	0.6546	1.51459	2.19205	0.92239	-1.03273	0.264749
AT1G04610.1	1.83206	3.65213	2.9457	4.03891	3.89698	5.22688	-0.645099	0.179314
AT1G04620.1	10.6259	14.8441	11.0191	10.7284	10.3513	12.401	0.118473	0.91056
AT1G04625.1	0	0.117811	0	0	0	0	1.87621	1
AT1G04630.1	28.458	29.9239	28.9115	27.3889	31.7847	32.5911	-0.0739161	0.972347
AT1G04635.1	1.22137	2.12059	1.7456	1.38838	1.70493	1.33234	0.207614	0.989946
AT1G04640.1	16.7328	15.1976	15.8195	12.243	11.8127	13.0159	0.362929	0.359344
AT1G04640.2	15.3893	14.1373	14.0739	11.2332	10.5949	11.4786	0.386481	0.329496
AT1G04645.1	0	0	0	0	0	0	0	1
AT1G04650.1	3.05343	2.82746	3.1639	3.66027	3.40985	3.58707	-0.234563	0.841289
AT1G04660.1	9.1603	9.8961	9.3826	0.63108	1.33959	1.94727	2.8097	5.41801e-17
AT1G04670.1	0	0.117811	0	0	0.121781	0	0.000297561	1
AT1G04680.1	120.55	104.38	117.828	113.342	102.783	105.562	0.0918198	0.863789
AT1G04690.1	79.6335	77.755	69.1694	75.4772	76.3564	81.6827	-0.0451419	1
AT1G04700.1	5.00763	2.12059	3.273	2.14567	3.53163	3.68956	0.133581	1
AT1G04710.1	21.0076	19.5566	16.365	14.7673	16.9275	15.3732	0.271612	0.384582
AT1G04730.1	7.81679	8.95361	9.6008	6.94188	6.33259	7.68658	0.328251	0.410513
AT1G04750.1	73.1602	77.755	73.8607	89.8658	89.1433	84.4499	-0.228518	0.273646
AT1G04750.2	59.9694	60.9081	59.1322	72.5742	70.0238	66.7195	-0.216903	0.354179
AT1G04760.1	2.68702	2.94527	2.0729	1.64081	1.46137	1.6398	0.687561	0.297843
AT1G04770.1	18.3206	14.962	12.3283	20.0684	18.3889	15.6806	-0.246972	0.796127
AT1G04778.1	0.488549	0.706864	0.2182	0.378648	0.243561	0.409951	0.408689	1
AT1G04780.1	90.0152	95.6623	90.553	79.6423	88.0473	85.8847	0.123076	0.762254
AT1G04790.1	28.5801	35.5788	33.9301	31.0491	31.6629	30.4389	0.0761309	0.947118
AT1G04800.1	154.87	127.236	151.649	132.905	133.593	147.685	0.0663427	1
AT1G04810.1	93.8014	103.909	97.3172	106.653	111.429	111.712	-0.160836	0.617161
AT1G04820.1	581.007	559.012	557.828	544.496	569.811	559.071	0.0208917	1
AT1G04830.1	23.6946	23.3265	22.6928	24.1073	24.3561	23.8796	-0.0535255	1
AT1G04830.2	21.9847	21.2059	21.2745	21.8354	22.4076	22.2398	-0.0449355	1
AT1G04840.1	1.09924	2.2384	1.4183	1.51459	1.21781	0.614927	0.525419	0.826295
AT1G04850.1	118.229	112.038	96.2262	130.76	121.781	93.1614	-0.0816302	0.949453
AT1G04860.1	54.3511	53.7217	53.2408	43.0397	43.1103	49.809	0.244282	0.283534
AT1G04870.1	39.2061	38.6419	35.3484	41.6513	43.5974	41.4051	-0.162398	0.723427
AT1G04870.2	40.5496	41.2337	38.185	42.7872	45.0588	43.2498	-0.128239	0.823402
AT1G04880.1	1.22137	0.353432	0.5455	1.89324	0.974244	1.94727	-1.19451	0.10442
AT1G04900.1	12.2137	14.7263	15.4922	13.0003	12.4216	12.9135	0.148383	0.869147
AT1G04910.1	32.2442	35.5788	31.4208	32.4375	32.3936	36.3832	-0.0312874	1
AT1G04920.1	2.80916	1.88497	2.182	3.53405	1.33959	2.15224	-0.0249002	1
AT1G04930.1	5.61832	3.88775	4.2549	4.54378	5.48012	5.12439	-0.144603	0.950427
AT1G04930.2	5.2519	3.2987	3.8185	4.03891	4.74944	4.40697	-0.0991157	1
AT1G04940.1	43.7251	35.1076	41.1307	33.321	35.9252	30.8488	0.26275	0.287925
AT1G04945.1	9.03816	9.07142	7.3097	9.21377	8.03751	5.53434	0.166215	0.916498
AT1G04945.2	10.5038	10.3673	8.2916	10.2235	9.13354	6.14927	0.201083	0.841262
AT1G04945.3	44.3358	35.8144	37.6395	36.6027	37.8737	30.8488	0.163313	0.672425
AT1G04950.1	32.9771	39.7022	40.367	39.2532	40.7965	33.7185	-0.00506092	1
AT1G04950.2	32.8549	39.5844	40.8034	39.3794	40.6747	33.821	-0.00382264	1
AT1G04950.3	32.9771	39.7022	40.5852	39.3794	41.04	34.1284	-0.0121654	1
AT1G04960.1	19.1756	19.6744	21.4927	21.7092	21.068	22.8548	-0.121261	0.844614
AT1G04960.2	18.3206	18.3785	19.9653	20.8256	19.6067	21.7274	-0.133894	0.81846
AT1G04970.1	32.2442	34.1651	30.1116	36.4764	35.1946	32.3861	-0.107364	0.872934
AT1G04970.2	24.4275	26.5074	23.8929	30.5443	27.5224	24.9045	-0.146061	0.74843
AT1G04980.1	13.313	11.8989	12.2192	15.3984	12.1781	15.9881	-0.22189	0.712383
AT1G04985.1	28.5801	32.2801	28.5842	32.69	31.9065	31.2588	-0.0993924	0.890665
AT1G04990.1	14.6565	16.4935	10.6918	13.2527	12.4216	12.606	0.126376	0.952587
AT1G04990.2	14.4122	16.0223	10.4736	13.0003	12.1781	12.401	0.120292	0.962632
AT1G05000.1	15.145	17.5538	12.8738	15.0197	13.0305	13.3234	0.139171	0.955611
AT1G05000.2	13.6794	15.9044	11.6737	13.7575	12.2998	12.5035	0.0970637	1
AT1G05010.1	258.442	358.969	468.475	282.345	406.99	484.46	-0.11237	0.962632
AT1G05020.1	3.78626	4.59462	10.1463	2.3981	4.62766	5.53434	0.556569	0.610984
AT1G05030.1	12.0916	11.8989	11.5646	10.8546	11.082	11.0687	0.106193	0.930375
AT1G05040.1	0	0	0	0	0	0	0	1
AT1G05040.2	0	0	0	0	0	0	0	1
AT1G05055.1	9.40457	12.6057	9.4917	11.7381	11.082	10.3513	-0.0723133	1
AT1G05060.1	50.687	38.9953	23.8929	63.7391	37.2648	32.4886	-0.232831	0.924081
AT1G05061.1	0.366412	0.235621	0.6546	0.126216	0.487122	0.204976	0.622899	0.922039
AT1G05065.1	0.244275	0.589053	0.2182	0.252432	0.243561	0.409951	0.173953	1
AT1G05070.1	20.8855	20.2634	20.6199	22.3402	21.068	19.7801	-0.0304307	1
AT1G05080.1	0	0	0	0	0	0	0	1
AT1G05090.1	54.4732	50.0695	50.8406	46.9524	47.6162	49.2966	0.109991	0.803833
AT1G05100.1	1.46565	1.76716	2.0729	1.76702	1.46137	1.22985	0.268864	0.922273
AT1G05120.1	32.8549	33.8117	29.0206	33.4473	33.1243	31.4637	-0.0351093	1
AT1G05135.1	26.3817	16.1401	36.9849	26.0005	29.958	26.9543	-0.0591728	1
AT1G05136.1	0.122137	0	0	0	0	0	1.87796	1
AT1G05140.1	45.3129	43.3543	48.1131	39.5056	37.2648	37.2031	0.264273	0.24483
AT1G05150.1	69.0076	65.0315	70.5877	52.3797	62.4734	69.7942	0.145966	0.700993
AT1G05160.1	19.7862	22.7375	23.6747	15.1459	12.9087	14.2458	0.647566	0.000342796
AT1G05170.1	22.1068	19.321	17.456	16.5343	17.2928	17.1155	0.206093	0.627181
AT1G05170.2	22.5954	19.5566	17.6742	16.2819	17.6582	17.013	0.228764	0.557603
AT1G05180.1	32.1221	32.2801	30.2207	32.8162	34.2203	35.5633	-0.118844	0.790273
AT1G05180.2	28.2137	29.5705	27.4932	30.0394	30.9322	32.7961	-0.139148	0.715977
AT1G05180.3	27.2366	27.8033	25.7476	28.3986	28.9838	30.2339	-0.119157	0.797914
AT1G05190.1	260.397	243.043	290.097	199.8	229.922	228.138	0.270444	0.387897
AT1G05200.1	27.1145	30.1595	30.9844	26.1267	25.0868	24.0846	0.23175	0.399555
AT1G05200.2	26.9923	30.2773	31.2026	26.0005	25.0868	24.3921	0.231511	0.400127
AT1G05205.1	17.9542	17.0825	13.6375	20.6994	18.2671	17.5254	-0.215088	0.621916
AT1G05210.1	3.90839	5.77272	3.1639	2.77675	5.23656	4.202	0.0661175	1
AT1G05220.1	1.22137	0.942485	0.5455	1.26216	0.852464	0.409951	0.125759	1
AT1G05220.2	2.07633	1.64935	1.5274	1.64081	1.94849	1.43483	0.0664841	1
AT1G05230.1	23.8168	17.436	21.82	22.5927	19.7284	17.9354	0.0700583	0.978941
AT1G05230.2	24.061	18.025	22.4746	23.0975	20.2156	18.6528	0.0631786	0.995465
AT1G05230.3	23.6946	17.436	21.1654	21.7092	19.6067	17.6279	0.0834647	0.946947
AT1G05230.4	24.061	17.9072	22.2564	23.0975	20.2156	18.6528	0.055504	1
AT1G05240.1	21.1298	12.7236	7.4188	15.1459	15.1008	22.1374	-0.34651	0.879031
AT1G05250.1	21.1298	12.7236	7.4188	15.1459	15.1008	22.1374	-0.346512	0.878943
AT1G05260.1	47.7557	39.4666	32.73	49.6029	36.047	41.2001	-0.0814258	0.976075
AT1G05270.1	33.0992	36.0501	37.4213	36.6027	32.0283	37.3055	0.00829353	1
AT1G05280.1	6.59541	4.94805	2.8366	7.19431	5.84546	4.91941	-0.321209	0.870603
AT1G05300.1	4.51908	3.88775	4.1458	2.90297	2.67917	4.40697	0.305983	0.670479
AT1G05300.2	3.78626	3.53432	3.3821	2.90297	2.43561	3.99702	0.174604	0.922039
AT1G05310.1	4.03053	4.83024	5.8914	1.51459	1.09602	4.91941	0.943183	0.262496
AT1G05320.1	31.2671	32.2801	32.1845	26.2529	25.9392	29.1065	0.234183	0.546964
AT1G05320.2	31.145	31.8089	31.639	26.0005	25.8175	28.5941	0.232762	0.546758
AT1G05320.3	31.3893	31.8089	31.9663	26.0005	25.8175	28.7991	0.237711	0.533569
AT1G05330.1	0.610686	0.706864	1.3092	0.504864	0.730683	0.614927	0.510469	0.858716
AT1G05340.1	23.5725	12.9592	10.4736	34.7094	18.5106	20.0876	-0.641038	0.556755
AT1G05350.1	29.0687	31.3376	29.3479	29.5346	32.5154	31.5662	-0.0615783	0.97118
AT1G05360.1	16.8549	19.2031	14.2921	15.3984	18.1453	17.013	-0.00881483	1
AT1G05370.1	3.54198	5.5371	3.8185	2.65054	2.67917	3.3821	0.553194	0.307375
AT1G05380.1	67.6641	74.4563	75.9336	69.0402	79.7662	83.2201	-0.090196	0.922039
AT1G05380.2	68.2747	75.281	77.3519	70.0499	79.6444	83.835	-0.0807067	0.938683
AT1G05385.1	11.3588	11.8989	13.8557	12.1167	10.9602	11.6836	0.0957175	1
AT1G05400.1	0.854961	0.706864	0.9819	0.757296	1.09602	1.33234	-0.335108	0.92961
AT1G05400.2	0.732824	0.589053	0.9819	0.63108	0.974244	1.12737	-0.252798	1
AT1G05410.1	21.0076	28.8636	22.8019	23.35	23.3819	22.5473	0.069546	1
AT1G05410.2	19.6641	27.4499	21.6018	21.9616	22.1641	20.7025	0.0850916	0.972679
AT1G05420.1	1.9542	1.29592	1.7456	1.13594	1.09602	1.02488	0.61422	0.561773
AT1G05430.1	21.9847	23.4443	22.2564	16.1557	21.068	20.4976	0.225518	0.418106
AT1G05440.1	2.19847	1.64935	1.8547	2.01946	3.89698	1.74229	-0.410936	0.705037
AT1G05450.1	0.854961	0.471243	0.4364	0.378648	0.365342	0.307463	0.71907	0.843945
AT1G05450.2	1.09924	0.589053	0.5455	0.757296	0.852464	0.409951	0.15185	1
AT1G05460.1	19.6641	24.1512	20.9472	20.1946	20.3373	21.5224	0.0600038	0.984848
AT1G05470.1	17.5878	18.2607	19.7471	15.6508	14.2483	18.5503	0.19476	0.710124
AT1G05490.1	2.07633	1.64935	1.5274	1.00973	1.46137	1.84478	0.253096	0.922039
AT1G05500.1	57.2824	57.7272	58.1503	57.4283	64.0565	62.7225	-0.0897742	0.864335
AT1G05510.1	5.86259	2.59183	4.0367	7.32053	1.46137	4.71444	-0.111455	1
AT1G05520.1	54.4732	57.3738	53.5681	53.768	52.0003	53.0887	0.0581874	0.978165
AT1G05530.1	5.74045	4.94805	2.2911	3.78648	4.01876	5.8418	-0.0896951	1
AT1G05540.1	1.09924	1.76716	0.6546	0.504864	0.730683	1.02488	0.588996	0.736717
AT1G05550.3	0.122137	0.235621	0.1091	0	0	0	3.5463	0.553404
AT1G05560.1	139.847	114.865	95.0261	165.343	147.842	125.035	-0.32531	0.526632
AT1G05570.1	53.8625	56.0779	62.4052	81.9142	68.9278	101.155	-0.5491	0.00278848
AT1G05570.2	52.7633	55.6066	61.4233	80.7783	67.4664	99.7206	-0.54738	0.00288906
AT1G05575.1	0.244275	0.706864	1.7456	1.51459	1.33959	2.25473	-0.895507	0.398826
AT1G05577.1	0.122137	0.589053	0.5455	0.757296	0.730683	1.22985	-1.09018	0.415336
AT1G05590.1	21.0076	20.2634	21.3836	20.8256	19.4849	22.6498	-0.00958904	1
AT1G05600.1	10.1374	11.4276	8.8371	6.56323	8.40285	7.58409	0.426064	0.187778
AT1G05600.2	10.3817	11.5454	8.8371	6.56323	8.88998	7.68658	0.406335	0.247726
AT1G05610.1	0.488549	0.353432	0.8728	0.378648	0.365342	0.102488	1.05299	0.599808
AT1G05620.1	25.4046	26.8608	21.3836	27.3889	25.5739	20.6	0.00389562	1
AT1G05620.2	23.4504	25.6827	19.4198	25.2432	23.3819	19.2677	0.0161033	1
AT1G05630.1	20.7633	19.7922	17.7833	15.777	18.5106	16.398	0.201423	0.590884
AT1G05630.2	20.3969	19.4388	17.6742	15.9032	17.4146	16.2956	0.211408	0.563294
AT1G05640.1	4.39694	5.65491	5.455	3.40783	4.50588	5.12439	0.241252	0.835783
AT1G05650.1	0.366412	0.235621	0.5455	0.63108	0.243561	0.819902	-0.561516	0.895736
AT1G05660.1	5.37404	6.95083	5.0186	4.92243	5.84546	9.32639	-0.223391	0.914771
AT1G05670.1	8.91602	7.06864	9.3826	7.0681	8.03751	8.30151	0.114124	0.972479
AT1G05670.2	8.30534	6.5974	9.2735	6.94188	7.91573	7.99405	0.0808148	1
AT1G05675.1	1.58778	0.589053	1.6365	2.90297	1.46137	2.97214	-0.936977	0.57146
AT1G05680.1	146.443	82.2319	50.6224	201.441	89.2651	63.1325	-0.341173	0.940306
AT1G05690.1	5.49618	5.06586	4.8004	3.78648	3.65342	3.17712	0.536262	0.197162
AT1G05700.1	0.732824	2.82746	3.3821	1.13594	2.80095	3.89453	-0.176609	1
AT1G05710.1	8.42747	6.95083	5.7823	10.3497	11.6909	9.42887	-0.573488	0.0524652
AT1G05710.2	9.64885	8.71799	6.9824	13.1265	12.0563	10.9662	-0.512016	0.0892676
AT1G05710.3	9.64885	8.8358	7.2006	13.7575	13.1523	11.7861	-0.591161	0.0238243
AT1G05710.4	8.06106	6.95083	5.455	10.2235	11.3256	9.32639	-0.594604	0.0412294
AT1G05710.5	9.28243	8.12894	6.8733	13.3789	12.9087	11.5811	-0.641056	0.00887733
AT1G05720.1	18.4427	20.9703	19.4198	18.5538	19.6067	21.3175	-0.0186485	1
AT1G05730.1	5.00763	5.30148	3.8185	5.93215	5.23656	4.30449	-0.12699	0.976399
AT1G05740.1	0	0	0	0.126216	0	0	-1.87756	1
AT1G05750.1	9.77098	9.8961	10.4736	7.32053	6.81971	8.404	0.413377	0.227448
AT1G05760.1	5.37404	4.71243	5.8914	4.16513	3.04451	4.40697	0.454635	0.469294
AT1G05770.1	0.854961	0.589053	0.7637	1.51459	1.46137	0.819902	-0.74406	0.523153
AT1G05780.1	7.45037	7.06864	7.9643	5.93215	5.23656	6.35424	0.35577	0.445715
AT1G05785.1	4.2748	5.77272	4.2549	7.32053	6.57615	6.25175	-0.490307	0.208766
AT1G05785.2	4.15267	5.41929	3.9276	7.57296	6.33259	6.25175	-0.574514	0.106865
AT1G05790.1	25.2824	26.3896	27.3841	29.5346	25.6957	28.4916	-0.0821671	0.934983
AT1G05790.2	29.9236	29.6883	32.0754	32.9424	28.7402	32.1812	-0.0335804	1
AT1G05800.1	0	0	0.1091	0	0	0.102488	0.00423524	1
AT1G05805.1	12.3359	17.2004	18.3288	14.8935	14.4919	17.7304	0.0219258	1
AT1G05810.1	10.7481	10.2495	13.8557	12.4954	13.0305	14.4508	-0.197195	0.734494
AT1G05820.1	1.22137	1.76716	1.9638	2.14567	1.70493	1.6398	-0.129647	1
AT1G05820.2	1.34351	1.88497	2.2911	2.01946	2.07027	1.94727	-0.116369	1
AT1G05830.1	66.8091	66.563	69.1694	78.885	79.888	74.7136	-0.204241	0.363317
AT1G05830.2	66.0763	65.6205	67.8602	77.3704	78.792	73.4837	-0.201768	0.372071
AT1G05835.1	9.89312	8.8358	12.9829	4.29135	7.18505	5.43185	0.908059	0.0032591
AT1G05840.1	41.1603	48.0668	54.4409	44.5543	52.0003	42.1225	0.0532629	1
AT1G05850.1	587.236	582.809	607.359	454.883	450.344	478.72	0.360899	0.0168588
AT1G05860.1	7.93892	10.8386	11.5646	10.8546	9.86422	9.94131	-0.00852667	1
AT1G05870.1	33.0992	27.3321	27.9296	24.7383	26.3046	19.4727	0.329412	0.169841
AT1G05870.2	40.061	34.872	34.4756	33.9521	32.1501	26.1344	0.249514	0.357739
AT1G05870.3	36.7633	32.2801	32.0754	30.0394	29.5927	23.6747	0.282926	0.253875
AT1G05870.4	37.6183	32.987	32.4027	30.0394	30.6887	24.2896	0.279964	0.253401
AT1G05880.1	0.244275	0.353432	0	0	0.121781	0.204976	0.69086	1
AT1G05880.2	0.244275	0.353432	0	0	0.121781	0.204976	0.690853	1
AT1G05890.1	135.084	163.875	147.285	170.77	169.64	164.185	-0.176975	0.474355
AT1G05890.2	130.687	159.633	141.721	166.227	165.5	160.291	-0.187242	0.429655
AT1G05894.1	0.366412	1.0603	0.3273	1.13594	0.608903	0.409951	-0.267797	1
AT1G05900.1	13.1908	12.6057	13.4193	16.6605	14.6137	10.7612	-0.0911201	0.967462
AT1G05900.2	13.6794	12.8414	13.6375	16.9129	15.4661	10.9662	-0.102115	0.950373
AT1G05910.1	47.5114	44.2968	40.9125	45.1853	48.834	42.5324	-0.0408078	1
AT1G05920.1	0.122137	0	0	0	0	0	1.87796	1
AT1G05940.1	39.4503	36.2857	33.7119	34.0783	37.8737	33.5135	0.0531545	0.983461
AT1G05950.1	10.2595	14.0195	10.6918	8.33026	7.18505	7.68658	0.591572	0.0276989
AT1G05960.1	99.9083	100.139	93.9351	147.925	136.272	136.616	-0.517325	3.10953e-05
AT1G05960.2	98.5648	99.0788	92.1895	146.915	133.715	135.591	-0.52205	2.9874e-05
AT1G05970.1	5.2519	7.18645	5.1277	5.93215	7.42861	6.55922	-0.183151	0.872816
AT1G05970.2	5.61832	7.30426	5.5641	6.3108	7.06327	6.6617	-0.117482	0.972679
AT1G05990.1	0.366412	0.117811	0	0.126216	0	0	1.67541	0.856098
AT1G06000.1	24.061	20.8525	15.6013	17.2916	18.6324	19.4727	0.122598	0.913672
AT1G06010.1	10.6259	9.8961	9.7099	10.0973	12.0563	9.12141	-0.0443138	1
AT1G06020.1	0.244275	0.471243	0.4364	0.504864	0.243561	0.409951	0.00179448	1
AT1G06030.1	0.366412	0.117811	0.2182	0.504864	0.365342	0.409951	-0.83201	0.888009
AT1G06040.1	210.443	233.854	246.239	206.489	212.02	210.817	0.134073	0.724212
AT1G06040.2	183.328	199.689	213.618	177.081	181.575	180.276	0.146958	0.652923
AT1G06050.1	5.37404	4.59462	6.0005	6.18459	5.72368	3.68956	0.0487683	1
AT1G06060.1	26.3817	27.4499	27.0568	26.0005	29.5927	25.9294	-0.00984731	1
AT1G06070.1	25.5267	24.7402	26.6204	24.9908	26.9135	22.0349	0.0599715	1
AT1G06080.1	68.3969	86.8265	103.863	23.4762	36.047	37.3055	1.41831	1.44982e-07
AT1G06090.1	8.91602	7.42207	7.9643	9.21377	7.30683	15.1682	-0.390833	0.603499
AT1G06100.1	0.244275	0.589053	0.6546	0.126216	0.121781	0.307463	1.31955	0.544461
AT1G06110.1	54.7175	59.0231	52.0407	52.5059	60.6467	52.1663	0.0044153	1
AT1G06120.1	2.93129	1.64935	1.8547	2.3981	1.70493	3.48458	-0.253906	0.944466
AT1G06130.1	29.6794	32.3979	31.4208	23.7286	34.0985	29.619	0.095397	0.909904
AT1G06130.2	28.0916	30.7486	30.0025	23.2238	32.5154	27.9792	0.0850594	0.927048
AT1G06135.1	0.122137	0.235621	0	0	0.121781	0	1.29859	0.978896
AT1G06137.1	0	0	0	0	0	0	0	1
AT1G06140.1	1.70992	1.64935	0.4364	1.00973	0.852464	1.33234	0.210977	1
AT1G06148.1	0	0	0.2182	0	0.243561	0.102488	-0.508924	1
AT1G06148.2	0.244275	0	0.3273	0	0.365342	0.204976	0.00232767	1
AT1G06149.1	66.8091	58.5519	69.1694	47.331	42.1361	42.1225	0.565296	0.000125402
AT1G06150.1	62.6564	54.4285	65.7873	45.0591	41.04	39.1503	0.547912	0.000412855
AT1G06150.2	66.8091	58.5519	69.1694	47.331	42.1361	42.1225	0.565296	0.000125402
AT1G06160.1	1.09924	0.942485	1.5274	0.252432	0.121781	0.409951	2.09444	0.0333665
AT1G06170.1	0.122137	0.589053	0.2182	0	0.121781	0.102488	1.8238	0.558139
AT1G06170.2	0.122137	0.589053	0.2182	0	0.121781	0.102488	1.82381	0.558139
AT1G06180.1	11.7252	10.4852	8.728	13.6313	13.0305	9.83882	-0.235989	0.792435
AT1G06190.1	54.5954	51.012	55.9683	43.5445	46.3984	52.0638	0.1848	0.656796
AT1G06190.2	42.8702	40.1734	44.1855	34.3308	35.8035	38.8429	0.222144	0.521918
AT1G06200.1	39.2061	41.705	38.185	42.5348	42.2578	41.7125	-0.0870996	0.889237
AT1G06210.1	32.9771	32.1623	26.5113	27.7675	29.2273	25.212	0.157042	0.806416
AT1G06210.2	31.5114	29.4527	24.5475	26.3792	27.0353	23.3672	0.155575	0.814004
AT1G06220.1	104.916	93.0704	101.899	87.2153	93.771	98.0808	0.103192	0.875973
AT1G06220.2	104.183	92.8348	101.572	86.9629	93.2839	97.2609	0.105048	0.864286
AT1G06230.1	116.885	110.506	105.718	114.099	105.827	109.559	0.0155743	1
AT1G06230.2	116.885	110.506	105.718	114.099	105.949	109.764	0.0141339	1
AT1G06230.3	110.412	102.731	98.4082	106.148	99.6165	102.488	0.0150942	1
AT1G06240.1	12.9466	12.3701	13.3102	10.8546	11.6909	10.2488	0.239667	0.539943
AT1G06250.1	3.05343	2.2384	2.4002	2.65054	2.80095	2.56219	-0.0604632	1
AT1G06260.1	4.88549	4.83024	3.0548	5.42729	3.28807	3.17712	0.107126	1
AT1G06270.1	5.2519	4.12337	3.9276	5.04864	5.72368	3.27961	-0.0667001	1
AT1G06290.1	87.5724	84.3524	83.3524	84.5647	89.1433	88.4469	-0.0386046	1
AT1G06310.1	2.93129	2.12059	1.3092	3.1554	1.46137	2.66468	-0.205204	0.990098
AT1G06320.1	1.34351	0.589053	0.1091	1.26216	0.608903	0.614927	-0.291781	1
AT1G06330.1	1.22137	1.41373	0.2182	0.883512	1.09602	1.43483	-0.290726	0.965087
AT1G06340.1	0.610686	0.235621	0.7637	0.504864	0.121781	0.102488	1.16547	0.576423
AT1G06350.1	18.1985	10.0139	10.8009	5.67972	5.11478	3.68956	1.43191	0.000245637
AT1G06360.1	41.8931	34.4007	30.0025	17.1654	15.8315	15.6806	1.12556	6.337e-11
AT1G06370.1	7.57251	6.95083	8.5098	5.67972	4.993	6.45673	0.421741	0.295375
AT1G06380.1	10.9924	12.0167	10.1463	10.9808	10.1078	11.9911	-0.00132514	1
AT1G06390.1	95.0228	104.498	102.554	114.478	106.802	97.6708	-0.0771303	0.908738
AT1G06390.2	87.3282	96.6048	94.8079	105.138	100.225	91.4191	-0.0892461	0.873962
AT1G06400.1	49.7099	57.4916	55.3137	53.0107	52.3656	49.7066	0.0685178	0.973353
AT1G06410.1	175.756	171.179	171.069	197.276	193.266	202.516	-0.195454	0.272031
AT1G06420.1	3.17557	4.00556	3.4912	3.9127	3.7752	2.15224	0.13577	1
AT1G06420.2	2.80916	3.2987	3.1639	3.53405	3.40985	1.94727	0.0799226	1
AT1G06430.1	131.298	140.784	118.701	119.653	131.036	115.094	0.095448	0.902832
AT1G06440.1	2.19847	2.70965	1.7456	1.51459	1.94849	2.35722	0.17503	0.991448
AT1G06450.1	6.35114	6.12616	6.0005	6.3108	6.45437	5.73931	0.000393549	1
AT1G06460.1	35.2977	44.179	46.1493	32.4375	36.4124	35.9732	0.261435	0.470455
AT1G06470.1	15.8778	15.7866	17.7833	18.1751	15.5879	15.5781	0.00804985	1
AT1G06470.2	17.0992	16.9647	19.2016	19.8159	17.2928	16.9105	-0.0150757	1
AT1G06475.1	1.09924	0.942485	1.3092	1.51459	0.852464	0.409951	0.312399	0.98653
AT1G06490.1	9.77098	10.603	9.9281	6.81567	9.986	9.2239	0.215791	0.80197
AT1G06500.1	7.2061	9.77829	6.8733	6.56323	9.49888	9.63385	-0.115571	0.959271
AT1G06500.2	7.08396	9.07142	6.6551	6.05837	8.7682	8.71146	-0.0539578	1
AT1G06500.3	7.32824	10.1317	6.6551	6.18459	9.86422	9.94131	-0.117265	0.971476
AT1G06500.4	5.86259	8.01113	6.2187	5.55351	8.03751	7.37912	-0.0662347	1
AT1G06510.1	15.6336	15.1976	20.6199	16.1557	17.5364	14.8607	0.090254	0.954852
AT1G06515.1	14.1679	12.7236	12.4374	13.2527	14.7354	15.4757	-0.149195	0.825813
AT1G06515.2	15.145	14.7263	14.8376	16.9129	17.4146	19.0627	-0.258813	0.440668
AT1G06520.1	1.09924	1.64935	3.0548	1.00973	2.07027	1.74229	0.272125	0.963538
AT1G06530.1	71.9389	70.0974	64.6963	73.2053	78.9138	72.1514	-0.117583	0.775545
AT1G06540.1	0	0.235621	0	0	0.243561	0	-0.000351493	1
AT1G06550.1	50.1984	47.9489	39.0578	40.5154	37.6302	33.7185	0.295248	0.248406
AT1G06560.1	17.832	18.3785	22.911	22.214	18.0235	16.2956	0.0717374	0.998957
AT1G06570.1	84.0305	109.093	109.864	114.857	121.781	117.144	-0.223233	0.653915
AT1G06570.2	75.8473	99.0788	99.1719	103.876	109.846	108.227	-0.231779	0.594897
AT1G06580.1	4.39694	4.24118	3.9276	5.30107	4.993	4.50946	-0.232434	0.81379
AT1G06590.1	14.4122	17.9072	16.2559	15.6508	18.2671	17.8329	-0.0924044	0.929648
AT1G06620.1	10.9924	9.30704	9.4917	11.9905	10.4731	8.09653	-0.0302663	1
AT1G06630.1	14.1679	16.1401	16.2559	14.7673	15.8315	15.8856	0.00262873	1
AT1G06630.2	12.5801	16.4935	14.5103	13.2527	14.7354	14.1433	0.0491454	1
AT1G06630.3	12.3359	14.2551	14.2921	13.1265	14.4919	14.5533	-0.0449494	1
AT1G06640.1	94.7785	87.2977	64.6963	75.8558	70.998	66.1046	0.212312	0.566167
AT1G06640.2	89.7709	83.2921	60.8778	72.0694	66.9793	63.1325	0.210111	0.572526
AT1G06640.3	87.9388	80.5825	59.1322	69.9237	65.7615	61.5951	0.20617	0.589891
AT1G06645.1	10.3817	9.42485	11.6737	8.70891	8.64642	10.7612	0.158393	0.860385
AT1G06650.1	33.3435	31.3376	35.8939	30.5443	27.6442	29.004	0.207276	0.431076
AT1G06650.2	36.6412	34.4007	40.2579	33.6997	29.2273	31.9762	0.230988	0.336744
AT1G06660.1	5.61832	5.18367	5.1277	4.79621	5.72368	4.61195	0.076626	1
AT1G06670.1	94.7785	88.9471	79.3157	88.7299	92.5532	88.8569	-0.0388082	1
AT1G06680.1	2312.91	2302.96	2490.64	2442.28	2495.28	2579.21	-0.0809709	0.922039
AT1G06680.2	2099.54	2102.92	2255.64	2238.44	2280.1	2352.81	-0.089484	0.901975
AT1G06690.1	25.6488	28.8636	30.8753	22.4665	22.6512	23.1622	0.323338	0.164138
AT1G06700.1	125.313	138.899	134.738	149.061	136.881	141.433	-0.0989535	0.80494
AT1G06700.2	125.557	138.074	133.757	148.43	137.368	140.613	-0.101359	0.795756
AT1G06710.1	6.59541	8.36456	7.2006	6.43702	8.64642	7.89156	-0.0538015	1
AT1G06720.1	55.2061	66.0918	61.2051	56.1661	58.6982	58.418	0.074819	0.978896
AT1G06730.1	16.9771	17.0825	16.6923	17.4178	17.9017	17.7304	-0.0643885	0.981175
AT1G06750.1	1.34351	1.41373	1.6365	1.00973	1.21781	1.12737	0.387636	0.836515
AT1G06750.2	0.244275	0.353432	0.2182	0.252432	0.121781	0	1.126	0.831094
AT1G06760.1	157.069	161.518	153.613	151.081	166.23	163.058	-0.025021	1
AT1G06770.1	13.0687	13.7838	15.0558	11.4857	14.7354	13.5284	0.0761443	0.98121
AT1G06770.2	13.1908	13.666	15.274	11.3594	14.7354	13.3234	0.096205	0.945902
AT1G06780.1	25.771	25.9183	23.0201	24.6121	21.4334	22.7523	0.118497	0.902395
AT1G06780.2	26.2595	26.0362	23.6747	25.2432	21.7987	22.8548	0.120193	0.888941
AT1G06790.1	7.32824	6.36178	6.0005	8.07783	7.42861	5.73931	-0.102471	0.978896
AT1G06790.2	10.2595	9.66048	8.0734	12.1167	9.3771	7.78907	-0.0592639	1
AT1G06800.1	22.8397	20.2634	15.8195	18.8062	16.1968	15.0657	0.235136	0.628146
AT1G06800.2	18.9313	15.6688	12.5465	13.8838	13.0305	11.7861	0.284007	0.489315
AT1G06810.1	0	0	0	0	0	0	0	1
AT1G06820.1	27.8473	30.513	32.73	24.6121	26.5481	28.5941	0.190378	0.56303
AT1G06830.1	3.78626	2.00278	3.4912	0.757296	0.608903	1.94727	1.43689	0.0321971
AT1G06840.1	37.4961	41.3515	37.3122	35.5929	39.944	39.9702	0.0069458	1
AT1G06850.1	27.7252	25.4471	29.3479	29.4083	25.4521	28.1841	-0.00853468	1
AT1G06850.2	21.9847	21.0881	22.6928	24.2335	21.6769	21.6249	-0.035702	1
AT1G06870.1	26.3817	24.5046	24.1111	30.1656	29.958	27.6717	-0.226467	0.493151
AT1G06890.1	49.0992	49.1271	49.2041	50.8651	51.5132	44.9921	0.0025403	1
AT1G06890.2	47.6335	47.5955	47.1312	49.4767	48.4686	42.4299	0.0223309	1
AT1G06890.3	48.6106	47.3599	48.6586	50.234	49.93	44.8896	-0.0024617	1
AT1G06900.1	90.9923	94.7198	93.6078	109.051	104.731	109.559	-0.211168	0.319523
AT1G06910.1	6.96183	6.5974	6.4369	5.93215	7.06327	5.32936	0.130246	0.950842
AT1G06920.1	0	0	0	0	0	0	0	1
AT1G06923.1	0.854961	0.235621	0.4364	0.252432	0.365342	0.204976	0.862165	0.781021
AT1G06925.1	0	0	0	0	0	0	0	1
AT1G06930.1	1.22137	1.64935	1.3092	3.66027	2.19205	2.25473	-0.938806	0.175977
AT1G06950.1	201.893	179.19	231.619	163.955	184.132	211.33	0.130814	0.780207
AT1G06960.1	14.9007	13.077	15.6013	18.9324	15.3443	14.0408	-0.142509	0.844482
AT1G06960.2	14.6565	12.1345	15.0558	17.7965	13.6394	13.5284	-0.0979103	0.940182
AT1G06960.3	14.5343	12.1345	14.4012	17.7965	14.2483	13.0159	-0.127825	0.892562
AT1G06970.1	0.244275	0.117811	0.2182	0.252432	0	0	1.17521	0.908289
AT1G06980.1	6.96183	7.89332	7.7461	8.83512	7.42861	8.91643	-0.156481	0.886516
AT1G06990.1	0	0	0	0	0.121781	0	-1.87576	1
AT1G07000.1	13.0687	11.3098	12.3283	8.58269	12.5434	12.196	0.135048	0.923491
AT1G07010.1	57.0381	59.4944	52.6953	39.7581	40.1876	31.4637	0.605441	0.000727954
AT1G07010.2	55.2061	57.6094	50.6224	38.1172	39.0915	29.7214	0.614386	0.00155083
AT1G07010.3	52.519	55.8423	48.2222	36.3502	36.5342	29.1065	0.620568	0.00121539
AT1G07020.1	10.8702	10.9564	10.6918	16.2819	12.9087	13.4259	-0.387047	0.22118
AT1G07030.1	32.4885	28.8636	23.2383	28.651	27.766	23.1622	0.088911	0.947118
AT1G07040.1	29.5572	28.7458	31.3117	35.3405	29.958	29.8239	-0.083865	0.953997
AT1G07050.1	0	0	0.1091	0.126216	0.243561	0.102488	-1.66856	0.844022
AT1G07051.1	0	0	0	0	0	0	0	1
AT1G07060.1	0	0	0	0	0.243561	0.102488	-3.16843	0.737924
AT1G07070.1	16.7328	16.4935	13.9648	16.5343	13.883	14.8607	0.0590786	1
AT1G07080.1	86.9617	86.7087	79.4248	82.7977	87.3166	80.5554	0.013904	1
AT1G07090.1	10.2595	10.0139	11.7828	7.57296	11.082	10.8637	0.114694	0.926603
AT1G07110.1	98.9312	104.852	113.028	110.944	102.661	102.18	0.00547712	1
AT1G07120.1	2.07633	1.29592	1.9638	0.883512	1.09602	0.409951	1.17518	0.160148
AT1G07130.1	7.93892	7.30426	5.1277	9.33999	6.45437	6.86668	-0.153877	0.92637
AT1G07135.1	2.07633	2.82746	34.912	1.76702	5.96724	4.40697	1.7104	0.155712
AT1G07140.1	152.672	159.162	149.576	154.615	172.807	164.083	-0.0913474	0.834763
AT1G07150.1	2.80916	2.12059	3.0548	6.18459	4.01876	3.17712	-0.731074	0.332563
AT1G07150.2	2.80916	2.12059	3.0548	6.18459	4.01876	3.17712	-0.731073	0.332563
AT1G07160.1	0.366412	0.353432	0.1091	0.504864	0.243561	0.204976	-0.183072	1
AT1G07170.1	16.3664	15.4332	15.7104	17.0392	17.78	20.9075	-0.235404	0.501984
AT1G07170.2	13.5572	10.2495	11.2373	13.5051	15.1008	17.4229	-0.399809	0.194573
AT1G07170.3	16	14.6085	14.7285	16.1557	16.9275	19.5752	-0.22154	0.563343
AT1G07175.1	0.610686	0.471243	0.5455	0.883512	1.46137	1.12737	-1.07564	0.382881
AT1G07180.1	40.916	40.0556	39.8215	34.8356	33.3679	36.2807	0.208451	0.651616
AT1G07200.1	35.1755	36.6391	34.0392	37.8648	35.1946	34.4359	-0.0211769	1
AT1G07200.2	50.0763	52.6614	50.4042	50.3602	51.8785	51.7563	-0.00830245	1
AT1G07210.1	43.4809	42.5297	39.276	39.6318	46.8855	43.4548	-0.0539636	1
AT1G07220.1	11.2366	13.666	9.4917	10.7284	8.88998	9.2239	0.253646	0.693762
AT1G07230.1	53.0076	65.7384	61.3142	52.7583	60.2813	57.0857	0.0820295	0.92499
AT1G07240.1	33.2213	35.3432	32.8391	34.9618	32.3936	34.5384	-0.00753144	1
AT1G07250.1	40.061	50.423	42.3308	42.661	44.937	43.1473	0.0227819	1
AT1G07260.1	8.91602	10.3673	6.9824	9.4662	10.7167	8.81395	-0.143056	0.922039
AT1G07270.1	1.34351	1.0603	0.2182	0.63108	0.974244	1.22985	-0.165828	1
AT1G07280.1	43.9694	62.7931	58.6958	30.2919	47.738	39.8677	0.488655	0.0590804
AT1G07280.2	42.8702	60.7903	56.0774	30.0394	46.6419	38.1254	0.476417	0.0615288
AT1G07280.3	43.2366	61.3794	56.732	30.0394	47.1291	38.6379	0.478312	0.0623531
AT1G07290.1	2.80916	1.29592	2.2911	2.52432	3.16629	2.76717	-0.402611	0.705619
AT1G07300.1	2.80916	5.06586	3.4912	4.29135	3.89698	4.81692	-0.197462	0.925675
AT1G07310.1	41.0381	42.0584	40.5852	46.4475	43.7192	48.6817	-0.167997	0.599508
AT1G07320.1	290.565	295.94	344.756	263.034	277.538	308.591	0.133017	0.794069
AT1G07320.2	265.038	271.554	319.008	237.16	250.624	282.149	0.152051	0.74458
AT1G07320.3	236.824	238.92	284.315	210.023	225.416	254.99	0.138431	0.802682
AT1G07320.4	264.549	270.965	318.026	236.276	249.772	281.329	0.153367	0.739468
AT1G07330.1	0	0	0.1091	0.378648	0.121781	0.307463	-2.42144	0.418851
AT1G07340.1	0	0	0	0	0	0	0	1
AT1G07350.1	43.8473	40.9981	37.7486	42.1562	40.0658	35.1533	0.064	0.986158
AT1G07350.2	47.0229	43.1187	40.0397	45.1853	42.3796	36.0757	0.0759423	0.961433
AT1G07360.1	48.4885	48.7736	44.8401	49.6029	41.6489	44.4797	0.066339	0.966022
AT1G07370.1	13.8015	15.0798	10.5827	13.7575	17.0493	11.1712	-0.0863695	0.990148
AT1G07380.1	14.6565	17.9072	20.5108	15.5246	18.5106	15.3732	0.107702	0.933945
AT1G07390.1	4.51908	5.65491	7.0915	3.1554	4.01876	2.35722	0.870972	0.0450867
AT1G07390.2	4.2748	5.30148	7.0915	3.1554	3.89698	2.25473	0.854028	0.08384
AT1G07390.3	4.64122	5.77272	7.0915	3.1554	3.7752	2.35722	0.928467	0.0190148
AT1G07400.1	3.29771	2.35621	2.182	2.52432	4.26232	3.07463	-0.333956	0.853514
AT1G07410.1	4.15267	3.41651	3.3821	1.89324	1.94849	2.04976	0.883211	0.0591459
AT1G07420.1	16.9771	14.1373	15.9286	15.6508	14.979	12.811	0.119838	0.898233
AT1G07420.2	16.2443	13.7838	14.5103	14.7673	14.2483	12.196	0.116	0.908289
AT1G07430.1	7.57251	4.94805	1.6365	6.05837	2.67917	2.15224	0.380524	0.880985
AT1G07440.1	10.3817	15.551	12.6556	8.96134	6.21081	5.73931	0.895068	0.000103177
AT1G07440.2	10.3817	15.0798	11.7828	8.20404	5.6019	4.91941	1.00451	1.93621e-05
AT1G07450.1	0.488549	0.353432	0.3273	0.504864	0.730683	0.819902	-0.811867	0.744662
AT1G07460.1	0	0	0	0.126216	0	0	-1.87637	1
AT1G07470.1	49.3435	59.9656	54.6591	58.5642	60.4031	60.6728	-0.13158	0.726768
AT1G07473.1	0	0	0	0	0.243561	0	-2.66874	0.922273
AT1G07476.1	0.122137	0	0.3273	0	0	0	3.54011	0.558616
AT1G07480.1	51.4198	60.2013	56.4047	62.3507	57.3586	63.2349	-0.122862	0.746046
AT1G07480.2	49.9541	58.7875	54.7682	61.4672	56.6279	61.0827	-0.131881	0.710352
AT1G07485.1	2.56488	1.88497	2.4002	1.38838	2.55739	1.84478	0.239979	0.945878
AT1G07490.1	3.78626	3.06308	3.8185	1.89324	3.16629	2.86966	0.418683	0.55666
AT1G07500.1	0.488549	0.589053	0	0.378648	0.608903	0.512439	-0.500465	0.952939
AT1G07510.1	52.6412	54.5463	45.9311	47.2048	49.6864	48.4767	0.0741647	0.967684
AT1G07520.1	16.8549	15.4332	13.8557	16.4081	16.9275	14.7582	-0.0592882	1
AT1G07530.1	52.519	63.9712	57.7139	66.7683	66.005	60.2628	-0.146664	0.673859
AT1G07540.1	0	0	0	0	0	0.102488	-1.86852	1
AT1G07550.1	0	0	0.1091	0	0	0.614927	-2.12332	0.845953
AT1G07560.1	0.977098	1.0603	2.4002	0.757296	1.82671	4.30449	-0.637629	0.784912
AT1G07570.1	42.5038	40.0556	46.4766	29.6608	31.2976	33.411	0.450066	0.00767273
AT1G07570.2	42.2595	39.7022	45.822	29.5346	30.6887	33.7185	0.442054	0.00766568
AT1G07570.3	37.6183	36.2857	39.276	25.6219	27.5224	29.3115	0.454755	0.00673627
AT1G07590.1	613.373	553.946	582.703	978.048	747.611	1114.55	-0.698706	0.00108759
AT1G07600.1	78.6564	71.3933	67.7511	138.585	103.026	146.967	-0.835846	2.42236e-05
AT1G07610.1	68.6412	60.7903	54.3318	117.886	92.7967	132.927	-0.90403	3.38087e-06
AT1G07615.1	10.9924	14.2551	14.4012	14.01	14.7354	12.7085	-0.0591918	1
AT1G07620.1	1.34351	1.0603	1.9638	1.38838	1.70493	1.43483	-0.0383634	1
AT1G07630.1	29.4351	31.6911	30.7662	23.6024	21.4334	28.1841	0.323626	0.207148
AT1G07640.1	32.3664	33.2226	27.8205	26.0005	27.6442	26.2369	0.224353	0.418106
AT1G07640.2	32	32.5157	27.7114	25.8743	27.766	25.7244	0.215813	0.441939
AT1G07640.3	32.1221	32.8692	27.7114	26.1267	27.8877	26.0319	0.210775	0.471934
AT1G07645.1	0.977098	0.706864	0.6546	3.9127	0.487122	3.07463	-1.6656	0.0623058
AT1G07650.1	60.0915	60.6725	60.7687	62.4769	62.5952	66.3096	-0.076903	0.918293
AT1G07650.2	58.748	59.2588	58.6958	60.4575	61.2556	64.9772	-0.0801945	0.91023
AT1G07660.1	46.29	44.7681	43.9673	52.7583	51.7567	41.815	-0.113382	0.826512
AT1G07660.2	32.4885	30.3952	31.5299	38.6221	35.9252	31.6687	-0.167104	0.654279
AT1G07670.1	114.076	111.449	90.2257	106.779	119.223	114.684	-0.110414	0.855402
AT1G07690.1	0.122137	0.117811	0	0	0	0.204976	0.0119431	1
AT1G07700.1	47.8778	49.1271	43.8582	34.7094	38.7262	33.1035	0.403598	0.0237983
AT1G07700.2	42.8702	42.7653	37.6395	30.2919	34.4639	29.619	0.385559	0.0360515
AT1G07700.3	43.2366	44.7681	38.8396	31.3016	34.4639	28.4916	0.429525	0.0310755
AT1G07705.1	23.0839	22.7375	21.0563	19.1848	20.7027	19.9851	0.158341	0.770955
AT1G07705.2	24.6717	23.3265	22.4746	20.6994	21.3116	20.805	0.165099	0.731928
AT1G07710.1	1.58778	1.76716	0.6546	1.51459	1.70493	1.02488	-0.0805477	1
AT1G07720.1	67.1755	67.6233	63.6053	37.991	34.3421	40.6876	0.809935	1.73145e-07
AT1G07725.1	21.6183	22.6197	20.4017	22.5927	26.4264	22.6498	-0.148347	0.740126
AT1G07730.2	3.66412	3.65213	4.2549	4.16513	2.07027	3.58707	0.236072	0.860683
AT1G07740.1	6.59541	7.18645	7.8552	7.0681	6.08903	6.25175	0.162693	0.879381
AT1G07745.1	6.229	9.30704	7.2006	7.82539	9.3771	6.14927	-0.0297978	1
AT1G07745.2	6.10686	9.18923	7.3097	7.82539	9.25532	6.14927	-0.0303849	1
AT1G07750.1	57.1602	56.4313	42.7672	47.9621	43.1103	41.61	0.236673	0.516707
AT1G07770.1	274.198	240.687	248.966	288.277	293.856	271.695	-0.160589	0.637252
AT1G07770.2	271.755	238.331	246.457	285.248	290.081	268.108	-0.156789	0.652809
AT1G07780.1	30.1679	31.102	33.2755	24.3597	24.965	27.0568	0.306444	0.205062
AT1G07780.2	29.9236	30.513	32.9482	24.2335	24.5997	26.2369	0.314074	0.195496
AT1G07780.3	30.5343	31.3376	33.9301	24.8646	25.5739	27.2617	0.301206	0.227422
AT1G07780.4	27.8473	28.628	30.8753	22.7189	23.6254	25.5195	0.280169	0.307468
AT1G07780.5	29.9236	30.7486	33.0573	24.3597	24.5997	26.5443	0.310922	0.202744
AT1G07790.1	45.5572	44.5324	35.1302	39.5056	48.834	33.0011	0.046658	1
AT1G07795.1	0.244275	0.235621	0	0.126216	0.121781	0.307463	-0.284853	1
AT1G07810.1	113.099	107.09	94.2624	104.507	122.268	117.963	-0.133367	0.797922
AT1G07820.1	77.3129	77.8729	75.9336	79.1375	84.3939	65.6947	0.0135372	1
AT1G07820.2	76.5801	75.0454	74.188	78.0015	84.6375	64.6698	-0.00783018	1
AT1G07830.1	22.4733	27.9211	24.1111	27.2627	27.766	26.4418	-0.128062	0.855191
AT1G07840.1	18.4427	20.7347	19.0925	19.0586	18.1453	19.7801	0.0309043	1
AT1G07840.2	17.9542	20.1456	18.4379	18.5538	17.78	19.2677	0.0226817	1
AT1G07840.3	17.832	19.321	18.4379	18.4275	17.5364	18.9602	0.0163494	1
AT1G07850.1	0	0.117811	0	0	0	0.102488	0.00761086	1
AT1G07860.1	0	0	0	0	0	0	0	1
AT1G07870.1	14.4122	12.6057	13.4193	14.6411	13.6394	15.7831	-0.126968	0.905853
AT1G07870.2	12.458	11.192	11.4555	11.3594	11.4474	13.3234	-0.0471116	1
AT1G07880.1	5.00763	4.83024	3.8185	2.77675	3.7752	3.99702	0.359851	0.699519
AT1G07880.2	4.76335	4.94805	3.6003	2.77675	3.65342	3.79205	0.370094	0.713447
AT1G07890.1	382.045	334.936	280.605	378.017	357.182	348.151	-0.119098	0.859633
AT1G07890.2	356.885	312.67	260.749	362.366	332.704	321.607	-0.128173	0.83845
AT1G07890.3	355.42	310.549	259.331	360.978	331.243	319.557	-0.128983	0.836515
AT1G07890.4	356.885	312.552	260.749	362.24	332.583	321.504	-0.127858	0.838823
AT1G07890.5	355.542	310.785	259.44	361.23	331.121	319.659	-0.128587	0.837709
AT1G07890.6	362.992	317.029	266.313	357.822	338.184	327.858	-0.113717	0.874881
AT1G07890.7	355.542	310.785	259.44	361.23	331.121	319.659	-0.128587	0.837709
AT1G07890.8	357.252	312.67	260.858	362.492	332.583	321.607	-0.127442	0.839751
AT1G07900.1	0.122137	0.117811	0.5455	0.126216	0.121781	0.204976	0.753607	0.949298
AT1G07901.1	0.488549	0.235621	0.7637	0.252432	0.974244	0.717414	-0.374477	0.978896
AT1G07910.1	25.0381	22.6197	21.82	19.3111	22.2858	23.1622	0.0969218	0.909082
AT1G07910.2	26.0152	23.7978	22.3655	19.6897	22.4076	24.1871	0.118012	0.867767
AT1G07920.1	1720.55	1665.49	1555.98	1680.44	1831.82	1846.01	-0.116709	0.799137
AT1G07930.1	1467.48	1429.4	1322.62	1391.66	1541.74	1558.33	-0.0902577	0.89265
AT1G07930.2	1191.08	1155.25	1068.85	1119.28	1238.63	1258.24	-0.0825689	0.914835
AT1G07940.1	1627.6	1571.12	1483.65	1575.93	1731.35	1756.44	-0.113005	0.814139
AT1G07940.2	1625.04	1569.12	1480.38	1573.66	1727.33	1751.31	-0.112167	0.816939
AT1G07950.1	15.7557	18.3785	14.7285	18.0489	18.3889	15.2707	-0.0786616	0.972679
AT1G07960.1	25.6488	24.269	24.7657	26.2529	25.8175	23.8796	-0.0223071	1
AT1G07960.2	26.2595	25.4471	25.7476	26.2529	26.061	24.2896	0.017699	1
AT1G07960.3	26.1374	24.5046	25.2021	26.6316	26.5481	24.3921	-0.0305785	1
AT1G07970.1	20.3969	26.8608	26.4022	22.7189	22.8947	22.0349	0.125784	0.827004
AT1G07980.1	13.0687	13.1948	13.6375	10.3497	12.0563	11.3761	0.239313	0.585539
AT1G07985.1	15.6336	12.3701	6.2187	17.1654	8.03751	7.48161	0.0676566	1
AT1G07990.1	68.3969	72.9248	73.097	75.6034	71.7287	75.8409	-0.0576668	0.97908
AT1G08000.1	11.7252	8.8358	11.4555	10.7284	10.4731	10.8637	-0.00235107	1
AT1G08000.2	10.2595	8.60018	10.4736	9.97107	9.3771	10.0438	-0.00288242	1
AT1G08005.1	0	0	0	0	0	0.204976	-2.65171	0.922039
AT1G08010.1	24.061	23.6799	23.3474	25.8743	31.4194	28.5941	-0.273741	0.190405
AT1G08010.2	17.5878	16.2579	15.1649	16.7867	21.4334	19.6776	-0.244125	0.417053
AT1G08030.1	25.771	25.5649	23.7838	23.981	23.1383	24.5971	0.0650586	0.977226
AT1G08035.1	0	0	0	0	0.121781	0	-1.87611	1
AT1G08040.1	24.6717	21.2059	21.9291	24.7383	22.6512	17.3204	0.0725781	0.988248
AT1G08040.2	24.061	21.4415	21.3836	24.3597	22.5294	16.808	0.0757953	0.988218
AT1G08050.1	12.5801	10.4852	7.3097	16.9129	13.0305	11.7861	-0.458024	0.465091
AT1G08060.1	37.0076	34.6363	35.8939	36.4764	39.7004	40.4827	-0.118539	0.853088
AT1G08060.2	35.6641	34.1651	34.4756	35.0881	38.1173	39.0478	-0.107203	0.884893
AT1G08070.1	0.610686	2.12059	3.6003	2.65054	2.55739	1.53732	-0.0587591	1
AT1G08080.1	0	0	0	0	0.121781	0	-1.87616	1
AT1G08090.1	0.122137	0.942485	0.1091	0.126216	1.33959	1.6398	-1.40053	0.418106
AT1G08100.1	0	0	0	0	0	0.204976	-2.65383	0.922039
AT1G08110.1	70.7175	80.1113	77.5701	78.7588	92.5532	78.6081	-0.129072	0.74458
AT1G08110.2	71.0839	84.7059	78.4429	79.5161	94.0145	79.9405	-0.113149	0.812745
AT1G08110.3	71.4503	80.7003	77.6792	78.7588	91.8225	78.6081	-0.1159	0.793283
AT1G08110.4	71.3282	85.2949	79.0975	80.1472	95.1106	81.2728	-0.121362	0.78017
AT1G08120.1	0.244275	0	0	0.252432	0.121781	0.307463	-1.41576	0.784614
AT1G08125.1	17.2214	20.7347	15.9286	17.6702	22.4076	20.1901	-0.163533	0.779746
AT1G08125.2	16.9771	20.6169	16.0377	17.4178	22.1641	19.7801	-0.148128	0.818603
AT1G08125.3	14.4122	16.7291	12.6556	13.0003	17.4146	15.6806	-0.0767527	0.999267
AT1G08130.1	38.229	34.4007	38.4032	40.2629	43.5974	39.5603	-0.151802	0.755002
AT1G08160.1	25.1603	19.4388	22.4746	11.3594	16.8057	18.0378	0.529843	0.0221503
AT1G08165.1	0.977098	0.706864	0.6546	0.883512	0.852464	1.02488	-0.251493	1
AT1G08170.1	0	0.117811	0.1091	0.378648	0.243561	0.204976	-1.63681	0.659036
AT1G08180.1	6.10686	5.5371	6.4369	6.94188	6.45437	6.14927	-0.10826	0.997499
AT1G08190.1	150.229	133.008	130.265	160.547	154.418	141.638	-0.142751	0.592943
AT1G08200.1	203.114	200.043	192.234	220.247	203.008	198.416	-0.0620643	0.926002
AT1G08210.1	21.7404	27.2143	25.5294	30.5443	28.9838	28.9015	-0.245203	0.300095
AT1G08220.1	8.91602	9.8961	5.8914	8.07783	6.33259	7.68658	0.156328	0.944806
AT1G08220.2	6.47328	7.18645	3.9276	5.55351	4.14054	5.22688	0.230049	0.854241
AT1G08230.2	48.2442	44.4146	34.5847	34.9618	32.3936	24.6995	0.468385	0.170166
AT1G08250.1	17.2214	14.1373	15.3831	14.01	13.1523	13.8358	0.187575	0.695597
AT1G08260.1	42.3816	39.82	35.6757	36.224	40.6747	43.5573	-0.0341309	1
AT1G08270.1	1.34351	2.35621	0.6546	1.26216	1.70493	0.92239	0.164165	1
AT1G08270.2	4.03053	3.18089	2.4002	3.40783	4.26232	3.3821	-0.206293	0.905691
AT1G08280.1	14.9007	12.9592	11.3464	11.6119	13.883	14.2458	-0.0262594	1
AT1G08290.1	1.22137	2.70965	1.091	1.51459	2.55739	1.6398	-0.184542	1
AT1G08300.1	6.10686	7.65769	8.1825	6.56323	5.6019	7.17414	0.180812	0.859972
AT1G08310.1	2.07633	1.64935	1.7456	1.00973	0.365342	0.717414	1.37002	0.0874549
AT1G08310.2	2.07633	1.53154	1.5274	1.00973	0.365342	0.717414	1.27728	0.123575
AT1G08315.1	11.1145	8.8358	12.4374	13.2527	10.5949	13.0159	-0.185785	0.821558
AT1G08320.1	10.9924	7.06864	8.1825	10.8546	9.25532	11.8886	-0.290782	0.677842
AT1G08320.2	9.1603	6.12616	6.9824	8.96134	7.91573	9.32639	-0.238317	0.810732
AT1G08320.3	10.6259	7.06864	8.1825	10.6021	9.13354	11.5811	-0.279464	0.706263
AT1G08340.1	6.47328	5.06586	5.6732	5.93215	3.89698	4.81692	0.233274	0.881799
AT1G08350.1	12.0916	13.5482	11.3464	11.6119	12.2998	12.7085	0.0114682	1
AT1G08350.2	12.8244	14.0195	12.001	11.7381	12.5434	13.0159	0.0553778	1
AT1G08360.1	266.626	261.304	235.001	287.646	293.491	275.487	-0.167143	0.607993
AT1G08370.1	39.9389	36.2857	38.6214	38.7483	37.9955	40.2777	-0.0281768	1
AT1G08380.1	1109.13	1019.06	1112.38	1226.06	1188.82	1219.3	-0.165375	0.625446
AT1G08390.1	3.54198	2.94527	1.5274	3.02919	3.53163	3.58707	-0.356123	0.771905
AT1G08400.1	8.30534	9.07142	9.6008	11.6119	10.7167	8.404	-0.179629	0.846046
AT1G08410.1	24.7939	26.9786	25.3112	25.8743	25.3303	22.1374	0.074589	0.974465
AT1G08420.1	78.29	82.8209	81.3886	84.3123	82.4454	83.425	-0.0448109	0.995458
AT1G08420.2	78.0457	82.8209	81.2795	83.3026	81.4712	83.2201	-0.0343381	1
AT1G08430.1	34.9313	37.935	21.7109	45.0591	44.6934	32.4886	-0.369966	0.735462
AT1G08440.1	0	0.471243	0.1091	0	0.121781	0.102488	1.18504	0.918485
AT1G08450.1	64.1221	69.5083	68.733	63.9915	66.6139	61.3902	0.0768977	0.914825
AT1G08450.2	56.3053	57.845	57.6048	55.7875	57.6022	51.5513	0.0598746	0.95971
AT1G08450.3	53.9847	57.845	59.3504	51.6224	56.019	52.1663	0.100033	0.831094
AT1G08460.1	26.7481	27.6855	30.3298	32.1851	29.3491	29.5165	-0.100464	0.854138
AT1G08465.1	8.06106	11.3098	10.0372	11.8643	12.2998	11.9911	-0.294993	0.363816
AT1G08470.1	16.4885	14.4907	12.7647	14.01	12.787	14.9632	0.0600035	1
AT1G08480.1	52.0305	51.1298	42.4399	61.9721	59.1853	52.4737	-0.253589	0.326663
AT1G08490.1	37.4961	39.9378	37.7486	33.9521	33.7332	37.613	0.127325	0.770955
AT1G08500.1	5.98473	5.18367	6.9824	4.92243	4.993	6.35424	0.152245	0.933081
AT1G08510.1	133.374	139.606	138.557	137.575	128.235	133.029	0.0453882	0.983515
AT1G08520.1	207.633	196.508	218.091	211.917	209.219	209.178	-0.0184621	1
AT1G08530.1	10.9924	8.71799	11.2373	11.4857	9.86422	8.71146	0.0503603	1
AT1G08540.1	78.5343	62.6753	76.37	71.1858	65.5179	68.5643	0.0841644	0.922039
AT1G08550.1	21.4962	23.7978	22.0382	19.9421	20.7027	16.0906	0.250319	0.610037
AT1G08550.2	20.8855	22.9731	21.4927	19.6897	19.8502	15.6806	0.246429	0.626421
AT1G08560.1	32.9771	33.9295	33.9301	27.2627	34.0985	29.1065	0.157013	0.718585
AT1G08570.1	74.1373	66.3274	61.9688	69.0402	58.82	62.415	0.0890884	0.915999
AT1G08570.2	64.1221	58.7875	54.4409	62.7294	51.5132	54.9334	0.0680438	0.963107
AT1G08570.3	65.9541	59.6122	55.4228	62.9818	53.3399	56.8807	0.0631457	0.976075
AT1G08570.4	65.832	59.3766	55.2046	62.8556	52.731	56.7782	0.0655018	0.97118
AT1G08580.1	27.603	28.0389	26.0749	28.9035	30.0798	26.0319	-0.0558908	1
AT1G08590.1	26.6259	24.269	26.4022	25.7481	25.3303	27.8767	-0.0325152	1
AT1G08600.1	58.8702	56.7847	45.4947	51.6224	56.9933	54.3185	-0.0172324	1
AT1G08600.2	59.3587	57.7272	47.4585	52.001	59.5507	56.1633	-0.0288904	1
AT1G08600.3	60.8244	58.5519	48.9859	52.7583	60.2813	58.213	-0.0260527	1
AT1G08600.4	60.3358	58.3163	47.6767	52.6321	59.6724	57.1882	-0.0286319	1
AT1G08610.1	7.32824	9.8961	10.5827	8.33026	10.9602	8.71146	-0.00431168	1
AT1G08620.1	47.3893	46.8886	41.6762	44.6805	53.0963	49.3991	-0.115766	0.819234
AT1G08620.2	48.8549	48.1846	42.1126	45.6902	53.9488	51.1414	-0.117455	0.810732
AT1G08630.1	3.66412	2.47402	12.4374	6.94188	3.28807	3.68956	0.420951	0.922039
AT1G08630.2	3.66412	2.47402	12.6556	6.94188	3.28807	3.68956	0.437668	0.914796
AT1G08630.3	3.78626	2.59183	12.5465	6.94188	3.28807	3.68956	0.447781	0.904193
AT1G08630.4	3.66412	2.47402	12.2192	6.94188	3.28807	3.68956	0.403983	0.924256
AT1G08630.5	2.80916	2.00278	10.8009	5.67972	2.67917	2.56219	0.522238	0.856098
AT1G08640.1	53.4961	49.4805	59.7868	44.1756	45.5459	49.9115	0.220386	0.438351
AT1G08650.1	30.4122	29.5705	32.5118	20.8256	32.2718	36.6906	0.038495	1
AT1G08650.2	22.9618	22.9731	23.4565	14.3886	23.869	26.5443	0.0934502	0.969753
AT1G08660.1	33.3435	38.2885	34.3665	32.0589	38.7262	37.9205	-0.0384573	1
AT1G08660.2	34.8091	38.1707	34.4756	33.8259	39.944	38.3304	-0.062722	0.957008
AT1G08670.1	1.22137	1.64935	0.7637	1.26216	1.21781	1.53732	-0.166727	1
AT1G08680.1	53.1297	54.0751	55.7501	47.8359	57.724	57.2907	-0.000329529	1
AT1G08680.2	51.7862	52.4258	55.0955	47.0786	56.7497	56.0608	-0.00630299	1
AT1G08680.3	49.0992	49.5983	51.277	44.6805	53.2181	52.9862	-0.0100328	1
AT1G08680.4	50.4427	51.1298	53.6772	45.6902	55.1666	54.3185	-0.000344362	1
AT1G08700.1	40.7939	41.4694	42.1126	46.1951	48.2251	44.2747	-0.155901	0.600457
AT1G08710.1	9.03816	11.6633	9.9281	9.08756	9.49888	10.6587	0.0621684	1
AT1G08710.2	5.98473	8.60018	7.9643	6.81567	7.18505	8.30151	0.0126453	1
AT1G08720.1	32.2442	31.6911	31.639	31.554	26.1828	34.8458	0.0425652	1
AT1G08730.1	1.70992	1.41373	1.091	1.64081	2.19205	1.94727	-0.463673	0.693248
AT1G08750.1	12.2137	13.4304	12.1101	10.6021	14.2483	11.0687	0.0733287	1
AT1G08750.2	12.0916	13.4304	12.1101	10.6021	14.2483	10.9662	0.0731169	1
AT1G08750.3	12.3359	13.5482	12.2192	10.6021	14.2483	11.3761	0.0736138	0.996441
AT1G08760.1	33.9542	30.513	32.4027	30.0394	34.4639	36.6906	-0.0658526	0.977226
AT1G08770.1	18.687	16.4935	16.9105	14.3886	16.6839	20.7025	-0.000139857	1
AT1G08780.1	16.7328	15.3154	15.9286	14.01	18.1453	16.5005	-0.0224379	1
AT1G08800.1	38.229	33.6939	42.3308	38.2435	39.4569	41.5075	-0.0612559	0.984544
AT1G08800.2	38.3511	34.1651	42.7672	38.2435	39.4569	41.7125	-0.0508333	1
AT1G08810.1	8.67175	10.1317	9.3826	10.6021	11.9345	11.7861	-0.28482	0.533569
AT1G08810.2	7.93892	7.89332	6.9824	9.33999	9.986	10.5562	-0.393305	0.328465
AT1G08820.1	49.9541	52.6614	53.2408	50.1078	49.1993	49.2966	0.0693506	0.925235
AT1G08820.2	50.8091	52.897	54.4409	50.3602	49.93	50.424	0.0698611	0.92499
AT1G08830.1	32.7328	41.2337	75.0608	30.6705	41.1618	60.5703	0.170251	0.989873
AT1G08830.2	28.9465	36.9926	64.6963	27.3889	37.0213	52.3712	0.161333	0.997881
AT1G08840.1	11.603	10.1317	9.819	8.70891	9.62066	10.9662	0.100755	0.978165
AT1G08840.2	13.0687	11.7811	11.3464	9.97107	11.2038	11.9911	0.121139	0.933792
AT1G08845.1	5.00763	3.76994	5.3459	6.05837	4.14054	4.50946	-0.0528682	1
AT1G08845.2	4.39694	3.53432	4.8004	5.30107	3.65342	3.99702	-0.018594	1
AT1G08860.1	0.244275	0.117811	0	0.126216	0.365342	0.307463	-1.11769	0.841107
AT1G08880.1	60.8244	61.9684	59.6777	50.9913	61.3774	51.6538	0.154256	0.674236
AT1G08890.1	14.4122	12.4879	10.4736	13.6313	9.986	11.2737	0.0975075	0.946723
AT1G08900.1	15.3893	17.7894	20.6199	16.7867	15.2226	14.5533	0.214392	0.610037
AT1G08900.2	16.4885	18.7319	21.82	18.68	17.1711	15.5781	0.155921	0.796688
AT1G08900.3	15.145	17.0825	20.1835	17.6702	15.5879	13.6309	0.168335	0.798036
AT1G08910.1	34.687	33.4582	27.7114	35.0881	33.6114	29.209	-0.0294984	1
AT1G08920.1	29.4351	20.9703	17.8924	39.6318	23.0165	24.3921	-0.349366	0.625408
AT1G08920.2	27.4809	19.6744	16.1468	36.9813	20.7027	21.9324	-0.330246	0.679033
AT1G08920.3	20.6412	16.0223	11.7828	28.3986	18.0235	18.6528	-0.425636	0.480436
AT1G08930.1	57.1602	61.2616	79.4248	86.2056	83.1761	109.764	-0.49676	0.0119596
AT1G08930.2	56.916	61.2616	79.3157	86.0793	83.1761	109.867	-0.499217	0.011567
AT1G08940.1	11.4809	10.1317	9.0553	14.8935	14.7354	12.2985	-0.44988	0.310605
AT1G08960.1	13.5572	13.9017	13.4193	15.3984	14.3701	15.1682	-0.136934	0.84427
AT1G08970.1	33.832	38.7597	29.7843	31.4278	37.752	36.1782	-0.0440314	1
AT1G08970.2	38.3511	43.3543	33.3846	34.457	42.9885	40.4827	-0.0375656	1
AT1G08970.3	37.2519	43.0009	33.6028	34.5832	42.0143	40.0727	-0.0375471	1
AT1G08970.4	34.1984	40.5269	30.548	32.1851	39.3351	37.613	-0.0543514	1
AT1G08980.1	41.6488	55.0176	51.7134	31.4278	36.1688	33.411	0.555245	0.00347808
AT1G08985.1	0	0	0	0.126216	0	0	-1.87778	1
AT1G08990.1	7.69465	7.89332	5.0186	8.45647	7.06327	8.81395	-0.245157	0.84539
AT1G09000.1	5.49618	5.89053	5.8914	6.18459	5.23656	7.07166	-0.103712	1
AT1G09010.1	84.7633	100.728	96.4444	93.6523	103.27	101.873	-0.0837883	0.899996
AT1G09020.1	50.9312	53.0148	49.3132	45.564	50.2953	49.2966	0.0773402	0.91814
AT1G09040.1	6.59541	6.95083	8.1825	5.42729	6.81971	6.86668	0.182962	0.87036
AT1G09050.1	6.59541	5.5371	5.5641	5.80594	6.69793	6.55922	-0.110606	1
AT1G09060.1	59.7251	60.4369	59.7868	53.768	57.8457	51.5513	0.14223	0.651404
AT1G09060.2	60.5801	61.1437	60.005	54.2729	58.6982	51.6538	0.143631	0.645044
AT1G09060.3	59.7251	60.5547	59.7868	53.768	58.0893	51.6538	0.140105	0.659785
AT1G09070.1	101.74	108.739	211.436	98.8272	113.987	112.737	0.374528	0.36268
AT1G09080.1	0.244275	0.589053	0.6546	0.378648	1.21781	0.717414	-0.613697	0.920972
AT1G09080.2	0.244275	0.589053	0.6546	0.378648	1.33959	0.717414	-0.685388	0.889054
AT1G09090.1	2.80916	3.65213	4.5822	3.28162	3.16629	6.25175	-0.208373	0.968717
AT1G09090.2	2.80916	3.65213	4.6913	3.40783	3.16629	6.45673	-0.230807	0.95041
AT1G09100.1	27.4809	27.4499	25.2021	28.1462	26.6699	28.5941	-0.0592301	1
AT1G09130.1	101.13	95.6623	94.3715	93.6523	102.661	102.488	-0.0381633	1
AT1G09130.2	81.832	77.755	77.6792	72.0694	79.888	85.1673	-0.000725394	1
AT1G09130.3	90.1373	87.5333	86.2981	80.1472	89.7522	92.5464	0.0070649	1
AT1G09140.1	64.3663	71.8645	58.1503	76.3607	62.8387	63.03	-0.0564292	0.980264
AT1G09140.2	78.29	83.41	68.733	94.7882	76.3564	76.9683	-0.106119	0.846046
AT1G09150.1	37.9847	38.1707	32.1845	36.224	36.8995	38.7404	-0.048634	1
AT1G09155.1	1.09924	0.706864	0.2182	1.13594	1.09602	1.02488	-0.698679	0.661874
AT1G09157.1	0.122137	0.117811	0	0.126216	0	0	0.789893	1
AT1G09160.1	38.5954	37.346	38.8396	33.9521	36.6559	34.7433	0.123883	0.737924
AT1G09160.2	37.8626	35.1076	38.0759	33.321	36.047	34.1284	0.101855	0.845475
AT1G09170.1	1.58778	0.824675	0.8728	2.14567	1.58315	2.04976	-0.816571	0.462942
AT1G09176.1	0	0	0	0.126216	0	0.307463	-3.53462	0.553756
AT1G09180.1	1.46565	1.0603	0.8728	1.13594	0.974244	0.92239	0.159031	1
AT1G09190.1	3.54198	2.2384	3.9276	2.77675	3.04451	2.97214	0.144802	0.98813
AT1G09195.1	8.1832	8.60018	7.637	8.70891	8.03751	7.17414	0.0342937	1
AT1G09195.2	9.1603	9.77829	9.4917	10.0973	9.3771	9.42887	-0.0218793	1
AT1G09200.1	66.8091	61.8506	57.3866	63.4867	68.9278	52.0638	0.0133438	1
AT1G09210.1	203.236	198.275	182.415	228.956	221.519	198.724	-0.15265	0.683536
AT1G09220.1	1.46565	1.53154	1.2001	0.504864	1.33959	1.53732	0.268865	0.918875
AT1G09230.1	20.8855	21.4415	18.547	22.9713	23.5036	19.4727	-0.112615	0.853711
AT1G09240.1	1.34351	2.00278	1.8547	0.252432	0.243561	0.614927	2.138	0.00265642
AT1G09250.1	43.9694	39.7022	42.2217	40.6416	38.4826	42.6349	0.0467955	1
AT1G09260.1	0	0	0.1091	0	0	0	1.87194	1
AT1G09270.1	72.6717	73.5139	74.5153	75.7296	78.6702	80.4529	-0.0900317	0.859972
AT1G09270.2	64.2442	67.7411	67.3147	67.5256	72.8247	72.1514	-0.09274	0.864068
AT1G09270.3	70.5954	70.0974	71.2423	73.584	76.8435	77.9932	-0.108471	0.78709
AT1G09280.1	40.5496	43.0009	42.3308	51.4961	45.4241	44.4797	-0.165707	0.569997
AT1G09290.1	14.0458	12.4879	11.6737	11.2332	13.0305	13.4259	0.0134983	1
AT1G09300.1	12.2137	12.8414	12.1101	15.2721	10.4731	7.68658	0.161511	0.922039
AT1G09300.2	13.8015	13.4304	12.7647	15.6508	11.2038	8.71146	0.177962	0.851452
AT1G09310.1	1018.26	901.252	757.917	715.266	691.591	649.567	0.380687	0.0660371
AT1G09320.1	8.30534	12.8414	10.3645	9.33999	11.082	11.0687	-0.000628885	1
AT1G09330.1	32.6107	33.3404	30.9844	32.0589	32.1501	31.2588	0.0219751	1
AT1G09340.1	381.801	367.216	424.835	262.782	275.711	297.727	0.489171	0.0214055
AT1G09350.1	0.610686	0.589053	0.6546	0.378648	0.121781	0.307463	1.15427	0.656352
AT1G09370.1	0.244275	0.117811	0	0	0	0	3.17545	0.737924
AT1G09380.1	0.854961	0.353432	0.5455	1.64081	1.70493	1.02488	-1.2889	0.169841
AT1G09390.1	15.8778	18.2607	18.3288	14.6411	14.979	14.6557	0.245948	0.591936
AT1G09400.1	0.122137	0.235621	0.2182	0.126216	0.243561	0.307463	-0.240761	1
AT1G09410.1	1.46565	1.41373	2.4002	1.51459	1.58315	1.94727	0.0656299	1
AT1G09415.1	16.7328	17.2004	14.2921	17.1654	13.3959	12.0936	0.181782	0.760811
AT1G09420.1	20.1527	21.5594	19.3107	16.7867	14.979	13.2209	0.444423	0.0438254
AT1G09420.2	19.7862	20.7347	18.9834	16.6605	14.7354	12.606	0.440923	0.057447
AT1G09430.1	68.6412	79.2866	91.9713	73.4577	76.2346	77.7882	0.0775009	0.922039
AT1G09440.1	8.30534	9.66048	9.9281	9.21377	9.62066	11.3761	-0.119477	0.922039
AT1G09450.1	6.59541	6.95083	6.1096	5.42729	7.79395	4.91941	0.122293	0.970759
AT1G09460.1	27.3588	27.9211	35.4575	29.4083	27.0353	24.6995	0.16567	0.737924
AT1G09470.1	7.2061	6.83302	6.1096	5.30107	7.30683	4.71444	0.222657	0.828594
AT1G09470.2	6.71755	6.00834	5.3459	5.04864	6.45437	4.71444	0.157772	0.927637
AT1G09480.1	1.83206	1.53154	1.3092	1.89324	1.46137	1.6398	-0.0992571	1
AT1G09483.1	0.122137	0.117811	0.2182	0	0.243561	0	0.880629	1
AT1G09486.1	6.71755	6.95083	5.455	5.55351	6.57615	7.68658	-0.0643596	1
AT1G09490.1	18.5649	21.2059	18.0015	15.3984	18.6324	14.9632	0.239651	0.463962
AT1G09490.2	16.6107	19.321	15.9286	13.3789	17.2928	13.7334	0.224822	0.55188
AT1G09500.1	4.2748	1.17811	3.273	1.38838	1.21781	0.204976	1.6455	0.137912
AT1G09500.2	4.15267	1.17811	2.9457	1.51459	1.33959	0.204976	1.44733	0.241866
AT1G09500.3	2.68702	1.17811	2.4002	1.13594	0.974244	0.204976	1.45479	0.173755
AT1G09510.1	0.122137	0	0	0	0	0	1.87829	1
AT1G09520.1	18.687	19.6744	15.6013	15.9032	21.1898	16.7055	0.00370066	1
AT1G09530.1	41.771	55.7245	48.4404	33.5735	36.1688	31.3613	0.52983	0.2845
AT1G09530.2	42.0152	55.7245	48.2222	33.6997	36.2906	31.1563	0.529498	0.290766
AT1G09540.1	5.74045	6.5974	5.1277	3.02919	1.33959	2.35722	1.37035	0.000270137
AT1G09550.1	0	0	0	0	0	0	0	1
AT1G09560.1	135.572	110.86	95.6807	153.857	111.551	120.936	-0.175445	0.863859
AT1G09570.1	525.801	538.63	663.655	479.369	586.495	660.534	0.00127607	1
AT1G09570.2	505.893	517.66	637.798	465.611	566.279	636.654	-0.00636808	1
AT1G09575.1	8.42747	10.1317	12.8738	9.21377	7.55039	9.94131	0.235522	0.733598
AT1G09580.1	11.4809	10.603	9.2735	9.4662	12.0563	10.2488	-0.0217348	1
AT1G09590.1	245.74	224.901	182.961	257.986	258.175	221.374	-0.174294	0.687463
AT1G09600.1	2.19847	2.82746	2.182	2.65054	2.55739	1.84478	0.0432107	1
AT1G09610.1	2.07633	1.29592	1.9638	1.00973	1.58315	1.12737	0.519578	0.66972
AT1G09620.1	224.855	246.107	257.803	215.072	252.573	254.477	0.0130493	1
AT1G09630.1	18.8091	15.9044	19.0925	19.5635	17.9017	17.1155	-0.0167598	1
AT1G09640.1	303.511	311.727	305.698	337.249	342.569	329.396	-0.131967	0.642551
AT1G09640.2	173.313	177.423	182.088	197.528	199.598	194.419	-0.150616	0.569269
AT1G09645.1	17.0992	15.9044	15.0558	16.0294	15.5879	15.1682	0.0384169	1
AT1G09650.1	0.732824	0.824675	0.9819	1.26216	0.608903	1.02488	-0.180182	1
AT1G09660.1	39.3282	31.9267	36.4394	40.1367	41.7707	33.5135	-0.0976914	0.913672
AT1G09660.2	34.687	29.5705	33.2755	35.4667	38.3609	28.9015	-0.0716589	0.972347
AT1G09665.1	0	0.117811	0	0	0	0	1.87625	1
AT1G09680.1	2.56488	2.47402	3.0548	1.64081	2.43561	1.12737	0.655934	0.410016
AT1G09690.1	347.236	326.218	289.879	377.891	375.084	342.207	-0.185055	0.577012
AT1G09700.1	41.8931	42.5297	49.6405	46.3213	39.3351	39.7652	0.0977047	0.941318
AT1G09710.1	11.7252	11.3098	14.5103	11.8643	11.2038	12.401	0.0833585	0.978896
AT1G09710.2	10.8702	10.2495	12.6556	10.9808	10.1078	11.7861	0.0383374	1
AT1G09720.1	0	0	0	0	0	0	0	1
AT1G09730.1	47.7557	53.0148	57.6048	51.6224	54.1923	58.7255	-0.0554454	0.978896
AT1G09730.2	49.3435	54.1929	58.8049	53.137	55.7755	59.8529	-0.0562708	0.977228
AT1G09740.1	47.0229	42.5297	38.0759	55.5351	51.2696	55.7533	-0.349814	0.298488
AT1G09750.1	134.229	140.077	172.051	119.4	132.984	145.533	0.165571	0.781021
AT1G09760.1	46.29	46.064	41.0216	48.3407	53.9488	45.4021	-0.146462	0.652809
AT1G09770.1	250.015	294.527	267.295	272.627	284.479	269.85	-0.026477	1
AT1G09780.1	194.931	174.124	136.375	193.489	200.816	190.32	-0.210286	0.651616
AT1G09790.1	0	0	0	0	0	0	0	1
AT1G09794.1	3.54198	2.2384	2.5093	2.77675	3.89698	2.66468	-0.169886	0.962388
AT1G09795.1	45.5572	43.0009	47.0221	22.8451	26.1828	23.7772	0.897283	1.94719e-11
AT1G09800.1	3.90839	4.83024	4.2549	5.55351	4.26232	4.50946	-0.134533	0.959271
AT1G09810.1	10.6259	8.8358	8.9462	8.45647	11.082	10.3513	-0.0778661	1
AT1G09812.1	0.610686	0.824675	0.4364	0.504864	0.487122	0.307463	0.527355	0.904193
AT1G09815.1	17.7099	16.3757	13.9648	13.6313	20.3373	17.5254	-0.103669	0.952939
AT1G09820.1	6.96183	7.18645	8.0734	5.80594	7.55039	7.58409	0.0820341	1
AT1G09830.1	27.4809	24.5046	29.0206	22.9713	23.9908	28.1841	0.10531	0.900873
AT1G09840.1	39.5725	44.0612	40.2579	40.7678	40.5529	39.0478	0.0423366	1
AT1G09840.2	39.4503	43.4721	39.9306	40.5154	40.1876	38.9453	0.038741	1
AT1G09840.3	38.8397	42.294	39.0578	40.0105	39.8222	38.2279	0.0265535	1
AT1G09840.4	38.229	42.7653	38.9487	39.5056	39.4569	37.5105	0.0432907	1
AT1G09840.5	38.229	42.0584	38.9487	39.5056	39.4569	37.5105	0.0348265	1
AT1G09840.6	38.229	42.0584	38.9487	39.5056	39.4569	37.408	0.0361496	1
AT1G09850.1	20.2748	19.0853	15.1649	16.6605	17.78	15.8856	0.114054	0.907475
AT1G09860.1	0.244275	0.117811	0.1091	0	0.365342	0.204976	-0.291931	1
AT1G09870.1	32.9771	31.6911	29.1297	31.554	30.2016	31.3613	0.00900876	1
AT1G09880.1	0.610686	0.471243	0.9819	0.63108	0.974244	1.53732	-0.618333	0.74458
AT1G09890.1	3.90839	4.12337	5.1277	1.26216	2.19205	3.17712	0.964425	0.0708845
AT1G09900.1	17.2214	19.5566	19.3107	13.0003	14.7354	16.398	0.341933	0.280512
AT1G09910.1	22.229	27.4499	27.7114	23.4762	28.6184	21.7274	0.072474	0.978896
AT1G09920.1	27.4809	26.0362	22.5837	26.884	25.4521	25.9294	-0.042177	1
AT1G09930.1	0.610686	0.117811	0.1091	0.252432	0.608903	0.102488	-0.189053	1
AT1G09932.1	7.32824	9.30704	4.0367	7.19431	11.3256	7.58409	-0.337567	0.858469
AT1G09932.2	6.59541	9.18923	3.8185	6.68945	11.082	6.76419	-0.32416	0.872063
AT1G09935.1	0	0	0.1091	0	0	0.102488	0.00437524	1
AT1G09940.1	36.519	37.5816	37.094	40.6416	39.7004	42.1225	-0.139881	0.730138
AT1G09950.1	0.610686	1.0603	0.9819	0.757296	0.608903	0.307463	0.684123	0.785211
AT1G09960.1	12.3359	15.3154	13.9648	16.9129	11.082	13.5284	0.00630556	1
AT1G09970.1	256.366	246.107	229.11	260.257	245.997	262.676	-0.0720201	0.953868
AT1G09970.2	248.427	239.156	223.328	253.82	237.228	255.707	-0.0711588	0.955733
AT1G09980.1	43.2366	42.6475	42.3308	41.0202	43.2321	42.225	0.019313	1
AT1G09980.2	42.8702	41.8228	41.6762	40.6416	43.4756	41.815	0.00469343	1
AT1G09995.1	4.2748	5.41929	5.7823	5.42729	4.3841	3.89453	0.188846	0.9013
AT1G10000.1	0.732824	1.0603	1.8547	0.883512	0.608903	0.717414	0.73644	0.547843
AT1G10010.1	0	0	0	0	0	0	0	1
AT1G10020.1	34.5649	38.7597	53.7863	53.5156	56.8715	52.9862	-0.35995	0.233407
AT1G10030.1	14.1679	12.9592	11.3464	14.8935	13.0305	12.2985	-0.0631699	1
AT1G10040.1	4.39694	3.18089	3.8185	6.3108	4.87122	4.09951	-0.414009	0.56363
AT1G10040.2	3.90839	3.06308	3.8185	5.80594	4.50588	3.79205	-0.374682	0.632947
AT1G10050.1	18.5649	19.7922	12.8738	17.0392	21.1898	17.3204	-0.118236	0.951203
AT1G10060.1	5.49618	4.47681	6.2187	4.66999	6.33259	6.55922	-0.120126	0.998487
AT1G10060.2	6.47328	5.5371	6.6551	5.30107	7.06327	7.48161	-0.0937753	1
AT1G10060.3	5.86259	5.18367	6.1096	4.41756	6.08903	6.45673	0.00944614	1
AT1G10070.1	17.9542	8.8358	34.5847	33.9521	7.67217	16.7055	0.0751708	1
AT1G10070.2	17.832	8.8358	34.3665	33.8259	7.67217	16.603	0.0728622	1
AT1G10070.3	17.5878	8.95361	33.7119	33.5735	7.67217	16.2956	0.0683504	1
AT1G10090.1	25.6488	20.9703	25.2021	18.0489	18.2671	20.9075	0.32441	0.222639
AT1G10095.1	5.00763	5.41929	5.1277	4.92243	6.33259	5.22688	-0.081567	1
AT1G10100.1	0.122137	0	0	0	0	0	1.87828	1
AT1G10110.1	0.977098	0.235621	0.3273	0.883512	0.730683	0.92239	-0.727873	0.758306
AT1G10120.1	25.4046	28.5102	23.7838	28.3986	26.7917	24.5971	-0.0368126	1
AT1G10130.1	54.1068	57.4916	55.4228	53.2632	56.8715	60.2628	-0.0298527	1
AT1G10140.1	27.3588	26.743	28.6933	32.3113	26.061	21.215	0.0610474	1
AT1G10150.1	28.2137	26.8608	31.5299	27.8937	31.1758	26.9543	0.0120334	1
AT1G10155.1	0.244275	0.471243	0.4364	0.378648	0.243561	0.307463	0.30951	1
AT1G10170.1	135.45	126.411	103.754	165.469	142.24	134.054	-0.272906	0.74587
AT1G10180.1	27.4809	32.6336	26.184	31.554	29.4709	32.7961	-0.122428	0.837709
AT1G10200.1	54.229	62.6753	58.2594	55.7875	61.2556	62.5175	-0.036597	1
AT1G10210.1	8.91602	14.1373	12.4374	9.59242	9.86422	10.4538	0.246758	0.741629
[truncated: 31,520 more rows]
