# Supplementary material for: SUPPRESSOR OF PHYTOCHROME B-4 #3 reduces the expression of PIF-activated genes and increases expression of growth repressors to regulate hypocotyl elongation in short days
Source: BMC Plant Biol. 2022 Aug 15;22:399. doi: 10.1186/s12870-022-03737-z (PMC9377115; doi:10.1186/s12870-022-03737-z)
Supplement: Supplementary file 3 — Additional file 3: Supplementary Table 3. Peaks identified from SOB3-GFP ChIP-seq data, using MACS2, for seedlings harvested at ZT4 (A-C), ZT9 (D-F), and ZT24 (G-I). Data from three different biological replicates for each time point are presented individually. [file 12870_2022_3737_MOESM3_ESM.xlsx]

## Sheet: A) ZT4-Rep1 Peaks
Chromosome	Peak start	Peak end	Overall enrichment	p-value (-log10)	q-value (-log10)	Peak summit (relative to peak start)
chr1	2450	2667	2.29484	7.51592	6.20103	95
chr1	2940	3713	6.8072	61.3348	58.5768	276
chr1	8739	9020	2.62766	9.63541	8.22421	79
chr1	9447	9873	4.40963	29.0236	26.9937	290
chr1	13531	14372	4.90052	33.0117	30.8846	636
chr1	14676	15739	4.20433	27.8671	25.8665	635
chr1	15824	16150	2.32838	7.47253	6.16053	125
chr1	16374	17023	6.64262	51.9547	49.4006	395
chr1	20036	21579	9.71531	120.78	116.8	812
chr1	22554	22724	2.15105	5.91548	4.68404	136
chr1	22917	23170	1.99708	4.82263	3.65428	182
chr1	33077	33901	3.31502	15.4454	13.8238	571
chr1	37869	38379	3.48166	17.621	15.9148	289
chr1	40288	40490	1.71151	2.96811	1.93089	102
chr1	44775	45088	2.8126	10.5345	9.08767	117
chr1	46735	47037	2.58229	11.3031	9.83039	172
chr1	49194	49547	3.77972	21.0382	19.2275	145
chr1	49784	50038	2.58575	9.83671	8.42078	135
chr1	51142	52170	3.55979	25.8354	23.8882	272
chr1	55140	55833	3.52369	18.8414	17.0968	396
chr1	56434	57490	4.46669	32.2512	30.142	659
chr1	59169	59329	2.38639	7.42077	6.11281	84
chr1	59562	60120	3.4314	17.2993	15.6151	304
chr1	61208	61819	2.49854	9.57168	8.16617	100
chr1	63972	64278	2.33984	7.91044	6.57664	192
chr1	67483	69180	6.70682	62.8959	60.1055	1043
chr1	72166	72345	1.97253	5.03634	3.85562	74
chr1	74649	74958	2.1941	5.81978	4.59451	89
chr1	75294	75614	2.48437	10.4499	9.00859	188
chr1	77623	77920	2.56482	10.0007	8.57993	141
chr1	79533	79748	2.375	7.48655	6.17404	114
chr1	81911	82129	2.96996	12.9082	11.3727	110
chr1	86498	86727	2.0083	5.41097	4.20812	140
chr1	87224	87433	1.98929	4.34881	3.21177	94
chr1	88255	88945	4.90108	34.7466	32.5774	531
chr1	95637	95987	2.18074	6.50278	5.24076	279
chr1	97327	97531	2.15254	5.71504	4.49503	114
chr1	99144	100123	3.27065	15.3899	13.7704	154
chr1	101900	102164	3.07116	16.2935	14.6444	117
chr1	102444	103035	3.73474	23.5613	21.6774	407
chr1	103654	104710	3.51296	20.1933	18.4071	500
chr1	105369	106796	4.72089	33.141	31.0108	1034
chr1	106942	107136	2.375	7.48655	6.17404	86
chr1	107325	108456	4.82142	37.9342	35.6895	545
chr1	108837	109307	1.70599	4.00756	2.89302	258
chr1	113843	114308	4.0522	31.2677	29.1828	281
chr1	116046	117225	5.3767	51.9535	49.3993	914
chr1	118415	118901	3.6575	18.4761	16.743	304
chr1	120480	121072	3.14309	13.9752	12.4031	102
chr1	130493	131954	4.00918	23.6382	21.7514	694
chr1	135632	136247	7.49724	82.1111	78.9218	289
chr1	138209	138459	2.07512	5.12332	3.93736	134
chr1	139897	140128	2.14059	5.44739	4.24292	130
chr1	140216	140679	3.2692	21.4088	19.5869	290
chr1	141596	142170	4.95666	43.5327	41.1624	261
chr1	143413	143581	2.31557	7.03391	5.74438	55
chr1	145740	147137	7.72405	83.4599	80.2419	653
chr1	147717	148230	2.8145	11.58	10.094	263
chr1	152338	152649	2.51249	8.10101	6.7601	182
chr1	154259	154599	1.8278	3.33328	2.26789	122
chr1	155814	157046	6.41754	59.783	57.0596	482
chr1	158294	160067	10.2045	140.149	135.691	1245
chr1	162515	163373	3.44101	16.6678	15.006	574
chr1	167897	168062	2.24067	5.59725	4.38321	112
chr1	168258	168656	4.57833	27.5982	25.6056	245
chr1	172746	173925	4.60839	40.4647	38.1624	485
chr1	176829	177192	3.62076	18.9914	17.2417	200
chr1	178692	180415	2.08724	6.637	5.36825	427
chr1	181967	183891	6.18061	63.9196	61.1082	530
chr1	184301	185282	3.85447	20.7276	18.9261	655
chr1	186833	187246	4.3291	28.7641	26.7407	226
chr1	190287	190444	2.08608	4.98311	3.80581	69
chr1	194104	195126	3.45093	19.5113	17.7466	851
chr1	195288	195904	4.33372	28.4924	26.4771	433
chr1	198338	199984	5.36953	45.8442	43.4224	354
chr1	201643	202139	2.63004	10.8802	9.42233	197
chr1	204305	205091	5.62461	52.5594	49.9913	581
chr1	206571	208232	5.33969	58.3847	55.6915	1103
chr1	210539	211167	3.1323	13.5035	11.9479	184
chr1	212720	213041	1.9632	4.48213	3.33536	214
chr1	218734	218906	1.7972	3.80233	2.70132	89
chr1	223130	223411	2.63993	10.0174	8.59211	125
chr1	224298	225222	3.42371	16.5612	14.9034	464
chr1	225401	226249	2.54264	11.3039	9.831	255
chr1	227135	229036	7.048	73.529	70.5155	613
chr1	232447	232911	2.56286	10.8688	9.41343	143
chr1	237668	238271	7.7148	94.0977	90.6583	268
chr1	239325	240002	10.3283	125.681	121.592	256
chr1	248348	249121	3.01479	14.721	13.1233	587
chr1	254502	254782	3.09727	13.6957	12.1331	135
chr1	255257	255452	2.24143	5.94288	4.71006	91
chr1	258616	258871	2.54202	8.69417	7.32921	98
chr1	262361	262957	4.75762	51.5337	48.9877	378
chr1	266165	266334	2.21706	5.48926	4.28209	140
chr1	268234	268463	1.90661	4.20556	3.07669	124
chr1	269670	269859	1.75648	3.41019	2.3382	146
chr1	270740	270945	2.20483	5.32295	4.12542	74
chr1	274680	275063	3.22166	15.5059	13.8821	231
chr1	275207	275370	2.25311	5.99997	4.76349	112
chr1	278520	278709	1.95895	5.12727	3.94087	59
chr1	282304	282597	2.10609	4.97838	3.80128	180
chr1	284318	284520	2.09079	5.59145	4.37745	86
chr1	291097	291871	4.29057	35.1143	32.936	585
chr1	292786	293469	5.23519	41.4505	39.1257	460
chr1	294971	295153	2.59379	8.5334	7.17325	126
chr1	298311	298688	3.47102	18.7215	16.9803	200
chr1	300912	301137	2.45285	7.50865	6.1948	129
chr1	302151	303562	6.37457	62.965	60.173	608
chr1	306274	306613	2.3759	7.87488	6.54344	212
chr1	309032	309442	4.07741	25.5141	23.5759	222
chr1	309652	309827	1.84892	3.99488	2.88102	137
chr1	310060	310297	2.76861	10.9585	9.4946	102
chr1	324892	325477	3.1288	14.9012	13.2974	342
chr1	337777	338275	3.19636	14.5065	12.9166	118
chr1	342074	342547	7.16026	74.9245	71.8829	274
chr1	344354	345379	3.37207	16.6913	15.0286	656
chr1	345612	345790	2.04929	6.29445	5.04254	107
chr1	352602	352837	2.81816	10.5657	9.11683	125
chr1	356394	356576	2.21842	5.83024	4.60399	83
chr1	356683	357034	2.77781	11.1829	9.71292	209
chr1	363101	363386	2.34863	6.83963	5.55949	115
chr1	363519	365049	4.42724	34.1327	31.9785	848
chr1	367581	367743	1.88011	4.44978	3.30511	40
chr1	368049	368765	2.51845	9.1314	7.74585	500
chr1	369089	369463	2.05328	5.20204	4.01065	119
chr1	369581	370082	3.0045	14.2679	12.6854	315
chr1	372527	372775	1.94111	4.04743	2.93001	120
chr1	373053	373544	2.64925	11.3196	9.84524	356
chr1	389579	389856	1.98545	6.13585	4.89319	146
chr1	392640	392855	2.09103	4.81067	3.64363	72
chr1	401788	402240	3.12098	14.4462	12.8578	143
chr1	408485	408726	2.11127	4.80188	3.63558	187
chr1	410586	410810	2.17249	6.34898	5.09372	101
chr1	411539	411847	2.49219	7.15084	5.85466	177
chr1	414563	415189	4.25135	32.9774	30.8507	374
chr1	418319	418761	2.24584	5.73546	4.51437	393
chr1	419952	420560	7.27025	78.7413	75.6195	281
chr1	424386	424946	2.93983	15.4849	13.8625	380
chr1	426199	427256	10.6921	121.481	117.486	588
chr1	428235	428481	2.54215	9.13005	7.74585	152
chr1	430623	431435	6.58231	59.239	56.527	525
chr1	433817	434916	5.00908	34.0785	31.9256	546
chr1	436740	437263	3.58696	18.5304	16.7951	335
chr1	439879	440331	2.49142	7.70803	6.38596	242
chr1	442772	443209	2.375	7.48655	6.17404	329
chr1	446069	447351	5.40498	41.5612	39.2346	1048
chr1	447456	447904	1.83061	4.2501	3.11931	349
chr1	450284	450593	2.87881	11.262	9.79064	98
chr1	452602	453257	5.05547	41.5211	39.1953	292
chr1	459534	459742	1.8027	3.69739	2.60413	83
chr1	461248	461955	2.75604	11.3821	9.903	480
chr1	463521	463979	4.00878	25.31	23.3771	175
chr1	464502	464697	2.70634	9.77133	8.35673	93
chr1	465037	465774	2.54202	8.69417	7.32921	69
chr1	467562	469830	7.93265	105.946	102.265	1969
chr1	471453	472260	4.57609	34.687	32.5189	656
chr1	473275	473945	2.0261	5.87385	4.64538	99
chr1	476386	476722	2.15234	5.60973	4.39535	262
chr1	476910	477176	2.59954	9.16809	7.77715	131
chr1	478915	479316	3.77974	24.1605	22.2596	192
chr1	480732	480964	1.99171	4.44707	3.30309	103
chr1	483286	484284	2.98214	13.3615	11.8101	242
chr1	484479	484652	2.46391	7.84029	6.51254	91
chr1	485179	487070	4.71093	37.7269	35.4885	631
chr1	487450	489184	3.95989	24.6836	22.7678	1137
chr1	490589	490923	2.51983	9.5674	8.1635	111
chr1	492918	493547	3.79278	19.5554	17.7887	495
chr1	498491	498762	2.60845	9.97764	8.55894	121
chr1	498852	499302	3.4213	18.6098	16.8718	204
chr1	501321	502272	5.79062	66.4809	63.6163	216
chr1	504064	504446	3.34291	22.9408	21.0748	197
chr1	505376	505848	2.28475	6.15418	4.91048	127
chr1	511170	511400	2.91306	11.094	9.62611	103
chr1	515239	515795	4.58647	28.9435	26.9154	352
chr1	516796	517291	3.68507	18.1393	16.417	186
chr1	517895	518328	4.86609	36.9083	34.6879	203
chr1	521719	522180	3.12385	15.0707	13.4616	242
chr1	537472	537844	4.62755	35.7411	33.5484	180
chr1	544376	544630	3.18401	14.0152	12.4416	119
chr1	545002	545612	7.44192	84.1338	80.9029	296
chr1	552598	553142	3.32626	17.5006	15.8055	233
chr1	554335	554547	2.25535	6.1263	4.88448	98
chr1	555007	555520	3.53918	23.016	21.1466	209
chr1	555820	557334	3.85184	24.4386	22.5308	827
chr1	558736	560912	4.87654	43.185	40.8222	981
chr1	562960	563162	2.35946	8.78445	7.41021	112
chr1	563524	564285	2.52218	10.4381	8.99904	423
chr1	564506	565753	4.09644	23.9303	22.0358	845
chr1	565913	566184	1.66403	2.86753	1.8382	226
chr1	568137	568620	3.52886	20.7852	18.9815	137
chr1	571116	572257	6.13052	51.9993	49.4438	897
chr1	574764	575849	2.90563	14.1342	12.5564	148
chr1	580461	580682	2.30983	6.76052	5.48383	81
chr1	582022	582222	2.45787	7.67123	6.35028	114
chr1	583931	584286	4.33512	29.7211	27.6741	145
chr1	588121	588327	2.51781	7.84386	6.516	88
chr1	590826	591528	6.34456	65.3435	62.5024	469
chr1	591622	591988	1.86719	4.59894	3.445	119
chr1	593319	593608	2.03382	5.28377	4.0878	173
chr1	598683	599158	3.25811	16.8133	15.1467	152
chr1	602113	602590	2.79255	13.1436	11.6007	185
chr1	606674	606997	3.17755	13.7696	12.204	107
chr1	607589	607910	2.2249	6.19826	4.95255	173
chr1	614693	614904	2.2974	6.09571	4.85442	90
chr1	616480	617125	3.50168	18.2213	16.4961	382
chr1	618008	618318	2.07049	6.71601	5.44234	119
chr1	621096	621677	4.08655	27.0044	25.0269	195
chr1	622912	623347	2.77339	11.8287	10.333	128
chr1	623531	623828	3.29842	15.3442	13.7264	179
chr1	625694	625982	2.31557	7.03391	5.74438	117
chr1	626646	626807	2.01443	4.64251	3.48603	23
chr1	630055	630528	2.33984	7.91044	6.57664	243
chr1	633602	633793	2.26773	5.95445	4.72051	91
chr1	634163	635331	4.77061	30.4585	28.393	502
chr1	644465	644811	3.1831	18.9886	17.2389	230
chr1	644904	645336	2.28178	6.84818	5.56741	110
chr1	651835	652428	2.36792	9.22065	7.82734	464
chr1	652583	653849	3.90924	23.2371	21.3624	221
chr1	655187	655354	1.93455	4.34215	3.2056	39
chr1	658136	658329	2.54215	9.13005	7.74585	67
chr1	662247	662754	5.03542	39.5848	37.3029	264
chr1	669790	670007	2.81961	12.3029	10.7898	114
chr1	671165	671535	3.63146	19.5553	17.7887	121
chr1	672740	673449	5.55961	48.8895	46.4015	446
chr1	677128	677366	2.71827	10.4899	9.0444	111
chr1	687302	687575	2.27105	6.32155	5.06777	145
chr1	692502	693032	3.61768	20.4506	18.6564	116
chr1	698621	699025	2.46168	7.82828	6.50173	84
chr1	701012	701564	5.12758	46.4297	43.996	281
chr1	706539	707522	5.05642	39.0302	36.7604	653
chr1	711735	712082	4.77101	33.1576	31.027	201
chr1	727351	727963	3.91281	21.9049	20.0684	208
chr1	728123	728953	4.30546	28.5955	26.5768	192
chr1	737973	738743	5.30931	43.8701	41.4924	140
chr1	738833	739731	3.97388	28.0967	26.0907	652
chr1	749070	749350	2.12626	5.98489	4.74881	69
chr1	754233	754483	1.78364	4.11841	2.9957	130
chr1	760506	760825	1.99784	6.04696	4.80819	187
chr1	760997	761368	2.21186	6.35124	5.09582	304
chr1	766773	767189	4.06154	23.7027	21.8153	201
chr1	767791	768554	3.22658	15.961	14.3223	186
chr1	769456	769695	3.21898	15.4886	13.866	112
chr1	770643	771011	2.21697	5.93447	4.70185	123
chr1	771381	771679	2.06986	5.66883	4.45055	100
chr1	773024	773425	2.90563	14.1342	12.5564	168
chr1	775347	775511	1.66789	3.14613	2.09425	89
chr1	780163	780595	2.8172	9.69547	8.28251	235
chr1	782774	783020	2.35465	6.99638	5.70964	118
chr1	785177	787194	3.95947	30.4531	28.3875	1449
chr1	789026	789338	2.54238	10.0006	8.57993	214
chr1	789769	790160	2.39287	8.75045	7.37776	254
chr1	793016	793403	2.78558	10.3825	8.94665	200
chr1	798431	799175	3.31791	15.6832	14.0537	604
chr1	807006	807353	4.29574	32.1453	30.0381	180
chr1	813106	813483	3.25101	13.769	12.2036	254
chr1	819354	819683	4.189	27.7557	25.7581	196
chr1	822325	822498	2.24584	5.73546	4.51437	96
chr1	824212	824552	5.79908	43.8791	41.5013	184
chr1	830304	830712	2.40673	9.62366	8.21274	147
chr1	835436	835855	3.04517	15.3212	13.704	272
chr1	844151	844524	4.34103	25.7966	23.8507	154
chr1	847567	847995	5.29155	41.1236	38.8061	213
chr1	849700	850337	1.83738	4.14763	3.02349	62
chr1	850605	851032	2.38484	8.31298	6.96058	142
chr1	851601	852430	2.60083	11.7384	10.2488	692
chr1	853737	854585	3.81241	20.2005	18.414	177
chr1	859773	859959	2.56871	8.69643	7.3301	78
chr1	860181	860371	1.88494	4.02407	2.90819	73
chr1	863828	865592	5.26009	47.5661	45.1069	389
chr1	867701	868693	5.01148	36.5718	34.3593	673
chr1	868867	869024	1.59389	2.81986	1.79534	16
chr1	871132	871609	2.24883	6.6664	5.39502	320
chr1	877626	877920	2.72925	10.3917	8.95526	185
chr1	880076	880414	2.26523	6.64079	5.37104	267
chr1	883460	883758	2.25211	8.51417	7.15449	151
chr1	888118	888320	1.87077	3.51088	2.43204	64
chr1	889936	890322	3.53918	23.016	21.1466	226
chr1	892341	892869	3.47221	16.3912	14.7388	263
chr1	896363	896885	7.13658	66.5552	63.6886	218
chr1	897384	898991	5.62098	49.7707	47.2637	576
chr1	899521	900248	8.12201	94.014	90.5761	480
chr1	900484	901217	3.2951	19.6793	17.9092	117
chr1	902903	904138	3.42017	17.6855	15.9776	272
chr1	907234	907606	1.7799	4.22405	3.09445	209
chr1	909601	910025	3.09764	13.2984	11.7497	77
chr1	917898	918347	4.93764	38.1395	35.8913	211
chr1	921545	921848	2.37126	6.70067	5.42741	54
chr1	922210	922536	2.25071	7.59187	6.27358	132
chr1	927084	927399	4.18158	28.2873	26.2765	138
chr1	928441	928621	2.13772	5.33038	4.13196	135
chr1	929674	930144	3.17505	17.2706	15.5869	265
chr1	930506	931165	6.80125	68.2389	65.3362	375
chr1	931514	932597	5.75845	48.0373	45.5686	284
chr1	932788	933150	2.61349	10.0089	8.58511	205
chr1	933264	933682	2.58229	11.3031	9.83039	335
chr1	937525	937944	3.1133	13.3912	11.8392	167
chr1	943664	943831	1.89309	5.05098	3.86917	47
chr1	944367	944719	3.05902	16.9851	15.3122	218
chr1	952022	952297	2.70147	12.6418	11.1172	137
chr1	952851	953290	4.78464	36.6317	34.4184	241
chr1	953938	954545	1.98637	5.54264	4.33242	454
chr1	956516	957314	5.7219	50.5694	48.0447	173
chr1	957892	958381	4.15112	24.8653	22.9457	245
chr1	960728	962061	3.13619	15.356	13.737	710
chr1	966698	967067	2.76132	9.74343	8.32963	172
chr1	970639	971039	3.11268	13.991	12.418	193
chr1	972800	973419	4.51467	30.0672	28.0116	383
chr1	974771	975555	5.03384	38.5067	36.2495	271
chr1	976459	976774	3.48674	17.8885	16.1737	181
chr1	977942	979547	5.93959	58.05	55.3644	1264
chr1	981862	982571	4.32533	29.9531	27.9009	152
chr1	983327	984811	3.86262	34.3888	32.2286	261
chr1	990967	991178	2.15506	5.4141	4.21082	144
chr1	993185	993494	3.19636	14.5065	12.9166	189
chr1	1000510	1001272	4.3158	30.1853	28.1274	602
chr1	1004513	1004958	2.25733	6.36724	5.11126	154
chr1	1008127	1008651	2.1941	5.81978	4.59451	207
chr1	1011105	1011394	4.27876	28.1039	26.0971	152
chr1	1013279	1013486	1.85773	3.89387	2.78688	70
chr1	1017573	1018192	3.503	17.047	15.3719	486
chr1	1022083	1022408	3.14978	16.265	14.6165	202
chr1	1022612	1022916	2.57231	9.60512	8.19543	172
chr1	1023843	1024068	3.05159	13.0242	11.4854	101
chr1	1024159	1024618	4.71509	33.4329	31.2958	206
chr1	1028256	1028549	2.03401	5.83171	4.6051	97
chr1	1028764	1029501	4.97687	35.6235	33.4339	325
chr1	1030476	1031129	4.4439	35.2067	33.0269	155
chr1	1036233	1036486	1.89515	4.30246	3.16763	109
chr1	1040222	1040512	3.31437	14.5622	12.97	115
chr1	1044679	1045265	3.48983	18.8498	17.105	173
chr1	1049669	1050159	2.84762	14.0655	12.4899	327
chr1	1059300	1059570	3.73585	17.9248	16.2092	133
chr1	1064304	1064615	2.32934	6.61707	5.34892	191
chr1	1070844	1071216	3.48922	24.2508	22.3468	216
chr1	1071358	1071995	2.76397	11.2651	9.79344	101
chr1	1072179	1072532	2.03382	5.28377	4.0878	239
chr1	1072631	1073341	3.12098	14.4462	12.8578	392
chr1	1080622	1081183	2.12567	6.48658	5.22488	306
chr1	1084373	1085016	5.08598	37.0957	34.8704	259
chr1	1085570	1086265	3.04263	16.0797	14.4371	183
chr1	1096232	1097118	2.83374	14.4833	12.8939	645
chr1	1101860	1102100	2.74481	11.8065	10.3125	120
chr1	1103037	1103500	5.03691	40.6628	38.3563	199
chr1	1103947	1104490	3.09695	15.29	13.6736	346
chr1	1106013	1106390	2.12626	5.98489	4.74881	261
chr1	1108558	1109545	3.37753	22.1294	20.2865	185
chr1	1114210	1114450	2.26335	6.63061	5.36203	152
chr1	1123002	1123558	3.53723	18.9318	17.1846	418
chr1	1125364	1125537	2.54227	9.56553	8.16308	67
chr1	1129262	1130456	3.81384	27.5728	25.5805	309
chr1	1130606	1131199	3.65539	20.2117	18.4249	217
chr1	1131370	1132969	4.02472	25.7043	23.7614	1416
chr1	1133086	1133529	2.61699	9.72534	8.31175	186
chr1	1133665	1134905	4.97086	35.9327	33.7361	172
chr1	1135362	1135840	3.81323	22.8364	20.9725	209
chr1	1136119	1136392	2.18047	5.85861	4.63086	141
chr1	1138781	1140176	3.50111	21.9965	20.1572	1157
chr1	1143034	1144069	2.19673	7.24641	5.94572	69
chr1	1145205	1146044	4.76634	34.1351	31.9807	133
chr1	1146283	1147106	4.94192	38.1718	35.9216	438
chr1	1147540	1147728	2.71756	9.6712	8.25897	54
chr1	1148516	1148795	2.84046	11.7408	10.2509	139
chr1	1154659	1154943	2.31715	7.28584	5.98393	130
chr1	1157830	1158207	3.37616	17.6184	15.9124	95
chr1	1158788	1159220	2.6621	9.20782	7.8149	297
chr1	1162623	1162920	2.02739	5.33956	4.14104	220
chr1	1164776	1165311	3.47845	17.3662	15.6762	197
chr1	1169412	1170279	4.18471	29.7754	27.7271	303
chr1	1170473	1170919	1.70919	3.29838	2.23572	187
chr1	1171543	1171875	3.56224	18.3731	16.6434	179
chr1	1172735	1173463	5.70905	45.2731	42.8646	202
chr1	1174143	1174601	6.01329	53.2366	50.6544	198
chr1	1176341	1176681	3.1375	12.7198	11.1925	184
chr1	1183649	1183917	2.77744	12.6976	11.1707	131
chr1	1185044	1185765	4.4641	38.8323	36.5686	489
chr1	1188196	1189225	8.14805	90.5166	87.1519	203
chr1	1191269	1191673	4.00878	25.31	23.3771	214
chr1	1193755	1194250	4.97943	34.2345	32.0777	211
chr1	1197693	1198256	3.41839	20.42	18.6277	261
chr1	1201190	1202324	4.7853	37.9884	35.7433	854
chr1	1205739	1206662	2.14787	6.41593	5.1571	366
chr1	1215612	1216097	4.54137	27.0482	25.0688	335
chr1	1219951	1220124	2.25286	6.57383	5.30864	87
chr1	1220608	1221334	5.04303	39.9986	37.7065	550
chr1	1224415	1224827	3.32435	17.0465	15.3714	151
chr1	1226062	1226632	2.42342	8.28557	6.93542	440
chr1	1233172	1234036	3.69644	18.9666	17.2184	148
chr1	1236011	1236745	4.21062	25.847	23.8997	481
chr1	1238999	1239157	2.01637	5.36802	4.16737	67
chr1	1240158	1240464	3.7259	24.0054	22.1091	164
chr1	1248684	1249421	4.94587	40.2972	37.9997	294
chr1	1261413	1261696	3.23902	15.1924	13.5794	153
chr1	1272422	1272706	3.37251	15.1189	13.5086	118
chr1	1273987	1274431	5.21707	38.3725	36.1186	262
chr1	1279175	1279392	2.72569	8.89621	7.51878	93
chr1	1286482	1286821	4.05933	29.3497	27.3121	155
chr1	1291097	1291280	2.25571	5.78156	4.5582	115
chr1	1291893	1292265	1.62721	2.89392	1.86335	104
chr1	1293280	1293469	2.14059	5.44739	4.24292	100
chr1	1294312	1294806	5.54343	39.0308	36.761	163
chr1	1298977	1299691	3.45468	20.0024	18.2222	107
chr1	1303038	1303487	2.94836	14.6256	13.0311	158
chr1	1305524	1305829	2.59104	9.56975	8.16488	161
chr1	1305952	1306283	2.72925	10.3917	8.95526	141
chr1	1306368	1306790	1.85773	3.89387	2.78688	223
chr1	1307774	1308073	2.58229	11.3031	9.83039	160
chr1	1308560	1308843	4.06507	24.5768	22.6645	139
chr1	1310982	1311246	1.9555	4.52763	3.37781	38
chr1	1312070	1312290	2.23887	6.72461	5.44965	123
chr1	1312778	1313519	3.76079	25.0502	23.125	163
chr1	1333518	1333809	3.26803	16.6662	15.0046	143
chr1	1337813	1338188	2.78592	11.7412	10.2513	136
chr1	1338383	1338820	2.72724	11.0348	9.5681	233
chr1	1339314	1339587	2.12142	5.45368	4.24865	175
chr1	1343629	1344116	4.04972	27.8604	25.8606	274
chr1	1344729	1345049	2.74397	10.1472	8.71591	222
chr1	1349789	1350193	2.91963	12.4097	10.8918	293
chr1	1355488	1356074	3.72541	20.6792	18.8785	253
chr1	1358342	1358568	2.31354	6.65867	5.38844	119
chr1	1361891	1362151	2.60354	11.3061	9.83289	149
chr1	1362255	1362548	2.15105	5.91548	4.68404	167
chr1	1368867	1369065	2.5723	8.12279	6.7814	107
chr1	1379128	1379458	2.71771	11.7878	10.2947	234
chr1	1379565	1380209	2.69058	10.0033	8.58099	202
chr1	1407421	1407768	3.12098	14.4462	12.8578	210
chr1	1410790	1411136	3.15605	16.7193	15.0555	199
chr1	1418410	1418782	2.3659	7.43604	6.12685	233
chr1	1421573	1422986	3.16201	17.1734	15.4928	741
chr1	1423597	1424340	3.44742	17.1705	15.4905	612
chr1	1425018	1425674	4.85797	34.4452	32.2836	468
chr1	1426298	1426854	5.75182	58.8484	56.1449	279
chr1	1430067	1430308	2.86674	10.8371	9.38299	128
chr1	1430932	1431491	2.74953	10.5109	9.06435	129
chr1	1432716	1434958	5.22318	45.0428	42.6385	1849
chr1	1437520	1438004	3.16456	14.5174	12.9265	207
chr1	1455151	1455690	3.88274	24.9361	23.0133	212
chr1	1455855	1456055	2.17922	6.81421	5.53492	45
chr1	1456546	1456889	3.16869	14.9558	13.3507	148
chr1	1458673	1459076	3.17064	13.109	11.5674	295
chr1	1462128	1462511	3.69785	22.5219	20.6672	187
chr1	1468950	1469548	3.25577	14.2248	12.6438	116
chr1	1478806	1479051	2.03356	4.7336	3.57124	140
chr1	1482176	1482695	4.86104	30.3452	28.2831	357
chr1	1486826	1487165	3.32019	16.1378	14.4932	159
chr1	1494176	1494362	2.32389	7.44648	6.137	76
chr1	1497451	1498265	3.93678	23.972	22.0767	427
chr1	1501651	1502426	4.71509	33.4329	31.2958	257
chr1	1503737	1505406	4.02651	27.3997	25.4124	566
chr1	1517278	1518001	2.94462	12.5644	11.0422	452
chr1	1518627	1519030	4.18453	25.0855	23.1595	249
chr1	1519943	1520147	2.54215	9.13005	7.74585	113
chr1	1523417	1523647	2.26493	7.10341	5.80909	106
chr1	1534347	1534627	2.7429	9.81017	8.39494	165
chr1	1546456	1547004	3.0045	14.2679	12.6854	269
chr1	1547821	1548811	2.79231	11.1017	9.63342	873
chr1	1553506	1553698	1.63589	3.22811	2.17104	7
chr1	1558685	1559420	3.75392	22.6744	20.8154	490
chr1	1559646	1560511	5.69843	55.1713	52.5466	232
chr1	1564123	1564519	2.42028	7.73724	6.41415	121
chr1	1568195	1568388	1.62721	2.89392	1.86335	99
chr1	1568767	1569011	2.05004	4.99876	3.82005	109
chr1	1569272	1569531	2.90368	12.3107	10.7973	148
chr1	1569685	1570365	2.10216	5.55398	4.34264	423
chr1	1571350	1571572	2.05687	5.0327	3.85291	142
chr1	1572318	1572702	3.2902	18.7718	17.0293	230
chr1	1576535	1576902	3.0608	13.4717	11.9168	136
chr1	1583595	1584061	2.47483	9.1416	7.75339	266
chr1	1587749	1588703	5.75539	45.5995	43.1838	490
chr1	1589363	1589532	2.07764	5.52052	4.31078	79
chr1	1589790	1590105	5.51201	43.0891	40.7291	166
chr1	1606683	1607373	4.52893	39.1042	36.8336	207
chr1	1607808	1608024	1.87559	4.49931	3.35156	132
chr1	1611570	1611885	2.10216	5.55398	4.34264	58
chr1	1613038	1613302	3.03815	11.584	10.0977	66
chr1	1617180	1617554	3.56435	16.2082	14.5618	135
chr1	1618019	1618239	4.84014	30.5583	28.4906	125
chr1	1623931	1624126	1.83061	4.2501	3.11931	83
chr1	1624732	1625000	2.3761	6.98076	5.69523	97
chr1	1635947	1636117	1.93403	4.01589	2.90053	90
chr1	1637888	1638233	4.25399	27.0323	25.0537	175
chr1	1638760	1639296	3.8574	25.8126	23.866	324
chr1	1642715	1643353	3.68334	20.1468	18.3621	200
chr1	1645243	1645795	2.69198	11.7723	10.28	126
chr1	1647123	1647795	3.37074	15.7835	14.151	324
chr1	1659345	1661043	5.25252	40.8391	38.5285	216
chr1	1661316	1661645	2.34035	6.79699	5.51864	148
chr1	1662322	1662533	2.35738	7.89177	6.55925	134
chr1	1669077	1669484	4.50154	28.7067	26.6861	267
chr1	1671812	1671991	2.17887	5.85043	4.62279	62
chr1	1678954	1679163	2.41288	6.77287	5.49596	59
chr1	1681616	1682299	5.08465	43.5457	41.1743	487
chr1	1689770	1690369	5.36003	39.7321	37.4464	322
chr1	1693681	1693965	1.90661	4.20556	3.07669	85
chr1	1704735	1705460	3.33958	21.5821	19.7548	222
chr1	1706574	1707004	3.08992	13.0536	11.5139	211
chr1	1713188	1714535	7.19227	72.2813	69.2956	1065
chr1	1714680	1714919	2.38639	7.42077	6.11281	116
chr1	1725171	1725392	1.66489	2.92344	1.89012	107
chr1	1730001	1730398	2.77744	12.6976	11.1707	185
chr1	1739263	1739801	3.3235	17.7019	15.9932	326
chr1	1740900	1741068	2.33984	7.91044	6.57664	41
chr1	1744460	1744926	5.13474	38.885	36.6192	273
chr1	1745480	1746246	5.65452	62.3158	59.5368	457
chr1	1746557	1746849	2.17926	5.63799	4.42149	120
chr1	1747238	1747474	1.8319	3.97939	2.86711	133
chr1	1748176	1748354	2.32321	7.93077	6.59591	66
chr1	1753809	1753992	2.18583	6.31708	5.0635	50
chr1	1766121	1766781	5.11974	38.4153	36.1608	140
chr1	1768678	1769008	2.17183	6.34529	5.09106	261
chr1	1773260	1775207	5.31566	46.165	43.7363	707
chr1	1779057	1779369	2.20485	6.75153	5.47515	163
chr1	1786425	1786918	2.88437	12.3696	10.8536	324
chr1	1789942	1790189	1.96557	5.08162	3.89862	120
chr1	1807552	1807910	2.79882	10.1149	8.68432	194
chr1	1815270	1815880	7.41532	75.4855	72.4302	261
chr1	1817257	1817611	2.23904	8.08146	6.74119	284
chr1	1820086	1820538	2.72433	13.9515	12.38	189
chr1	1821758	1822637	5.38174	43.6685	41.2946	231
chr1	1829721	1830709	5.69843	55.1713	52.5466	277
chr1	1832387	1833027	2.4088	7.67381	6.35265	549
chr1	1837548	1838388	3.72701	22.9915	21.1236	555
chr1	1839730	1839907	2.07763	5.03946	3.8585	96
chr1	1840841	1841184	2.0083	5.41097	4.20812	215
chr1	1841574	1841757	1.90351	4.03528	2.91915	42
chr1	1843219	1843418	2.30292	6.9645	5.67967	56
chr1	1855516	1855805	3.32435	17.0465	15.3714	143
chr1	1861978	1862138	1.76826	3.08735	2.04056	7
chr1	1874489	1874671	2.15985	6.38196	5.1247	82
chr1	1877549	1878008	2.7412	13.1006	11.5592	320
chr1	1878539	1879760	4.94587	40.2972	37.9997	748
chr1	1880006	1880307	2.19994	6.28635	5.03486	144
chr1	1880504	1881055	3.22166	15.5059	13.8821	323
chr1	1882486	1883070	8.411	92.0607	88.6648	333
chr1	1884379	1884867	4.04972	27.8604	25.8606	345
chr1	1887351	1889492	4.58968	35.7645	33.5708	820
chr1	1889993	1890523	6.56368	67.6528	64.7627	373
chr1	1891024	1891569	2.62766	9.63541	8.22421	212
chr1	1894147	1894451	3.05034	13.0167	11.4781	147
chr1	1896977	1897219	2.22195	7.18573	5.88746	97
chr1	1899798	1899975	2.39549	7.85991	6.52999	107
chr1	1906894	1907133	2.09505	4.92729	3.75307	138
chr1	1922096	1922485	3.15625	14.4655	12.8764	170
chr1	1926438	1926700	3.49233	16.7462	15.0819	137
chr1	1932411	1932739	3.07064	13.9266	12.3557	131
chr1	1938554	1938912	3.05034	13.0167	11.4781	110
chr1	1940494	1940798	3.31893	14.8086	13.2083	121
chr1	1941203	1941829	2.95375	12.8067	11.2755	117
chr1	1942152	1942319	1.96852	4.08453	2.96486	61
chr1	1946590	1946946	2.93325	12.8621	11.3282	102
chr1	1950649	1950976	2.43826	7.83643	6.50872	71
chr1	1952684	1952871	2.17249	6.34898	5.09372	119
chr1	1953000	1954921	6.89314	69.9098	66.9722	1241
chr1	1958561	1958914	2.91484	13.1086	11.567	156
chr1	1962909	1963156	2.08793	5.08941	3.90527	193
chr1	1965602	1965793	1.95265	5.1733	3.98393	68
chr1	1969479	1969790	2.76155	12.2519	10.7411	142
chr1	1974351	1974950	4.62647	38.9963	36.727	310
chr1	1977127	1977711	2.06583	6.21316	4.96629	231
chr1	1977882	1978333	2.41743	9.17308	7.78144	300
chr1	1989217	1989491	2.92214	15.895	14.2585	133
chr1	1998939	1999480	3.48507	20.461	18.6665	137
chr1	2000664	2001063	3.1288	14.9012	13.2974	211
chr1	2001266	2001449	1.75488	3.46404	2.38809	94
chr1	2007139	2007372	2.68094	10.9015	9.44162	124
chr1	2007473	2007713	2.72925	10.0636	8.63484	124
chr1	2013382	2013980	6.29506	51.8727	49.3198	219
chr1	2024662	2025553	8.31565	98.8539	95.3142	549
chr1	2031812	2032310	4.4166	26.8952	24.9202	345
chr1	2034015	2034177	1.97136	4.43713	3.29346	24
chr1	2035498	2035873	3.37074	15.7835	14.151	98
chr1	2040311	2040508	2.69153	8.5648	7.20377	73
chr1	2047532	2047942	2.42338	9.60963	8.1995	106
chr1	2052107	2052314	2.69671	9.39554	7.99811	91
chr1	2055250	2055974	2.37575	8.76664	7.39319	636
chr1	2083041	2083519	3.61137	20.8985	19.0916	189
chr1	2086999	2087195	2.51519	8.25791	6.91202	93
chr1	2089630	2090228	2.61428	8.18338	6.84038	455
chr1	2091347	2091760	3.70311	18.2458	16.5199	182
chr1	2103327	2105184	4.54174	40.1794	37.8842	1632
chr1	2107843	2108705	3.9687	22.2636	20.4159	720
chr1	2120714	2120941	2.66793	10.0291	8.60266	89
chr1	2126225	2126475	2.15985	6.38196	5.1247	130
chr1	2128200	2128420	3.08971	13.8484	12.2806	93
chr1	2128765	2129035	1.9287	4.71376	3.55285	226
chr1	2129882	2130198	1.75995	3.30251	2.23868	226
chr1	2140907	2141624	3.44573	17.1598	15.4801	289
chr1	2141813	2142784	6.27694	72.1319	69.149	289
chr1	2143777	2144627	3.20493	14.9783	13.3722	586
chr1	2148140	2148435	3.55638	20.0238	18.243	92
chr1	2152275	2152948	3.37429	18.5056	16.7713	487
chr1	2155962	2156179	2.04296	4.40701	3.26542	129
chr1	2163324	2163573	2.04231	5.7901	4.56619	122
chr1	2163946	2164497	3.96927	26.4052	24.443	231
chr1	2165105	2165441	4.70431	31.6946	29.5993	176
chr1	2166027	2166239	2.70352	10.0786	8.64908	115
chr1	2172030	2172799	5.42878	49.3648	46.8671	380
chr1	2172990	2173239	1.84381	3.75617	2.65857	202
chr1	2174855	2175500	7.15916	70.5763	67.6251	257
chr1	2176136	2176645	5.41705	46.5999	44.1619	239
chr1	2176890	2178259	7.57576	73.7007	70.6837	692
chr1	2187653	2187931	2.66793	10.0291	8.60266	178
chr1	2188369	2188765	3.01479	14.721	13.1233	144
chr1	2189530	2190195	2.64925	11.3196	9.84524	529
chr1	2190460	2191336	4.40117	34.5389	32.375	691
chr1	2194149	2194706	3.06954	12.9342	11.3982	464
chr1	2195734	2196160	3.77064	20.1997	18.4132	153
chr1	2196493	2197123	4.14507	36.9948	34.7731	422
chr1	2197235	2197785	4.89205	35.7203	33.5279	204
chr1	2203728	2204351	4.37845	28.1901	26.1816	337
chr1	2207116	2207346	2.28331	5.91018	4.6798	140
chr1	2212272	2212790	4.94587	40.2972	37.9997	298
chr1	2213122	2213611	4.94587	40.2972	37.9997	321
chr1	2214093	2215335	3.89648	24.4989	22.5878	991
chr1	2219455	2219735	2.20093	6.40104	5.14339	147
chr1	2222953	2223270	1.79378	3.39081	2.32088	147
chr1	2223492	2223963	3.55918	20.7672	18.9639	260
chr1	2225186	2225848	2.30292	6.9645	5.67967	542
chr1	2229229	2229489	1.90072	4.25387	3.12203	24
chr1	2233132	2233610	3.19226	19.8954	18.1181	223
chr1	2235661	2235871	2.3659	7.43604	6.12685	149
chr1	2237525	2238280	5.71899	47.3447	44.8912	434
chr1	2239857	2240452	4.50617	28.4198	26.4057	332
chr1	2241243	2241504	2.17887	5.85043	4.62279	117
chr1	2241687	2242034	3.25974	15.5366	13.912	187
chr1	2244862	2245118	2.01443	4.64251	3.48603	45
chr1	2249050	2249208	2.33451	7.01416	5.72609	36
chr1	2250660	2250945	1.85773	3.89387	2.78688	134
chr1	2260024	2260269	2.35068	7.72664	6.404	123
chr1	2262843	2263046	2.56146	8.21481	6.87099	87
chr1	2269032	2269329	3.7171	21.8986	20.0622	127
chr1	2277472	2277911	4.92841	35.9811	33.7831	262
chr1	2280215	2281090	4.52818	29.8413	27.7908	593
chr1	2282692	2283326	3.91473	25.9883	24.0368	207
chr1	2283867	2284562	3.6747	20.5925	18.7942	480
chr1	2284923	2285592	5.86603	50.4644	47.9416	422
chr1	2285987	2286429	4.55061	29.9945	27.9409	251
chr1	2299409	2299965	3.53197	17.9404	16.224	229
chr1	2300068	2301632	4.35099	29.8375	27.7871	1124
chr1	2301930	2302160	2.37575	8.76664	7.39319	134
chr1	2302689	2303123	2.97957	12.0255	10.5224	228
chr1	2303252	2303420	2.60466	8.59086	7.22901	81
chr1	2304985	2305368	3.07064	13.9266	12.3557	240
chr1	2311940	2312396	3.28263	16.7651	15.1005	272
chr1	2312829	2313262	5.14254	45.471	43.0574	222
chr1	2316296	2316790	4.90942	41.7391	39.4096	215
chr1	2317407	2318152	3.0608	13.4717	11.9168	217
chr1	2321592	2322561	3.23562	16.8704	15.202	405
chr1	2333448	2336271	7.01607	67.0969	64.2188	882
chr1	2338412	2338802	2.83628	11.0166	9.55081	199
chr1	2339220	2340318	6.77818	64.3582	61.5381	330
chr1	2340756	2341660	7.72423	84.9931	81.7476	680
chr1	2341782	2341970	1.77624	3.24864	2.18875	80
chr1	2347678	2349136	5.03384	38.5067	36.2495	1209
chr1	2355974	2356553	2.74481	11.8065	10.3125	364
chr1	2358785	2359014	2.52752	7.74985	6.42642	113
chr1	2364707	2366088	3.1034	14.7341	13.1362	139
chr1	2366340	2367328	7.0459	72.5594	69.5664	297
chr1	2368381	2369014	3.01479	14.721	13.1233	141
chr1	2374418	2375266	6.695	64.6357	61.8091	192
chr1	2379426	2379642	2.94331	12.0013	10.4986	102
chr1	2390114	2390360	3.01479	14.721	13.1233	130
chr1	2390645	2390917	1.88011	4.44978	3.30511	127
chr1	2392444	2392655	2.55571	8.03808	6.69905	94
chr1	2393629	2393860	2.10609	4.97838	3.80128	135
chr1	2395075	2395511	2.20903	7.21555	5.91618	233
chr1	2402806	2403133	2.25504	6.47052	5.2096	225
chr1	2406604	2407004	2.55987	8.79467	7.42016	273
chr1	2407345	2407630	1.75055	3.62559	2.53805	64
chr1	2416056	2416297	2.49327	8.69841	7.33113	112
chr1	2421881	2422277	2.68094	10.9015	9.44162	114
chr1	2431902	2432956	3.95973	26.6074	24.6398	851
chr1	2433265	2433901	3.1782	18.535	16.7994	411
chr1	2436853	2437604	4.39174	27.3535	25.3668	415
chr1	2440376	2440644	3.27547	16.5006	14.8441	154
chr1	2445212	2445403	2.58371	9.67486	8.26251	95
chr1	2454676	2454952	3.6368	20.8309	19.0259	140
chr1	2457316	2457704	2.58059	11.736	10.2468	130
chr1	2461928	2462447	3.85141	23.1048	21.2343	302
chr1	2465515	2465690	2.21489	6.25688	5.00693	31
chr1	2472555	2472770	2.57035	8.26106	6.91421	84
chr1	2474875	2475385	3.56879	19.8683	18.0915	220
chr1	2477009	2477256	2.0261	5.87385	4.64538	104
chr1	2487883	2489192	4.13653	34.021	31.8692	1046
chr1	2489335	2489517	2.23075	6.2288	4.9809	105
chr1	2493242	2493442	2.26255	6.04602	4.8075	121
chr1	2494212	2494589	2.29746	6.33588	5.08179	138
chr1	2498536	2499096	5.1527	36.1061	33.9042	300
chr1	2501391	2501679	2.27937	7.5399	6.224	128
chr1	2520641	2521143	2.41743	9.17308	7.78144	306
chr1	2530233	2530569	3.75392	22.6744	20.8154	185
chr1	2538279	2538470	2.06986	5.66883	4.45055	110
chr1	2542369	2542697	2.8986	12.8208	11.2885	106
chr1	2547851	2548524	3.31791	15.6832	14.0537	299
chr1	2561165	2561484	2.28475	6.15418	4.91048	191
chr1	2563798	2564173	3.32019	16.1378	14.4932	124
chr1	2565050	2565869	5.53385	45.5757	43.1604	541
chr1	2567289	2567634	3.74757	20.3108	18.5218	139
chr1	2573514	2573863	2.49572	7.87074	6.54042	273
chr1	2576609	2577108	4.13935	25.6562	23.7141	167
chr1	2580626	2580935	2.28528	6.15676	4.91302	192
chr1	2583413	2583598	2.52525	8.16923	6.82643	94
chr1	2585657	2585976	1.97109	4.3509	3.21323	281
chr1	2588404	2588800	2.70242	8.94166	7.56305	77
chr1	2590645	2590867	2.309	6.02952	4.79187	115
chr1	2607684	2608055	2.07049	6.71601	5.44234	156
chr1	2614384	2614872	2.46453	8.25505	6.9102	131
chr1	2621520	2621848	2.80538	12.7227	11.1946	127
chr1	2622456	2623131	8.45532	90.7705	87.3997	353
chr1	2623953	2624264	2.73443	10.0931	8.66296	110
chr1	2625143	2625462	2.51981	8.42598	7.06867	120
chr1	2627686	2628091	2.6849	12.2005	10.6926	222
chr1	2628562	2628800	1.98812	4.77696	3.61159	124
chr1	2630544	2630957	2.11421	5.51743	4.30782	299
chr1	2635838	2636017	2.66793	10.0291	8.60266	85
chr1	2640564	2640927	2.49179	7.42953	6.12132	263
chr1	2641646	2642187	3.93769	21.7916	19.9579	317
chr1	2649193	2649444	3.07446	11.7767	10.2843	136
chr1	2667095	2667426	1.99333	5.49831	4.29073	240
chr1	2671743	2672431	2.54215	9.13005	7.74585	520
chr1	2674789	2675119	1.79223	3.90752	2.79937	200
chr1	2675710	2676042	2.74481	11.8065	10.3125	88
chr1	2677557	2677767	2.40463	6.99576	5.70964	64
chr1	2679119	2679288	1.92418	3.89193	2.786	51
chr1	2680384	2680791	4.25383	27.3297	25.3433	155
chr1	2680967	2681312	3.58931	22.6921	20.8323	194
chr1	2681875	2682083	1.99708	4.82263	3.65428	122
chr1	2684032	2684383	2.78659	11.4064	9.92622	127
chr1	2688635	2689034	2.49854	9.57168	8.16617	193
chr1	2690339	2691382	5.45449	46.8959	44.4525	453
chr1	2694149	2694869	3.36597	15.9791	14.3402	293
chr1	2696328	2696514	2.4221	7.21603	5.91656	68
chr1	2703105	2703392	3.61868	22.6753	20.8163	138
chr1	2706660	2707015	2.83481	12.7514	11.2221	216
chr1	2710924	2713077	5.50602	46.1406	43.7134	233
chr1	2718123	2718570	3.53538	18.4407	16.7083	188
chr1	2721993	2722231	2.75449	10.7065	9.25462	119
chr1	2735767	2736145	3.58696	18.5304	16.7951	151
chr1	2736513	2736832	3.13297	14.5227	12.9316	135
chr1	2746703	2747108	2.42983	8.72341	7.35253	307
chr1	2751256	2751695	2.83314	12.218	10.7093	148
chr1	2751800	2752297	3.6932	23.2461	21.3712	346
chr1	2753128	2756111	6.69585	61.4406	58.6815	2589
chr1	2759778	2760156	3.16767	17.6274	15.9206	117
chr1	2762381	2762723	3.33878	16.9215	15.251	140
chr1	2769455	2769854	4.48493	31.1251	29.0434	177
chr1	2771310	2771747	6.74954	72.8851	69.8853	251
chr1	2804877	2805355	2.77453	9.98284	8.56397	231
chr1	2808488	2808895	2.15105	5.91548	4.68404	305
chr1	2817739	2818647	2.83548	11.8844	10.3862	192
chr1	2825303	2825751	3.37143	16.2374	14.59	151
chr1	2826888	2827178	2.10404	6.05798	4.81838	93
chr1	2842379	2842857	3.89674	23.961	22.066	150
chr1	2846445	2846672	2.01354	4.8171	3.64903	128
chr1	2847795	2848484	3.71908	27.2652	25.2807	380
chr1	2852169	2852538	2.26795	6.53901	5.27561	236
chr1	2855680	2856231	2.629	9.7972	8.38205	317
chr1	2861336	2862216	3.74977	20.0672	18.2856	652
chr1	2862690	2863246	4.70851	33.0533	30.9256	243
chr1	2863985	2864667	4.51338	30.3765	28.3133	189
chr1	2865435	2867531	5.80021	62.5273	59.7446	1784
chr1	2870276	2871066	3.46476	20.0768	18.2942	463
chr1	2871782	2873644	5.3828	45.949	43.5262	1013
chr1	2874136	2875262	4.84095	43.5559	41.1842	246
chr1	2875940	2876188	2.19754	6.05526	4.81643	79
chr1	2877143	2877606	1.99333	5.49831	4.29073	74
chr1	2878058	2878371	2.77824	10.679	9.22797	170
chr1	2879010	2879525	2.24883	6.6664	5.39502	270
chr1	2882316	2882602	2.00063	5.45441	4.24896	220
chr1	2884103	2884484	3.65616	19.9671	18.1884	204
chr1	2886405	2887037	3.4585	16.7751	15.1103	156
chr1	2899359	2899548	2.61349	10.0089	8.58511	72
chr1	2910485	2910778	1.82446	4.35299	3.2147	143
chr1	2910877	2911274	2.17484	5.29552	4.0991	118
chr1	2916723	2916942	1.82352	3.38488	2.31532	35
chr1	2926613	2927000	2.75087	12.6759	11.1499	244
chr1	2927325	2927754	2.70374	9.43355	8.03525	273
chr1	2928895	2929189	2.12567	6.48658	5.22488	156
chr1	2932355	2932728	2.54247	10.4354	8.99729	265
chr1	2939274	2939484	2.32838	6.98128	5.69552	112
chr1	2945924	2946249	3.04616	13.5763	12.0181	129
chr1	2955596	2955837	2.70363	9.75614	8.3419	152
chr1	2956403	2956625	1.62721	2.89392	1.86335	70
chr1	2963099	2964088	4.09193	31.8985	29.7983	300
chr1	2964636	2965057	2.8125	9.67141	8.25918	277
chr1	2972211	2972768	4.57328	30.1487	28.0912	336
chr1	2976750	2977344	4.3647	32.3931	30.2805	302
chr1	2982646	2983999	5.51201	43.0891	40.7291	486
chr1	2984673	2984918	2.63884	9.54611	8.14506	127
chr1	2987683	2987876	2.2156	6.03869	4.80023	68
chr1	2988089	2988666	3.55476	21.2168	19.4	154
chr1	2988831	2989432	3.27547	16.5006	14.8441	454
chr1	2990069	2992212	9.31156	106.353	102.662	1267
chr1	2993996	2994411	4.82847	41.3989	39.0755	207
chr1	3008434	3008625	2.34862	6.3384	5.0843	82
chr1	3008791	3008986	1.66218	2.75538	1.73646	99
chr1	3012312	3012566	3.52369	18.8414	17.0968	128
chr1	3015059	3015417	3.05072	14.7757	13.1761	241
chr1	3018172	3019716	4.30583	29.203	27.1685	1168
chr1	3030454	3030639	2.57231	8.86454	7.48791	76
chr1	3030787	3031372	6.0019	63.5867	60.782	323
chr1	3031470	3032053	4.15106	24.5745	22.6623	248
chr1	3048722	3048940	2.29771	7.05545	5.76437	128
chr1	3053014	3053718	2.56871	8.69643	7.3301	153
chr1	3057052	3057798	2.86583	12.784	11.2533	207
chr1	3058260	3058526	1.97986	4.99149	3.81306	142
chr1	3058979	3059242	3.57329	16.0152	14.3752	118
chr1	3063989	3064214	2.26558	6.1773	4.93246	77
chr1	3066443	3066690	3.06924	14.7053	13.1086	119
chr1	3072087	3073377	7.11913	66.9082	64.0343	511
chr1	3075001	3075163	1.9555	4.52763	3.37781	47
chr1	3075284	3075989	6.89063	68.0178	65.1207	397
chr1	3076331	3076782	3.08431	16.5899	14.9312	216
chr1	3079292	3079729	6.1216	53.6335	51.042	224
chr1	3081174	3081402	1.77646	4.32978	3.19374	80
chr1	3084248	3084533	2.99026	12.087	10.5824	115
chr1	3085995	3086229	2.52875	8.33177	6.97811	130
chr1	3093108	3093815	3.42051	19.0624	17.3106	504
chr1	3100158	3101108	4.83896	36.3625	34.1553	228
chr1	3102819	3103350	2.37575	8.76664	7.39319	282
chr1	3104354	3104636	2.64925	11.3196	9.84524	134
chr1	3106151	3106445	2.16455	5.88236	4.65244	116
chr1	3116658	3116815	2.5234	7.72914	6.40649	78
chr1	3117746	3118072	2.45384	10.9044	9.44445	198
chr1	3119505	3119967	4.17448	34.6596	32.4927	203
chr1	3122269	3123135	3.57063	19.1539	17.3997	679
chr1	3124553	3125128	3.42494	16.7985	15.1321	344
chr1	3130972	3131775	6.13357	52.0214	49.4649	422
chr1	3137512	3137845	2.38484	8.31298	6.96058	113
chr1	3140270	3140942	3.12599	17.1058	15.4293	508
chr1	3154302	3154640	3.94507	27.0418	25.0626	133
chr1	3156331	3157547	3.68975	22.9673	21.1002	346
chr1	3161573	3161896	3.63936	19.6072	17.8391	166
chr1	3167791	3168245	4.50143	36.9539	34.7326	179
chr1	3173273	3173633	5.49244	40.6339	38.3294	184
chr1	3180349	3180760	5.70161	42.0269	39.6904	147
chr1	3184301	3184499	2.8798	13.234	11.6874	100
chr1	3186876	3187193	2.15213	5.50434	4.29651	98
chr1	3195014	3195691	5.35762	44.2414	41.8561	323
chr1	3200074	3201891	3.51296	20.1933	18.4071	1142
chr1	3217773	3217994	3.20028	14.1118	12.535	116
chr1	3226858	3227297	5.05547	41.5211	39.1953	212
chr1	3233176	3233434	2.22813	5.99029	4.75398	146
chr1	3236148	3236377	1.62373	2.78172	1.76072	38
chr1	3236770	3237106	5.37042	38.6694	36.4081	151
chr1	3239325	3239675	2.94012	12.7213	11.1938	235
chr1	3240077	3240829	4.20967	32.3292	30.2184	361
chr1	3241689	3243264	4.56173	33.6096	31.4673	542
chr1	3243774	3244244	3.32626	17.5006	15.8055	372
chr1	3247750	3248263	4.66175	34.6949	32.5266	237
chr1	3249004	3249558	5.96278	57.0013	54.3379	192
chr1	3249891	3250413	4.12775	26.1538	24.1988	220
chr1	3251383	3252293	4.19007	32.7502	30.6297	784
chr1	3255715	3256202	2.46168	7.82828	6.50173	97
chr1	3261543	3262184	2.52106	10.003	8.58099	151
chr1	3263583	3263890	3.12041	12.6253	11.1016	116
chr1	3271913	3272200	2.83561	10.4887	9.04403	201
chr1	3272357	3272844	3.88274	24.9361	23.0133	229
chr1	3273223	3273860	3.69403	19.7111	17.9398	426
chr1	3278719	3278981	4.32551	28.7385	26.716	132
chr1	3287240	3287802	2.63225	8.73624	7.36432	340
chr1	3296006	3296667	4.2569	28.5458	26.5278	511
chr1	3301856	3302672	3.32233	16.5922	14.9328	258
chr1	3306154	3306452	2.06583	6.21316	4.96629	176
chr1	3307308	3307607	2.71827	10.4899	9.0444	208
chr1	3309810	3310054	2.05328	5.20204	4.01065	53
chr1	3322328	3322640	2.31116	7.49342	6.17986	201
chr1	3323492	3323893	2.81961	12.3029	10.7898	119
chr1	3324365	3326028	5.27767	41.0226	38.7087	1424
chr1	3327985	3328292	1.87602	3.68252	2.59108	273
chr1	3338095	3338325	2.67634	9.44406	8.04541	111
chr1	3341776	3342439	2.73471	12.2317	10.722	377
chr1	3346123	3346320	2.15605	6.88085	5.59892	102
chr1	3347697	3349310	4.99709	43.1735	40.8112	204
chr1	3352944	3353482	3.23404	15.5859	13.9601	279
chr1	3353645	3353860	1.75336	3.5179	2.43807	75
chr1	3355062	3355628	2.64578	9.58609	8.17814	494
chr1	3356450	3356768	3.6556	18.2146	16.4896	180
chr1	3359910	3360083	2.03356	4.7336	3.57124	50
chr1	3361856	3362330	3.47335	18.2697	16.5425	128
chr1	3363185	3363487	1.94824	4.57358	3.42086	188
chr1	3368998	3369460	3.16201	17.1734	15.4928	282
chr1	3377395	3377617	1.59613	2.87574	1.84617	112
chr1	3394964	3395446	3.2951	19.6793	17.9092	170
chr1	3396850	3397240	3.16201	17.1734	15.4928	205
chr1	3398363	3399087	3.88369	26.0181	24.0663	527
chr1	3399429	3399981	2.41624	7.84704	6.51828	486
chr1	3412927	3413571	4.45094	24.9194	22.9977	495
chr1	3419377	3421561	3.10546	17.9493	16.2327	264
chr1	3422636	3423058	2.88031	11.9863	10.4844	287
chr1	3423747	3424146	2.80859	12.0585	10.5548	138
chr1	3427496	3427912	8.14758	84.1436	80.9125	191
chr1	3430919	3431301	2.51983	9.5674	8.1635	130
chr1	3440812	3441136	2.34641	7.20282	5.90403	115
chr1	3441655	3441927	1.88487	4.40044	3.25925	108
chr1	3442132	3442746	5.57887	43.9544	41.5737	347
chr1	3443702	3445264	7.47876	82.4561	79.2571	1103
chr1	3445402	3445650	1.83269	3.91375	2.8055	49
chr1	3446402	3446813	2.11485	6.02101	4.78344	295
chr1	3446973	3448556	3.65419	19.4547	17.6913	1352
chr1	3448978	3449634	3.51296	20.1933	18.4071	357
chr1	3451257	3451730	3.22166	15.5059	13.8821	345
chr1	3452768	3453059	2.10277	4.963	3.78642	81
chr1	3461418	3461577	2.27135	6.79071	5.51244	99
chr1	3469424	3469731	1.94665	5.21965	4.02754	48
chr1	3472568	3472999	3.28477	17.8638	16.1494	154
chr1	3474245	3474545	3.3029	15.5903	13.9642	111
chr1	3478467	3478964	3.50673	21.0949	19.2815	272
chr1	3479563	3480020	2.07181	5.20251	4.01093	372
chr1	3480950	3481233	2.24883	6.6664	5.39502	135
chr1	3481560	3481817	2.21871	6.72188	5.44703	131
chr1	3482639	3482820	2.15106	5.49906	4.29147	94
chr1	3483518	3483852	2.3509	7.10206	5.80865	125
chr1	3484235	3484576	2.98214	13.3615	11.8101	139
chr1	3486996	3487629	2.0602	5.70861	4.48891	559
chr1	3493775	3494074	1.85954	4.69919	3.53937	94
chr1	3503477	3503688	2.4137	8.09617	6.75544	109
chr1	3514680	3515027	2.95414	12.2511	10.7409	109
chr1	3516965	3517421	6.42619	55.4265	52.7972	194
chr1	3517863	3519611	9.80408	128.127	123.982	1238
chr1	3520038	3520530	2.54187	8.25786	6.91202	182
chr1	3520745	3524126	6.16894	52.704	50.1335	2435
chr1	3526156	3526598	2.82294	11.9786	10.4772	350
chr1	3527161	3528070	4.07741	25.5141	23.5759	467
chr1	3529341	3530575	5.02616	38.095	35.848	1038
chr1	3532212	3532429	1.99576	4.90321	3.72977	67
chr1	3535173	3535557	2.18116	6.39822	5.14068	277
chr1	3542981	3543175	2.23385	6.35787	5.10217	95
chr1	3545343	3546973	5.41672	37.8337	35.5918	337
chr1	3547690	3548206	4.25322	28.519	26.5017	280
chr1	3548295	3549376	4.91525	37.6227	35.386	802
chr1	3550556	3551135	3.64475	22.3785	20.5281	177
chr1	3552474	3553297	5.17699	43.9356	41.555	580
chr1	3553606	3554229	2.41087	8.736	7.36415	135
chr1	3558010	3558392	3.09693	14.0928	12.5167	239
chr1	3562655	3563033	4.22705	25.3641	23.4299	220
chr1	3565130	3565333	2.6176	9.57628	8.16986	108
chr1	3570572	3572285	10.9165	143.037	138.502	369
chr1	3574990	3575570	3.35287	16.1219	14.4787	246
chr1	3575667	3576004	1.92827	4.07067	2.95129	82
chr1	3576418	3576701	2.17887	5.85043	4.62279	199
chr1	3576902	3577293	2.46168	7.82828	6.50173	174
chr1	3578604	3578811	1.66218	2.75538	1.73646	3
chr1	3580731	3581032	2.17603	5.30096	4.10426	50
chr1	3590513	3591119	5.25393	41.2197	38.9007	257
chr1	3595117	3595400	2.09984	5.2459	4.05189	75
chr1	3595503	3595743	2.35465	6.99638	5.70964	98
chr1	3604917	3605105	2.05328	5.20204	4.01065	93
chr1	3610354	3611946	4.20967	32.3292	30.2184	293
chr1	3616141	3616519	2.51248	7.5318	6.21659	242
chr1	3623623	3623978	2.47094	8.70447	7.33572	113
chr1	3627476	3627706	1.84612	4.90125	3.72902	115
chr1	3637001	3637687	5.08465	43.5457	41.1743	228
chr1	3638041	3638915	4.66175	34.6949	32.5266	463
chr1	3639165	3639916	3.26831	15.5909	13.9642	432
chr1	3647507	3648052	2.62201	11.743	10.2528	292
chr1	3658447	3659279	4.63468	36.4516	34.2412	169
chr1	3663958	3664403	3.61137	20.8985	19.0916	199
chr1	3671026	3671297	2.21871	6.72188	5.44703	174
chr1	3675948	3676768	3.80144	23.2772	21.4004	163
chr1	3681445	3681793	3.32346	16.82	15.1532	203
chr1	3696687	3696895	2.48661	7.82284	6.49699	87
chr1	3701965	3702388	3.37378	18.0522	16.3319	298
chr1	3702565	3702725	1.80884	3.59277	2.50711	95
chr1	3709583	3709892	2.17378	5.61101	4.39625	110
chr1	3713625	3713836	2.79255	13.1436	11.6007	111
chr1	3714956	3715215	2.75087	12.6759	11.1499	145
chr1	3719550	3719966	2.47704	8.74112	7.36908	294
chr1	3720515	3720706	2.58709	9.09715	7.71485	86
chr1	3721040	3721214	2.46168	7.82828	6.50173	59
chr1	3721462	3721653	2.39549	7.85991	6.52999	74
chr1	3722541	3722723	2.1353	6.13756	4.89486	68
chr1	3728421	3728617	1.86484	3.33857	2.27285	134
chr1	3732716	3733190	5.23699	42.9405	40.5827	249
chr1	3740252	3740909	2.82065	14.0365	12.4622	249
chr1	3744452	3744934	2.50079	10.0076	8.58473	156
chr1	3745513	3745846	2.88316	11.287	9.81485	204
chr1	3756209	3756442	2.01354	4.8171	3.64903	108
chr1	3757022	3757990	3.44067	18.2828	16.5555	146
chr1	3758075	3758233	2.03661	5.11554	3.93049	36
chr1	3759613	3759854	1.66646	3.03497	1.9921	100
chr1	3760239	3760694	3.37207	16.6913	15.0286	292
chr1	3761278	3761559	1.97253	5.03634	3.85562	209
chr1	3764555	3765102	3.26677	14.0728	12.497	364
chr1	3765652	3766079	2.94836	14.6256	13.0311	201
chr1	3768256	3768523	2.18583	6.31708	5.0635	154
chr1	3770199	3771012	8.54821	95.8678	92.3923	336
chr1	3773426	3773949	2.94915	12.9634	11.426	247
chr1	3774045	3776964	7.77601	76.6937	73.6154	1351
chr1	3777125	3777561	3.0417	12.3815	10.8651	128
chr1	3778259	3778903	6.84602	67.2012	64.3203	408
chr1	3790791	3791239	5.98459	58.8476	56.1445	195
chr1	3804000	3804705	4.21632	27.6586	25.6642	267
chr1	3805206	3805365	1.9617	4.64228	3.48603	118
chr1	3806239	3806730	2.68094	10.9015	9.44162	97
chr1	3806870	3807041	2.19192	6.24263	4.99431	90
chr1	3809456	3809719	3.37378	18.0522	16.3319	135
chr1	3809862	3810231	2.72558	12.6574	11.1321	233
chr1	3822984	3823179	1.95033	3.92262	2.81384	71
chr1	3824530	3824727	1.76184	3.24868	2.18875	80
chr1	3831144	3832156	4.35553	29.2582	27.2226	397
chr1	3832341	3832723	3.32806	17.9546	16.2369	222
chr1	3837553	3837873	1.88096	5.19862	4.0083	165
chr1	3847010	3847167	1.83738	4.14763	3.02349	78
chr1	3849002	3849373	2.31494	8.84663	7.4703	217
chr1	3866887	3867167	2.32838	7.47253	6.16053	132
chr1	3874064	3874574	6.0084	47.3478	44.8942	278
chr1	3880307	3881672	3.01479	14.721	13.1233	436
chr1	3883773	3884477	5.1277	39.5577	37.2776	486
chr1	3885298	3886592	5.22197	36.1971	33.9934	1115
chr1	3886880	3887225	2.36704	8.32951	6.97607	129
chr1	3887715	3888694	5.18485	40.7082	38.3999	332
chr1	3891433	3891769	1.98759	4.9471	3.77122	301
chr1	3896905	3897293	3.11188	18.4023	16.6713	178
chr1	3903683	3903852	2.08228	4.57672	3.4239	42
chr1	3909719	3909956	2.64113	9.86959	8.45289	146
chr1	3914386	3914800	2.15985	6.38196	5.1247	110
chr1	3918251	3918629	4.31263	26.2223	24.2653	151
chr1	3920228	3920611	3.42395	17.2514	15.5681	220
chr1	3924585	3925365	2.61542	9.5635	8.16212	453
chr1	3928255	3928776	1.75336	3.5179	2.43807	463
chr1	3929402	3929699	2.22813	5.99029	4.75398	151
chr1	3929804	3930225	2.31557	7.03391	5.74438	247
chr1	3931524	3931882	2.27937	7.5399	6.224	152
chr1	3933650	3933887	2.28509	6.51139	5.24907	87
chr1	3937197	3937971	4.19192	28.3641	26.3506	460
chr1	3938220	3938594	2.58849	10.0034	8.58099	229
chr1	3942338	3945869	6.3662	75.6217	72.5646	1105
chr1	3946274	3948723	5.80021	62.5273	59.7446	1693
chr1	3950916	3951980	6.29957	64.5206	61.6962	416
chr1	3960214	3960706	5.26153	36.4548	34.2444	215
chr1	3962102	3962630	2.72872	10.5525	9.10426	208
chr1	3962815	3963138	2.05203	4.72778	3.5663	206
chr1	3963589	3964038	6.1216	53.6335	51.042	254
chr1	3979075	3979461	3.17769	15.4278	13.8068	243
chr1	3981002	3981370	8.46305	78.2895	75.178	197
chr1	3993474	3994428	8.58354	120.925	116.941	380
chr1	3994598	3995501	5.91704	51.2599	48.72	392
chr1	4000610	4001524	4.70428	35.6805	33.4886	631
chr1	4006687	4006864	2.27973	6.24774	4.99915	93
chr1	4010550	4010789	2.80859	12.0585	10.5548	143
chr1	4014660	4014818	2.24848	6.09203	4.8515	63
chr1	4020887	4021705	2.6794	10.5739	9.12494	186
chr1	4031027	4031387	2.34136	6.67775	5.40586	117
chr1	4038767	4039082	2.19673	7.24641	5.94572	216
chr1	4039235	4039602	2.05328	5.20204	4.01065	105
chr1	4043808	4044531	2.91759	14.5844	12.9915	579
chr1	4053801	4054135	2.63993	10.0174	8.59211	127
chr1	4055813	4056042	2.23075	6.2288	4.9809	151
chr1	4057839	4058278	2.75388	10.3699	8.93433	265
chr1	4058965	4059344	2.97813	14.0884	12.5125	161
chr1	4059480	4059750	3.27385	16.2738	14.6251	136
chr1	4060245	4060916	3.83652	24.3247	22.4187	488
chr1	4061203	4061534	2.46269	7.83373	6.50697	78
chr1	4061925	4062684	4.63468	36.4516	34.2412	245
chr1	4063313	4063480	1.78921	3.30501	2.24106	52
chr1	4064365	4064769	3.41601	22.2293	20.3842	200
chr1	4066346	4066523	2.06002	4.67023	3.51189	132
chr1	4066774	4067242	3.31791	15.6832	14.0537	380
chr1	4072513	4072844	2.77744	12.6976	11.1707	203
chr1	4080342	4080913	2.3291	8.82454	7.44898	156
chr1	4081185	4082159	3.32435	17.0465	15.3714	318
chr1	4082428	4082844	3.04263	16.0797	14.4371	202
chr1	4083965	4084137	1.76385	3.19487	2.1394	75
chr1	4085579	4088476	5.28548	43.686	41.3116	931
chr1	4088560	4090183	5.04092	43.8963	41.5172	256
chr1	4090426	4093098	3.70509	28.1551	26.1474	444
chr1	4093403	4093600	2.29256	6.19214	4.94687	120
chr1	4094786	4095404	4.61306	29.1156	27.0841	344
chr1	4096128	4097495	6.70004	68.3357	65.431	556
chr1	4099566	4099872	2.12626	5.98489	4.74881	234
chr1	4100228	4100496	2.61338	9.24677	7.85266	121
chr1	4101253	4101506	1.89458	4.29956	3.1659	67
chr1	4102492	4104213	5.66747	61.2533	58.4978	1037
chr1	4104849	4105345	5.77789	53.8351	51.2397	258
chr1	4105822	4106071	2.77462	9.8146	8.39934	109
chr1	4106601	4108361	9.71531	120.78	116.8	527
chr1	4112878	4114672	4.78368	28.8518	26.827	234
chr1	4117121	4118229	4.11898	30.1211	28.064	452
chr1	4120958	4121392	1.88987	4.35133	3.21323	147
chr1	4122021	4122321	2.23075	6.2288	4.9809	224
chr1	4125702	4126086	2.41624	7.84704	6.51828	282
chr1	4130037	4130369	2.63773	9.07503	7.69332	205
chr1	4132286	4132513	2.47792	9.16111	7.7704	101
chr1	4134399	4134643	2.55045	8.8876	7.5103	137
chr1	4134899	4135393	2.63993	10.0174	8.59211	296
chr1	4135941	4136290	2.52106	10.003	8.58099	192
chr1	4136842	4137053	2.60854	8.91539	7.53732	131
chr1	4137366	4137549	1.90692	4.90503	3.73134	115
chr1	4139897	4140383	5.29048	45.588	43.1725	308
chr1	4143951	4144344	3.12312	12.8426	11.31	276
chr1	4147800	4148047	3.26831	15.5909	13.9642	138
chr1	4151088	4152624	5.68886	47.5206	45.0632	1243
chr1	4152969	4153726	3.17439	14.165	12.5864	535
chr1	4154030	4154379	2.98895	12.269	10.758	105
chr1	4154553	4155209	3.6054	21.3467	19.5263	353
chr1	4157265	4157726	4.30587	27.6909	25.6949	270
chr1	4167934	4168316	3.96171	22.7696	20.9079	226
chr1	4171780	4172104	2.60146	9.33013	7.93401	154
chr1	4177608	4177782	2.07421	4.63826	3.48214	77
chr1	4182669	4182973	3.68334	20.1468	18.3621	162
chr1	4188090	4188777	4.33471	34.2865	32.1283	411
chr1	4191408	4191838	3.07655	16.1365	14.4925	209
chr1	4192288	4192596	2.76861	10.9585	9.4946	248
chr1	4194271	4194767	3.7092	20.3171	18.5276	265
chr1	4196562	4196965	2.83481	12.7514	11.2221	237
chr1	4200814	4201055	1.83019	3.4132	2.34093	214
chr1	4209005	4209220	2.78182	10.0225	8.59722	94
chr1	4211736	4212147	2.46658	8.26672	6.91875	201
chr1	4212938	4213252	2.14059	5.44739	4.24292	203
chr1	4217046	4218141	3.50855	27.9675	25.9646	393
chr1	4219381	4220122	3.17132	14.9727	13.3666	599
chr1	4225115	4225393	1.7799	4.22405	3.09445	156
chr1	4225816	4226012	2.15341	6.24063	4.99246	89
chr1	4226228	4226435	2.66793	10.0291	8.60266	111
chr1	4228420	4228745	3.58865	20.7367	18.9351	141
chr1	4228940	4231652	4.12025	34.4469	32.2852	221
chr1	4232062	4232301	2.06744	4.98996	3.81232	126
chr1	4232711	4233193	2.71691	9.99339	8.57412	166
chr1	4238691	4239513	4.4498	29.6158	27.571	248
chr1	4239696	4239928	2.2206	6.51017	5.24786	82
chr1	4242487	4242773	3.031	13.2877	11.7394	140
chr1	4242897	4243820	2.91759	14.5844	12.9915	489
chr1	4244070	4244425	2.15105	5.91548	4.68404	308
chr1	4245914	4246078	1.94137	4.61994	3.46443	99
chr1	4246237	4246439	1.93096	4.40502	3.26349	79
chr1	4246606	4247285	3.68529	21.4209	19.5984	472
chr1	4262889	4263435	2.32321	7.93077	6.59591	411
chr1	4264913	4265593	4.37944	29.4293	27.389	280
chr1	4265769	4267224	5.08494	46.777	44.3355	1083
chr1	4268838	4269024	2.42342	8.28557	6.93542	102
chr1	4270700	4271026	1.78774	4.01289	2.89803	120
chr1	4271129	4271419	1.8532	3.94428	2.83358	156
chr1	4271904	4272347	6.21864	61.2403	58.485	241
chr1	4274414	4274618	2.0602	5.70861	4.48891	131
chr1	4275984	4276212	2.04455	4.69299	3.53336	91
chr1	4280899	4281261	2.06387	5.16227	3.97362	126
chr1	4281564	4283054	4.80027	42.8521	40.4967	664
chr1	4285762	4286048	1.74258	4.0022	2.88799	218
chr1	4289311	4290294	5.61919	45.0288	42.6246	264
chr1	4290903	4291387	3.75392	22.6744	20.8154	220
chr1	4291930	4292467	4.90466	40.6604	38.3547	204
chr1	4292602	4292858	2.27937	7.5399	6.224	125
chr1	4300990	4301266	2.34213	7.30371	6.00124	105
chr1	4311450	4311993	6.47955	67.8306	64.9369	190
chr1	4316303	4316706	2.94306	11.9998	10.4976	123
chr1	4317747	4318469	2.56871	8.69643	7.3301	214
chr1	4319499	4319714	2.35068	7.72664	6.404	154
chr1	4322888	4323227	2.26523	6.64079	5.37104	151
chr1	4326152	4327001	12.948	164.13	159.18	343
chr1	4328376	4328885	5.13452	39.9701	37.6789	183
chr1	4329062	4329830	4.50292	39.504	37.2246	504
chr1	4334389	4334553	2.41624	7.84704	6.51828	70
chr1	4337978	4338411	3.65949	18.9886	17.2389	122
chr1	4339026	4339203	1.89909	3.93743	2.82807	90
chr1	4340257	4340504	2.08707	5.08525	3.90131	21
chr1	4340660	4340846	2.2234	6.30224	5.04996	67
chr1	4347942	4348672	4.12025	34.4469	32.2852	450
chr1	4350920	4351213	1.89254	3.83099	2.72889	195
chr1	4358186	4358363	1.97253	5.03634	3.85562	124
chr1	4358526	4358823	2.58487	8.93497	7.55654	114
chr1	4361220	4361500	2.01637	5.36802	4.16737	69
chr1	4365283	4365759	2.88373	11.8281	10.333	315
chr1	4367028	4367422	4.05767	25.9416	23.9919	162
chr1	4371343	4372562	4.32525	30.5602	28.4925	207
chr1	4373046	4373636	3.66657	21.0386	19.2275	436
chr1	4375127	4375496	2.74313	10.3079	8.87323	111
chr1	4379395	4379618	2.1158	7.02398	5.73555	150
chr1	4383533	4384187	3.80144	23.2772	21.4004	409
chr1	4384346	4384569	2.40816	7.40771	6.10096	110
chr1	4394229	4394683	1.82446	4.35299	3.2147	168
chr1	4396154	4396387	2.15506	5.4141	4.21082	120
chr1	4398213	4398426	2.66128	9.046	7.66509	111
chr1	4405495	4405785	3.18371	15.8827	14.2466	153
chr1	4412865	4413161	3.07376	12.5638	11.0417	148
chr1	4418935	4419725	4.82175	40.3201	38.0209	434
chr1	4423177	4423634	3.44284	18.5286	16.7935	182
chr1	4425671	4425935	2.99109	15.1232	13.5124	124
chr1	4432097	4432373	2.39549	7.85991	6.52999	133
chr1	4432509	4432831	2.07448	4.9281	3.75387	101
chr1	4433140	4433756	3.46112	20.9802	19.1706	456
chr1	4439447	4439649	1.71247	2.85755	1.8303	188
chr1	4443697	4444055	2.54632	7.69837	6.37666	216
chr1	4457257	4457694	2.07512	5.12332	3.93736	152
chr1	4457870	4459263	7.69447	91.3673	87.9874	1026
chr1	4461240	4461933	4.6411	34.5382	32.3749	473
chr1	4463674	4463989	2.07512	5.12332	3.93736	175
chr1	4466660	4467309	3.53652	17.49	15.7961	480
chr1	4473230	4473452	2.39549	7.85991	6.52999	124
chr1	4477821	4478149	3.00575	11.9848	10.4831	109
chr1	4492498	4493063	4.09158	26.4703	24.5064	351
chr1	4494927	4495164	2.0602	5.70861	4.48891	53
chr1	4498540	4498936	3.37306	17.3726	15.6823	245
chr1	4503447	4503945	2.72558	12.6574	11.1321	151
chr1	4513823	4515642	4.20748	29.9534	27.9011	172
chr1	4522500	4523395	3.98473	31.5065	29.4152	445
chr1	4523590	4528960	7.84047	89.5539	86.2117	2601
chr1	4530075	4530624	2.14787	6.41593	5.1571	230
chr1	4531155	4532614	3.84896	23.8854	21.9916	225
chr1	4532794	4534405	4.77792	39.6165	37.3337	920
chr1	4534650	4537955	7.47332	78.4252	75.3123	1615
chr1	4538115	4539987	7.2523	88.8165	85.4868	1473
chr1	4540098	4542825	8.37231	107.992	104.268	1809
chr1	4543307	4544536	4.01248	30.6411	28.5716	626
chr1	4544731	4544995	3.73745	21.5291	19.7032	128
chr1	4547285	4547611	2.62626	9.47356	8.07424	204
chr1	4548488	4548848	2.70853	10.9169	9.45595	173
chr1	4554602	4554820	1.80884	3.59277	2.50711	84
chr1	4555877	4556034	1.96125	4.13707	3.01356	55
chr1	4556636	4556915	2.6717	9.25999	7.8655	131
chr1	4563227	4563526	4.4615	29.6976	27.6509	147
chr1	4567719	4568036	2.6176	9.57628	8.16986	83
chr1	4576568	4577290	3.75418	20.8697	19.0644	309
chr1	4577660	4582505	11.228	148.169	143.497	3374
chr1	4582703	4582881	1.90661	4.20556	3.07669	120
chr1	4583436	4585854	9.09321	110.954	107.17	822
chr1	4586064	4587776	4.13972	29.1324	27.1001	1290
chr1	4590332	4591513	5.71984	50.153	47.6373	281
chr1	4593432	4594721	7.39974	76.8478	73.765	289
chr1	4599196	4599391	2.57094	8.26417	6.91714	80
chr1	4606224	4606448	2.05476	4.83442	3.66564	49
chr1	4607739	4608422	3.94126	20.993	19.1832	94
chr1	4610408	4611792	4.47108	34.8037	32.6332	1108
chr1	4611922	4612097	2.03588	5.38641	4.18528	43
chr1	4615202	4616024	9.35455	106.1	102.414	549
chr1	4621634	4622147	3.38256	16.9843	15.3116	202
chr1	4635183	4635397	2.74417	9.31987	7.92406	133
chr1	4642019	4642288	2.56482	10.0007	8.57993	122
chr1	4644196	4644678	5.29334	50.4574	47.9348	245
chr1	4646826	4647385	2.46658	8.26672	6.91875	438
chr1	4648686	4648843	1.70388	2.82227	1.79771	68
chr1	4651546	4651824	2.08004	5.62976	4.41352	65
chr1	4653699	4653907	2.28263	6.61678	5.34875	68
chr1	4654544	4655126	2.57231	8.71629	7.34626	297
chr1	4655297	4657918	8.27146	100.623	97.047	1671
chr1	4665185	4665439	2.61239	8.47913	7.12048	140
chr1	4666473	4666804	1.97508	4.62539	3.46959	256
chr1	4673105	4673375	1.98521	4.50319	3.35519	142
chr1	4676424	4676881	2.77781	11.1829	9.71292	335
chr1	4679664	4680403	3.07992	14.3812	12.7948	251
chr1	4681577	4681778	2.25733	6.36724	5.11126	133
chr1	4687710	4687995	2.45539	7.93061	6.59591	170
chr1	4692984	4693338	3.46474	17.513	15.8176	233
chr1	4695959	4697173	5.82411	54.6215	52.0095	594
chr1	4697767	4698366	3.51633	19.7426	17.9699	183
chr1	4698808	4699323	2.7298	10.2309	8.79771	428
chr1	4708250	4709077	2.79492	14.0108	12.4373	546
chr1	4709259	4710181	4.42724	34.1327	31.9785	664
chr1	4712528	4713655	3.911	24.0625	22.164	646
chr1	4733823	4734147	3.7175	24.4498	22.5413	149
chr1	4735263	4735619	2.81639	10.383	8.947	120
chr1	4741132	4741289	1.86968	3.87712	2.77155	69
chr1	4743019	4743391	2.53996	7.81232	6.4872	145
chr1	4746772	4747413	4.07592	32.3267	30.2164	420
chr1	4748676	4748983	2.98472	13.3781	11.8263	161
chr1	4755577	4755931	5.76837	64.6424	61.8157	146
chr1	4760015	4761226	5.08475	44.6229	42.2285	591
chr1	4762373	4762711	2.71691	9.99339	8.57412	114
chr1	4766488	4769768	8.46881	101.238	97.6503	3037
chr1	4770621	4771013	3.33971	16.0397	14.3988	247
chr1	4771233	4771947	5.89872	49.0648	46.573	279
chr1	4772191	4773112	3.66974	21.0606	19.2485	744
chr1	4773336	4773617	2.49327	8.69841	7.33113	159
chr1	4775209	4775870	2.35738	7.89177	6.55925	556
chr1	4776029	4776590	3.98721	22.6591	20.801	279
chr1	4782677	4782881	1.80568	3.64504	2.55569	68
chr1	4783584	4783786	2.45311	8.18994	6.84672	64
chr1	4787177	4788659	4.79932	37.083	34.8581	244
chr1	4796657	4797003	3.71079	20.073	18.2912	155
chr1	4797095	4797471	2.58621	10.4368	8.99809	151
chr1	4801816	4802695	3.10479	15.7442	14.1127	139
chr1	4807453	4807652	2.51692	8.69491	7.32921	96
chr1	4809648	4809891	2.21489	6.25688	5.00693	145
chr1	4810112	4810417	2.22474	7.64858	6.32821	169
chr1	4818141	4818360	2.10216	5.55398	4.34264	198
chr1	4827433	4828053	10.1459	117.48	113.569	306
chr1	4832802	4833692	3.19598	12.6227	11.0992	622
chr1	4837626	4838066	6.7674	55.5109	52.8794	201
chr1	4839665	4839869	2.43826	7.83643	6.50872	90
chr1	4842102	4842619	2.68415	9.32751	7.93162	83
chr1	4845711	4846555	4.81632	33.4718	31.3331	154
chr1	4846869	4847335	2.54146	8.98102	7.6015	326
chr1	4849865	4850301	3.17424	21.1846	19.3696	258
chr1	4855024	4855577	5.04638	49.2835	46.7874	328
chr1	4857918	4858257	5.97722	47.9676	45.5005	147
chr1	4860166	4860328	2.08004	5.62976	4.41352	77
chr1	4864706	4864943	2.28086	7.07867	5.78607	108
chr1	4872588	4872853	2.70764	9.61669	8.20618	147
chr1	4877136	4877734	6.009	57.8013	55.1205	297
chr1	4879114	4879902	2.5939	9.13594	7.7485	470
chr1	4881963	4882509	3.27716	14.9977	13.3907	243
chr1	4884759	4885001	2.09297	5.40764	4.20542	183
chr1	4887965	4888313	1.98759	4.9471	3.77122	133
chr1	4889721	4889973	2.4356	9.16063	7.76995	125
chr1	4891985	4892622	3.53898	19.4227	17.6597	303
chr1	4892972	4893917	5.40294	54.8474	52.2312	689
chr1	4894065	4895287	3.63823	22.8256	20.9627	427
chr1	4895649	4896834	5.87377	58.3078	55.6169	702
chr1	4897049	4897399	3.84178	21.9755	20.1368	198
chr1	4898849	4899187	2.39504	7.4678	6.1568	193
chr1	4899924	4900239	1.93455	4.34215	3.2056	262
chr1	4900360	4900907	1.59827	2.93152	1.89717	290
chr1	4901032	4901669	2.47495	7.89971	6.56681	515
chr1	4901853	4902060	2.08969	5.19559	4.00535	99
chr1	4902383	4902547	2.26335	6.63061	5.36203	99
chr1	4902774	4903353	3.21481	15.8827	14.2466	329
chr1	4903675	4904969	3.97673	24.2506	22.3468	452
chr1	4905298	4906006	2.4036	8.29829	6.94683	484
chr1	4906285	4906671	3.92267	21.9685	20.1298	239
chr1	4906785	4907258	2.71827	10.4899	9.0444	101
chr1	4907563	4908299	4.13488	25.0471	23.122	270
chr1	4913442	4914199	4.40758	29.3197	27.283	499
chr1	4914566	4914989	2.52468	9.16916	7.77813	288
chr1	4915272	4915808	3.07579	14.5518	12.9601	283
chr1	4921011	4921182	2.30567	6.4973	5.23537	80
chr1	4921460	4922029	3.26583	17.9418	16.2254	206
chr1	4922116	4922876	8.80235	120.265	116.296	317
chr1	4923959	4924213	2.02464	4.5096	3.36143	145
chr1	4930924	4931099	2.6026	8.42847	7.07109	72
chr1	4933822	4934136	2.36394	7.42513	6.11693	116
chr1	4935915	4936293	2.81895	11.4348	9.95274	140
chr1	4937782	4937946	1.97074	4.51897	3.37039	112
chr1	4938312	4938639	3.37207	16.6913	15.0286	192
chr1	4938818	4939048	2.02706	4.61168	3.45738	162
chr1	4940170	4940393	2.02436	4.68983	3.53062	134
chr1	4940619	4942075	4.79319	41.7737	39.4423	797
chr1	4942210	4943206	7.27265	78.2733	75.1624	338
chr1	4943385	4945124	7.17861	85.2191	81.9648	1211
chr1	4945484	4946405	8.74331	107.436	103.723	460
chr1	4947521	4947823	3.17769	15.4278	13.8068	166
chr1	4948529	4948754	2.08835	5.67546	4.45689	84
chr1	4952762	4954151	5.48464	44.0501	41.6676	245
chr1	4964280	4964710	3.05072	14.7757	13.1761	156
chr1	4965816	4966353	2.43411	8.48279	7.12392	122
chr1	4970044	4970781	6.28963	52.7042	50.1337	274
chr1	4973631	4974224	4.8274	36.9582	34.7368	226
chr1	4975668	4975939	2.93325	12.8621	11.3282	107
chr1	4976027	4976466	5.43381	42.1474	39.8078	250
chr1	4977264	4977483	1.91167	3.91628	2.80781	114
chr1	4980399	4980639	2.36704	8.32951	6.97607	92
chr1	4983296	4983504	2.38098	7.64814	6.32802	74
chr1	4987451	4988069	4.48663	35.8787	33.6828	189
chr1	4988796	4990062	4.99466	42.0953	39.7575	833
chr1	4990858	4991579	4.42724	34.1327	31.9785	464
chr1	4992547	4992852	1.94912	4.08307	2.96344	248
chr1	4993411	4996813	7.2895	83.3013	80.0855	2691
chr1	4997138	4998850	3.62436	20.0028	18.2222	1583
chr1	5000626	5001036	2.24762	6.20222	4.95587	104
chr1	5002153	5003149	5.04092	43.8963	41.5172	818
chr1	5003438	5004507	6.87233	67.407	64.522	366
chr1	5005108	5005471	2.23335	6.69347	5.42034	256
chr1	5006333	5006821	2.58709	9.09715	7.71485	76
chr1	5014413	5014829	1.97253	5.03634	3.85562	223
chr1	5016621	5017620	3.41976	19.515	17.7496	584
chr1	5017829	5018447	5.59467	43.6743	41.3004	308
chr1	5022074	5022619	3.11646	15.2227	13.6091	348
chr1	5023193	5023429	2.82656	12.6954	11.1691	140
chr1	5027418	5027660	2.29484	7.51592	6.20103	129
chr1	5037125	5037701	3.07655	16.1365	14.4925	413
chr1	5040471	5040761	2.63004	10.8802	9.42233	164
chr1	5042132	5042759	4.70028	39.2993	37.0234	242
chr1	5044064	5044516	3.28184	17.4095	15.7174	302
chr1	5045142	5045604	3.51304	20.4311	18.6384	309
chr1	5047183	5047373	2.19192	6.24263	4.99431	128
chr1	5048515	5048912	2.39769	8.13256	6.79066	124
chr1	5055060	5055934	6.00527	60.694	57.9498	382
chr1	5056317	5057187	2.98996	13.2224	11.6766	144
chr1	5057707	5058303	3.85256	27.1051	25.1249	346
chr1	5058421	5058889	2.83374	14.4833	12.8939	274
chr1	5059058	5059378	1.94824	4.57358	3.42086	124
chr1	5060202	5061982	4.54469	35.0816	32.9041	1311
chr1	5064908	5065884	5.64806	49.5902	47.0878	665
chr1	5066145	5066808	2.46658	8.26672	6.91875	317
chr1	5068377	5069351	4.63863	30.9179	28.8408	800
chr1	5069444	5069691	2.56726	9.13149	7.74585	125
chr1	5070535	5071253	4.63468	36.4516	34.2412	179
chr1	5071342	5071500	2.26493	7.10341	5.80909	60
chr1	5072357	5072621	1.84487	4.04565	2.9284	12
chr1	5072903	5073097	2.08071	5.05439	3.87254	127
chr1	5074885	5075360	1.87129	4.54904	3.39825	61
chr1	5077723	5078871	7.52045	92.3137	88.9113	655
chr1	5082476	5082877	2.37386	7.22487	5.92495	116
chr1	5083013	5083363	2.37575	8.76664	7.39319	265
chr1	5088805	5090136	4.60035	34.2275	32.0708	794
chr1	5091507	5091931	2.33451	7.01416	5.72609	89
chr1	5092894	5093079	2.26493	7.10341	5.80909	103
chr1	5098006	5098416	2.79882	10.1149	8.68432	263
chr1	5111626	5111888	2.54227	9.56553	8.16308	138
chr1	5115482	5115825	2.64017	11.4118	9.93162	252
chr1	5123528	5123837	2.23075	6.2288	4.9809	131
chr1	5124139	5124711	2.8096	10.8618	9.40726	286
chr1	5126206	5126864	3.34392	23.3935	21.5144	299
chr1	5127219	5127585	3.26831	15.5909	13.9642	104
chr1	5129346	5129531	2.2756	6.34472	5.09054	93
chr1	5130262	5130655	2.59104	9.56975	8.16488	217
chr1	5131234	5131654	2.69132	10.6482	9.19741	283
chr1	5132161	5132565	4.33025	26.6415	24.6729	146
chr1	5135000	5135204	2.26101	6.73371	5.4585	126
chr1	5135566	5135838	2.52979	8.91278	7.53492	115
chr1	5135973	5136995	3.00406	12.3572	10.8421	117
chr1	5138013	5138295	3.37616	17.6184	15.9124	129
chr1	5139300	5139858	3.37207	16.6913	15.0286	230
chr1	5144218	5144845	2.83722	10.6724	9.22142	149
chr1	5145589	5145998	3.16767	17.6274	15.9206	148
chr1	5146557	5149323	4.88214	34.9593	32.7848	1420
chr1	5151229	5151974	5.30169	36.715	34.4988	198
chr1	5166727	5166983	2.85486	10.7709	9.31821	124
chr1	5168151	5168713	3.97388	28.0967	26.0907	360
chr1	5170470	5171323	4.97134	36.9894	34.7678	660
chr1	5171987	5172329	2.80356	11.8545	10.3575	210
chr1	5176221	5176845	2.71602	10.4764	9.03201	156
chr1	5177139	5177573	2.66751	11.7598	10.2682	298
chr1	5181437	5181639	2.24642	6.31043	5.05789	152
chr1	5186923	5187737	7.01777	64.2613	61.4431	620
chr1	5189595	5190351	3.94507	27.0418	25.0626	271
chr1	5190491	5190676	2.24985	7.12957	5.83382	123
chr1	5190858	5191038	2.10267	5.45779	4.252	110
chr1	5192729	5193304	2.11485	6.02101	4.78344	249
chr1	5194212	5196346	7.57832	86.8081	83.5266	1781
chr1	5196745	5197116	3.27874	16.9551	15.2831	149
chr1	5197320	5197947	3.83455	26.6916	24.7218	255
chr1	5198858	5199112	3.7092	20.3171	18.5276	105
chr1	5202435	5202823	3.31223	16.9649	15.2927	231
chr1	5220070	5220646	5.99365	50.167	47.6507	203
chr1	5224056	5224505	4.66499	31.7555	29.6579	192
chr1	5228017	5228315	2.5952	9.74511	8.33118	159
chr1	5231064	5231306	1.95265	5.1733	3.98393	174
chr1	5236766	5237228	4.58079	32.1389	30.0323	286
chr1	5237611	5238104	5.328	41.0125	38.6996	236
chr1	5241541	5241740	2.24985	7.12957	5.83382	130
chr1	5243257	5243488	2.86583	12.784	11.2533	134
chr1	5249446	5249831	4.03903	26.3704	24.4096	121
chr1	5252136	5252391	3.08676	12.4386	10.9203	115
chr1	5264959	5265588	3.74542	20.5544	18.7579	274
chr1	5268462	5268876	3.3449	23.8461	21.9542	178
chr1	5272127	5272287	2.43826	7.83643	6.50872	39
chr1	5277481	5278205	3.78326	26.5299	24.565	244
chr1	5279829	5280123	2.43187	7.80118	6.47649	176
chr1	5281784	5282100	3.21858	14.6422	13.0476	124
chr1	5282225	5282778	1.95596	5.7697	4.54704	149
chr1	5286618	5286978	2.11485	6.02101	4.78344	257
chr1	5289682	5290236	2.80356	11.8545	10.3575	373
chr1	5291531	5291721	1.90072	4.25387	3.12203	148
chr1	5294492	5294707	2.44438	8.27498	6.92593	83
chr1	5295689	5296108	3.37207	16.6913	15.0286	184
chr1	5296789	5297485	4.12714	25.2838	23.3525	153
chr1	5297650	5298238	3.16287	13.6834	12.1217	149
chr1	5298636	5299081	6.63727	57.8251	55.144	209
chr1	5303361	5303633	3.28895	16.3733	14.7215	140
chr1	5303931	5304471	3.54279	22.5662	20.7104	192
chr1	5315282	5315539	2.79974	10.4622	9.01965	152
chr1	5323751	5324372	3.37324	17.5987	15.8931	139
chr1	5324538	5326359	5.38095	42.1479	39.8082	593
chr1	5338921	5339897	4.93764	38.1395	35.8913	750
chr1	5341943	5342411	3.60472	19.1339	17.3804	230
chr1	5343876	5344600	5.17026	38.0467	35.8004	459
chr1	5345049	5345404	2.99539	13.0668	11.5268	180
chr1	5346139	5346568	3.11222	16.1982	14.552	183
chr1	5346755	5347120	3.23562	16.8704	15.202	185
chr1	5347935	5349106	6.16567	60.7981	58.0521	833
chr1	5349295	5349996	6.25198	68.433	65.5267	292
chr1	5350157	5351125	4.12811	24.4244	22.5169	333
chr1	5360077	5361369	7.00352	67.9504	65.0542	433
chr1	5361729	5361949	2.64925	11.3196	9.84524	94
chr1	5366461	5367065	4.48012	30.7745	28.7011	452
chr1	5369928	5370293	2.46197	8.51393	7.15433	234
chr1	5380791	5381118	2.90751	12.153	10.647	214
chr1	5385201	5385429	3.0203	13.4139	11.8608	122
chr1	5386015	5386385	2.90953	11.4383	9.95606	254
chr1	5386500	5387617	2.8883	14.547	12.9554	495
chr1	5387764	5389431	12.3298	175.438	170.274	867
chr1	5389822	5390165	3.42494	16.7985	15.1321	188
chr1	5391010	5391409	2.78659	11.4064	9.92622	138
chr1	5392792	5393127	2.81895	11.4348	9.95274	201
chr1	5395867	5397930	7.14496	82.5018	79.3017	965
chr1	5398590	5399122	4.11726	24.0654	22.1668	314
chr1	5404217	5404399	2.59328	9.58323	8.17605	108
chr1	5405770	5406075	3.37607	20.3182	18.5277	151
chr1	5409945	5411005	3.2951	19.6793	17.9092	722
chr1	5420509	5422519	6.24012	61.8504	59.0811	1090
chr1	5422997	5424103	6.47955	67.8306	64.9369	640
chr1	5425387	5425678	2.55457	8.61843	7.25596	211
chr1	5429621	5429800	2.51692	8.69491	7.32921	74
chr1	5429946	5430417	5.61904	44.6337	42.2385	320
chr1	5442038	5442812	3.99925	21.9014	20.065	562
chr1	5443530	5444418	5.65464	50.4344	47.9125	239
chr1	5447666	5448199	3.24372	17.7792	16.0677	242
chr1	5451162	5451507	3.71272	18.812	17.0686	173
chr1	5452424	5452637	2.73434	9.10415	7.72171	80
chr1	5454371	5454979	2.33378	9.71586	8.30251	434
chr1	5460328	5460651	1.94824	4.57358	3.42086	130
chr1	5461066	5461342	3.80412	20.6737	18.8738	129
chr1	5465118	5465477	2.3624	10.5636	9.11506	185
chr1	5471252	5471409	2.13831	5.94969	4.71584	101
chr1	5478137	5478897	3.32435	17.0465	15.3714	539
chr1	5479202	5480130	6.50062	54.1699	51.5674	578
chr1	5480558	5481688	3.6747	20.5925	18.7942	908
chr1	5485645	5485980	2.41424	7.83574	6.50872	93
chr1	5488787	5489406	3.82431	19.2178	17.4619	334
chr1	5494395	5494554	1.88487	4.40044	3.25925	93
chr1	5497852	5498087	1.66719	3.0906	2.04335	47
chr1	5504546	5504781	2.31116	7.49342	6.17986	72
chr1	5507982	5508245	2.95852	12.6502	11.1253	116
chr1	5510800	5511099	1.75192	3.57175	2.4882	253
chr1	5518016	5518442	2.98901	16.4306	14.7766	279
chr1	5525181	5525499	2.25076	5.52814	4.31833	112
chr1	5531795	5532313	3.55056	21.6665	19.8362	300
chr1	5539639	5540492	4.66902	32.4427	30.3289	211
chr1	5542847	5543198	2.63993	10.0174	8.59211	213
chr1	5547621	5547860	2.21093	5.46118	4.25534	111
chr1	5548117	5548349	1.76184	3.24868	2.18875	138
chr1	5556761	5557095	2.51983	9.5674	8.1635	166
chr1	5561983	5562647	5.42629	39.422	37.1436	450
chr1	5562761	5563287	2.83548	11.8844	10.3862	282
chr1	5574000	5574392	2.48661	7.82284	6.49699	133
chr1	5577856	5578192	1.9555	4.52763	3.37781	117
chr1	5580620	5580954	3.73474	23.5613	21.6774	180
chr1	5587505	5587731	2.47094	8.70447	7.33572	139
chr1	5590637	5590817	2.27388	6.21862	4.97159	85
chr1	5596034	5596724	3.10546	17.9493	16.2327	518
chr1	5614151	5614573	2.27686	6.11574	4.87399	153
chr1	5622541	5622783	3.3029	15.5903	13.9642	134
chr1	5631665	5631824	1.70988	3.18852	2.13421	143
chr1	5634957	5635190	2.75349	10.8669	9.41193	144
chr1	5636470	5636637	1.90661	4.20556	3.07669	66
chr1	5638127	5638756	4.13431	28.8012	26.7768	323
chr1	5639951	5640112	2.42424	7.62618	6.30674	36
chr1	5640839	5641930	4.0749	24.6433	22.7292	816
chr1	5642252	5642532	2.06655	5.36579	4.16581	198
chr1	5642905	5643395	2.5113	8.52063	7.16057	110
chr1	5643891	5644228	2.15234	5.60973	4.39535	236
chr1	5645207	5645667	3.87606	23.0088	21.14	149
chr1	5645849	5646137	2.56849	8.69523	7.32951	148
chr1	5646272	5647147	7.2445	82.4183	79.2197	531
chr1	5647874	5648779	5.36953	45.8442	43.4224	577
chr1	5652150	5652531	2.82017	13.1701	11.6261	164
chr1	5652878	5653210	3.62319	18.5129	16.7784	186
chr1	5659072	5659511	6.18559	46.8259	44.3832	193
chr1	5668178	5668397	1.86252	3.84365	2.73999	166
chr1	5685147	5685652	3.08229	13.6039	12.0449	151
chr1	5686309	5686675	2.93325	12.8621	11.3282	216
chr1	5691224	5691714	6.04232	45.4779	43.0643	254
chr1	5696679	5697235	2.35946	8.78445	7.41021	458
chr1	5722565	5723034	3.18095	13.3742	11.8225	253
chr1	5727502	5727687	2.64925	11.3196	9.84524	115
chr1	5731777	5733110	4.29457	27.6128	25.6199	1033
chr1	5744229	5744675	3.32435	17.0465	15.3714	229
chr1	5755486	5755664	2.40816	7.40771	6.10096	110
chr1	5758315	5758796	3.94399	25.1176	23.1899	324
chr1	5765642	5765989	2.09981	5.04817	3.86653	81
chr1	5766108	5766607	3.5277	18.3908	16.6602	249
chr1	5773273	5773724	4.64641	37.5295	35.2939	269
chr1	5775242	5775748	2.91963	12.4097	10.8918	220
chr1	5776342	5776596	2.3659	7.43604	6.12685	120
chr1	5789583	5789848	2.3761	6.98076	5.69523	189
chr1	5798552	5798770	2.13763	5.12408	3.93811	89
chr1	5828261	5829123	3.20448	13.7171	12.1542	619
chr1	5833696	5833886	2.30741	7.95263	6.61675	133
chr1	5834043	5834292	1.88011	4.44978	3.30511	37
chr1	5835302	5836246	3.90657	22.1356	20.2918	285
chr1	5836551	5836773	1.90826	4.21363	3.08456	114
chr1	5837381	5837637	2.41624	7.84704	6.51828	92
chr1	5841547	5841954	3.20226	14.7521	13.1538	222
chr1	5842747	5843245	5.5851	55.7517	53.1148	247
chr1	5844153	5844750	4.56173	33.6096	31.4673	256
chr1	5850638	5852012	5.4066	46.517	44.0812	850
chr1	5853845	5854204	3.0608	13.4717	11.9168	155
chr1	5858361	5858789	4.08761	25.0146	23.0905	285
chr1	5859581	5859964	2.26579	6.52755	5.26427	81
chr1	5862646	5863039	3.71242	19.829	18.0545	135
chr1	5863464	5863746	3.62436	20.0028	18.2222	123
chr1	5863830	5865008	3.57128	24.4877	22.5776	966
chr1	5871187	5871557	3.19271	14.9013	13.2974	143
chr1	5873433	5873691	3.36563	15.5282	13.9038	148
chr1	5877304	5877513	2.47177	8.15843	6.81599	93
chr1	5884603	5885129	7.31479	73.2304	70.2234	229
chr1	5890274	5890857	2.60466	8.59086	7.22901	446
chr1	5916620	5916807	2.44982	8.71285	7.34284	104
chr1	5920037	5920505	3.89085	22.5718	20.7154	197
chr1	5921875	5922189	3.15198	13.8244	12.2569	153
chr1	5922456	5922848	2.7377	10.9358	9.47384	140
chr1	5928726	5929086	3.23562	16.8704	15.202	153
chr1	5931499	5932020	3.17439	14.165	12.5864	381
chr1	5932495	5932794	1.75055	3.62559	2.53805	179
chr1	5933288	5933975	2.36792	9.22065	7.82734	476
chr1	5938898	5939383	1.99576	4.90321	3.72977	269
chr1	5939995	5940492	4.59325	33.8491	31.7016	295
chr1	5941106	5941766	3.65862	19.2332	17.4765	185
chr1	5944571	5946828	4.03903	26.3704	24.4096	1604
chr1	5954893	5955504	3.94399	25.1176	23.1899	177
chr1	5957065	5957432	2.15105	5.91548	4.68404	250
chr1	5957521	5958401	3.52913	16.9668	15.2944	156
chr1	5959858	5960063	2.48693	7.54521	6.22905	95
chr1	5963684	5964083	2.65482	10.8893	9.43044	95
chr1	5965111	5965270	2.1134	5.01216	3.83279	96
chr1	5968138	5968488	3.67068	20.8162	19.0114	167
chr1	5969841	5970232	4.02707	24.8797	22.9593	201
chr1	5972806	5973503	2.47094	8.70447	7.33572	456
chr1	5976242	5976597	1.99333	5.49831	4.29073	174
chr1	5976899	5977590	4.5133	33.2393	31.106	407
chr1	5979170	5979761	5.65718	48.0766	45.6069	155
chr1	5981773	5982136	2.04735	4.89232	3.72025	323
chr1	5983328	5984022	2.88729	11.67	10.1816	155
chr1	5987731	5988135	2.68094	10.9015	9.44162	257
chr1	5996915	5997335	2.26493	7.10341	5.80909	241
chr1	5998648	5998805	1.96142	4.30577	3.17043	105
chr1	6002693	6002925	2.32446	7.0827	5.78988	108
chr1	6008277	6008583	3.96009	22.759	20.8975	151
chr1	6014818	6015496	5.14209	38.2124	35.9617	397
chr1	6016075	6016506	2.51692	8.69491	7.32921	212
chr1	6017109	6018082	3.78728	22.1314	20.2884	237
chr1	6027249	6027689	3.72504	21.188	19.3723	178
chr1	6033886	6034448	6.69759	66.4858	63.62	329
chr1	6038504	6039033	2.86584	11.1873	9.71716	263
chr1	6049466	6049774	2.41482	7.57514	6.25758	211
chr1	6061238	6061594	2.56286	10.8688	9.41343	135
chr1	6061784	6062232	4.44877	31.1753	29.0922	265
chr1	6063147	6063609	2.50763	8.35829	7.00347	300
chr1	6075804	6076043	2.26651	6.9965	5.70967	103
chr1	6092801	6093115	2.69077	10.1646	8.73273	201
chr1	6098351	6098835	4.35279	35.3575	33.1736	176
chr1	6100569	6101215	2.50381	8.19587	6.85229	311
chr1	6102084	6102442	3.12767	13.8813	12.3121	111
chr1	6102982	6103423	2.17887	5.85043	4.62279	335
chr1	6105444	6105834	2.70322	11.2058	9.73516	150
chr1	6106187	6106511	2.06986	5.66883	4.45055	216
chr1	6116537	6116804	2.54215	9.13005	7.74585	114
chr1	6123435	6123713	3.26458	15.7824	14.1502	143
chr1	6127372	6127588	2.08707	5.08525	3.90131	111
chr1	6135390	6135584	2.02324	4.775	3.60993	72
chr1	6137518	6137925	3.68558	19.1521	17.3981	175
chr1	6138287	6138492	3.11645	13.4099	11.8576	95
chr1	6139224	6140511	4.83944	40.8091	38.4993	570
chr1	6141821	6141983	1.57489	2.4255	1.43574	137
chr1	6142258	6142584	2.14787	6.41593	5.1571	193
chr1	6148769	6149317	3.84896	23.8854	21.9916	378
chr1	6153852	6154154	2.49605	9.13531	7.7485	160
chr1	6155706	6156127	4.10655	26.5784	24.6119	281
chr1	6173151	6175118	4.13309	27.3472	25.3607	720
chr1	6183826	6185023	4.51491	35.4789	33.2923	1016
chr1	6209446	6209705	2.30741	7.95263	6.61675	151
chr1	6213334	6213679	2.6485	9.13381	7.74802	120
chr1	6218219	6218621	2.78092	13.5655	12.0076	261
chr1	6219169	6220363	6.78304	67.6302	64.7412	589
chr1	6220901	6221430	2.63506	10.6052	9.15575	277
chr1	6221781	6222313	3.83887	20.8952	19.0891	344
chr1	6224443	6224600	2.07763	5.03946	3.8585	140
chr1	6230183	6230539	4.39815	26.4669	24.5032	125
chr1	6230970	6231209	2.26835	6.42453	5.16538	90
chr1	6231423	6231778	1.99576	4.90321	3.72977	80
chr1	6235271	6235527	2.51692	8.69491	7.32921	84
chr1	6240109	6240495	3.03103	13.868	12.299	197
chr1	6243906	6244590	5.91586	53.725	51.1322	261
chr1	6247615	6248167	3.18778	19.4421	17.6789	245
chr1	6248267	6248439	1.94347	4.38576	3.24629	25
chr1	6248564	6248817	2.38639	7.42077	6.11281	138
chr1	6261456	6262053	2.83548	11.8844	10.3862	117
chr1	6263340	6263604	2.84307	10.0031	8.58099	110
chr1	6266775	6267964	3.19226	19.8954	18.1181	155
chr1	6268693	6269627	3.47845	17.3662	15.6762	192
chr1	6282107	6282309	2.35014	8.34774	6.99343	62
chr1	6283252	6283483	1.75192	3.57175	2.4882	46
chr1	6293695	6294183	2.17383	7.31101	6.00829	303
chr1	6295599	6296162	4.12356	28.4298	26.4155	333
chr1	6296547	6296745	2.127	5.48187	4.27476	66
chr1	6297075	6297384	3.04176	12.7709	11.2414	125
chr1	6297862	6298038	1.90661	4.20556	3.07669	123
chr1	6298201	6298624	3.44617	20.6333	18.8347	290
chr1	6298735	6299870	5.22165	44.6623	42.2665	259
chr1	6300813	6301255	2.88026	11.2703	9.79847	200
chr1	6307680	6309006	8.76392	100.35	96.7807	385
chr1	6311303	6311520	2.92868	11.5477	10.0622	85
chr1	6313912	6314246	1.83391	4.19881	3.07125	107
chr1	6319258	6319595	4.44877	31.1753	29.0922	191
chr1	6324652	6325225	2.92256	12.7937	11.2627	241
chr1	6325569	6325808	2.18583	6.31708	5.0635	119
chr1	6326700	6327369	2.95828	13.7666	12.2013	559
chr1	6330040	6330221	2.0874	4.89182	3.71997	128
chr1	6330761	6331597	4.88163	44.2634	41.8767	463
chr1	6331826	6332224	2.54227	9.56553	8.16308	249
chr1	6332950	6333887	7.02943	65.7713	62.9215	603
chr1	6334250	6336263	4.01248	30.6411	28.5716	485
chr1	6341824	6342063	2.7377	10.9358	9.47384	122
chr1	6345633	6346005	3.78709	21.3476	19.5265	140
chr1	6351771	6352529	6.03479	56.7565	54.0977	450
chr1	6355987	6356325	2.24376	5.95425	4.72037	229
chr1	6359982	6361649	5.41942	58.8115	56.1093	895
chr1	6378561	6378850	2.60982	10.4414	9.0015	138
chr1	6384464	6385490	5.71649	54.9272	52.3081	163
chr1	6388175	6388679	3.95947	30.4531	28.3875	239
chr1	6388771	6389527	3.57958	18.97	17.2211	586
chr1	6389783	6390142	3.57958	18.97	17.2211	138
chr1	6390859	6392263	3.88842	26.8621	24.8879	1190
chr1	6393176	6393557	3.47582	17.8179	16.1049	248
chr1	6395640	6395978	2.44982	8.71285	7.34284	125
chr1	6398246	6398541	1.75336	3.5179	2.43807	13
chr1	6405246	6405741	4.30805	25.8897	23.9419	207
chr1	6409309	6410024	4.573	33.6954	31.5517	391
chr1	6414288	6414457	2.03356	4.7336	3.57124	76
chr1	6418587	6419314	2.83481	12.7514	11.2221	268
chr1	6419404	6419629	1.93499	4.10131	2.9803	192
chr1	6420461	6420689	2.04156	6.33588	5.08179	108
chr1	6426619	6427133	3.99315	22.4195	20.5674	306
chr1	6430886	6431929	5.22321	44.6749	42.2781	320
chr1	6442835	6448804	7.58413	82.325	79.1291	3374
chr1	6449178	6450122	2.44988	10.4691	9.02594	651
chr1	6450371	6450877	4.56951	28.5109	26.4944	287
chr1	6451667	6452304	3.97884	25.9249	23.9767	212
chr1	6452794	6454643	5.71984	50.153	47.6373	1409
chr1	6456201	6456716	6.26827	65.5509	62.7054	287
chr1	6456836	6457736	5.7972	52.7788	50.2064	308
chr1	6459694	6459943	2.41482	7.57514	6.25758	128
chr1	6460128	6460708	5.18837	38.1729	35.9227	371
chr1	6462074	6462972	3.84042	22.4971	20.6439	702
chr1	6463384	6464175	4.65857	32.04	29.9363	457
chr1	6466481	6466642	1.70828	3.46277	2.38763	23
chr1	6469885	6470263	2.17887	5.85043	4.62279	128
chr1	6474187	6474879	4.24467	27.5636	25.5717	484
chr1	6483548	6484556	3.42266	17.9313	16.2155	480
chr1	6484788	6485052	2.51483	8.68288	7.31887	109
chr1	6488036	6488379	2.13649	6.45082	5.19072	105
chr1	6488513	6489218	3.41906	19.9676	18.1884	574
chr1	6494480	6495587	4.62729	32.8003	30.6785	748
chr1	6496759	6497663	7.77312	85.9059	82.6415	397
chr1	6498631	6499249	2.69058	10.0033	8.58099	501
chr1	6504042	6504446	3.0915	13.0628	11.523	131
chr1	6508283	6508471	2.46269	7.83373	6.50697	132
chr1	6511692	6512066	2.88437	12.3696	10.8536	196
chr1	6512240	6512914	6.03479	56.7565	54.0977	417
chr1	6513298	6513687	3.07544	14.1545	12.5762	275
chr1	6515365	6515534	1.94137	4.61994	3.46443	28
chr1	6515645	6516335	4.12063	24.6635	22.7488	467
chr1	6525867	6526177	3.03191	13.4869	11.9314	133
chr1	6526371	6527806	3.03103	13.868	12.299	210
chr1	6528144	6529031	2.81122	12.9348	11.3987	322
chr1	6538007	6538464	4.8072	38.1622	35.9124	224
chr1	6543546	6543867	2.44982	8.71285	7.34284	102
chr1	6555759	6556184	4.26593	28.3121	26.3004	199
chr1	6556776	6557109	2.11561	5.82523	4.59915	107
chr1	6560467	6561147	6.31251	56.7874	54.128	361
chr1	6562672	6563750	5.2745	44.3442	41.9549	310
chr1	6564565	6564811	2.93488	11.5831	10.0968	130
chr1	6565334	6565626	3.49721	17.484	15.7903	144
chr1	6567711	6568148	2.68094	10.9015	9.44162	227
chr1	6579215	6580172	3.43103	21.8961	20.0598	712
chr1	6593302	6593678	4.07797	22.1014	20.2594	167
chr1	6594723	6595025	2.40816	7.40771	6.10096	211
chr1	6601779	6602200	2.5952	9.74511	8.33118	206
chr1	6607877	6608090	2.00439	4.85986	3.68892	108
chr1	6612426	6612811	4.00878	25.31	23.3771	161
chr1	6613641	6614137	5.19912	53.2753	50.6925	271
chr1	6615559	6615763	1.94347	4.38576	3.24629	143
chr1	6616410	6616639	2.02486	5.3256	4.12727	145
chr1	6619395	6619735	2.99363	13.8148	12.2478	235
chr1	6620106	6621671	5.48239	56.3588	53.7089	965
chr1	6621772	6622380	8.96892	104.239	100.588	243
chr1	6625920	6627010	4.16424	30.1974	28.1388	648
chr1	6627572	6628254	3.11928	16.6521	14.9909	156
chr1	6632862	6634059	4.65973	29.416	27.3763	658
chr1	6634592	6635241	2.44891	7.35252	6.04842	204
chr1	6636727	6637069	2.14059	5.44739	4.24292	48
chr1	6641037	6641258	2.25071	7.59187	6.27358	104
chr1	6641341	6642094	3.27547	16.5006	14.8441	184
chr1	6642761	6643222	3.20721	16.671	15.0093	254
chr1	6650377	6650854	5.56693	52.8537	50.2792	165
chr1	6653122	6653283	2.01637	5.36802	4.16737	51
chr1	6655157	6655691	5.64451	45.6066	43.1907	287
chr1	6656022	6656378	2.43411	8.48279	7.12392	97
chr1	6661239	6662007	2.21251	7.23747	5.93734	91
chr1	6662184	6662784	3.65949	18.9886	17.2389	229
chr1	6669539	6670100	3.96009	22.759	20.8975	248
chr1	6670190	6671518	3.87606	23.0088	21.14	237
chr1	6672486	6672860	3.24747	18.2334	16.5076	199
chr1	6672990	6673806	6.02669	60.4617	57.7227	504
chr1	6673922	6674555	4.58968	35.7645	33.5708	294
chr1	6675079	6675736	5.25867	40.5134	38.2103	477
chr1	6677538	6678057	4.02732	28.2472	26.2379	218
chr1	6683372	6684722	3.33837	21.129	19.3153	1021
chr1	6686646	6687607	8.28464	106.109	102.422	519
chr1	6687854	6688857	4.36723	28.4205	26.4062	540
chr1	6694874	6695141	3.26831	15.5909	13.9642	126
chr1	6696075	6696380	2.54146	8.98102	7.6015	202
chr1	6696664	6697100	3.44067	18.2828	16.5555	213
chr1	6697470	6698209	3.37324	17.5987	15.8931	443
chr1	6698543	6699071	3.69785	22.5219	20.6672	171
chr1	6699558	6699752	2.26468	7.56525	6.24817	91
chr1	6712398	6712909	3.55025	17.8151	16.1027	294
chr1	6714053	6714968	3.57106	19.3992	17.638	333
chr1	6715261	6715560	3.32435	17.0465	15.3714	177
chr1	6720627	6720873	1.94824	4.57358	3.42086	66
chr1	6727822	6728252	3.25545	14.6519	13.057	169
chr1	6728686	6729074	2.90751	12.153	10.647	146
chr1	6730980	6731818	8.40423	92.5505	89.1403	265
chr1	6734707	6735961	9.68255	107.376	103.664	997
chr1	6737421	6738447	8.55752	98.1393	94.6142	472
chr1	6744097	6744403	3.00908	11.0457	9.57868	168
chr1	6746429	6746839	4.6343	34.1594	32.0047	256
chr1	6754567	6754750	1.79432	3.59077	2.50618	33
chr1	6763671	6763828	2.15506	5.4141	4.21082	92
chr1	6765430	6765633	1.91127	4.14998	3.0256	131
chr1	6774486	6774847	3.88694	23.353	21.4749	145
chr1	6777428	6777814	2.08004	5.62976	4.41352	68
chr1	6788558	6788867	2.3159	6.30546	5.05315	195
chr1	6790516	6790815	2.48959	7.55869	6.24219	112
chr1	6793371	6793888	2.8798	13.234	11.6874	337
chr1	6799778	6800331	5.35147	40.8036	38.4938	340
chr1	6802461	6803582	3.77783	24.9257	23.0039	377
chr1	6812510	6813212	4.23955	29.014	26.9848	303
chr1	6813371	6813572	2.12626	5.98489	4.74881	105
chr1	6814227	6814737	2.84762	14.0655	12.4899	188
chr1	6822677	6822963	2.29271	6.31226	5.05969	218
chr1	6824086	6824390	3.93115	27.4771	25.4866	139
chr1	6832075	6832340	2.02158	5.12757	3.94108	51
chr1	6840266	6840505	2.57503	8.28541	6.93542	87
chr1	6845726	6845976	1.75648	3.41019	2.3382	68
chr1	6846112	6846375	2.98996	13.2224	11.6766	137
chr1	6853196	6853483	2.26493	7.10341	5.80909	171
chr1	6853673	6854117	2.96996	12.9082	11.3727	192
chr1	6855748	6856259	2.50381	8.19587	6.85229	122
chr1	6860145	6860853	3.78227	22.6176	20.7606	289
chr1	6860937	6861137	1.67988	2.72375	1.70781	52
chr1	6861263	6863627	5.25166	49.7144	47.2082	1814
chr1	6864265	6866394	7.76182	92.9867	89.5712	1486
chr1	6867823	6868459	3.68206	23.413	21.533	437
chr1	6870299	6870930	4.15544	27.2202	25.2371	225
chr1	6871522	6871689	1.85773	3.89387	2.78688	76
chr1	6871786	6872061	2.0083	5.41097	4.20812	78
chr1	6872329	6872725	2.71691	9.99339	8.57412	256
chr1	6873226	6873578	2.46732	7.99612	6.65878	201
chr1	6873848	6874290	2.629	9.7972	8.38205	200
chr1	6874490	6874760	3.35452	16.1322	14.4887	172
chr1	6876975	6877264	2.09079	5.59145	4.37745	226
chr1	6879780	6879995	2.25878	6.83682	5.55692	130
chr1	6881382	6881705	4.55578	31.9578	29.8562	139
chr1	6881976	6882184	2.07963	5.14572	3.95846	69
chr1	6882281	6883788	6.79428	75.5864	72.5295	306
chr1	6884449	6884893	4.76476	32.7775	30.6561	238
chr1	6886056	6887188	3.80296	25.6463	23.7046	545
chr1	6894635	6895197	3.39869	17.0886	15.4126	260
chr1	6898554	6900164	4.43609	32.6434	30.5255	581
chr1	6904023	6904368	3.22573	19.9696	18.1903	132
chr1	6904477	6904881	3.16767	17.6274	15.9206	226
chr1	6910797	6911146	2.72772	10.8741	9.41704	219
chr1	6916704	6916976	2.34392	8.80379	7.42894	145
chr1	6920600	6920812	2.02486	5.3256	4.12727	31
chr1	6923777	6924353	5.30673	42.7289	40.3767	347
chr1	6926869	6927041	2.01354	4.8171	3.64903	82
chr1	6927565	6927912	2.80694	13.5899	12.0312	129
chr1	6932761	6933025	1.9287	4.71376	3.55285	140
chr1	6937572	6937879	2.54264	11.3039	9.831	169
chr1	6939146	6939972	6.48813	62.5551	59.7713	394
chr1	6940495	6941173	5.03832	41.7407	39.4104	349
chr1	6941980	6942866	3.09695	15.29	13.6736	660
chr1	6944873	6945698	3.22166	15.5059	13.8821	568
chr1	6946312	6946815	2.72935	9.57172	8.16619	175
chr1	6946925	6947297	1.74461	3.89467	2.78758	94
chr1	6948296	6949123	4.61966	31.4408	29.3519	678
chr1	6956314	6956543	2.33407	8.36754	7.01223	106
chr1	6958060	6958264	2.24985	7.12957	5.83382	97
chr1	6958770	6960097	5.40498	41.5612	39.2346	889
chr1	6960224	6960801	3.33837	21.129	19.3153	365
chr1	6964985	6965279	2.35738	7.89177	6.55925	126
chr1	6966512	6967051	5.17699	43.9356	41.555	394
chr1	6970937	6971495	4.59732	31.2849	29.1995	370
chr1	6995100	6995361	2.91206	13.2719	11.7238	90
chr1	6999764	7000557	3.7638	20.6743	18.8742	143
chr1	7000865	7001087	1.70828	3.46277	2.38763	145
chr1	7004336	7004592	3.14971	13.6061	12.0467	141
chr1	7016334	7016802	3.63728	20.5862	18.7889	337
chr1	7023088	7023324	2.75604	11.3821	9.903	147
chr1	7027844	7028014	2.195	5.8243	4.59832	66
chr1	7031719	7032197	3.37607	20.3182	18.5277	246
chr1	7033034	7033223	2.0847	4.58717	3.43391	112
chr1	7034875	7035184	3.63146	19.5553	17.7887	137
chr1	7037997	7038889	4.48396	29.538	27.4961	148
chr1	7039984	7040946	4.30583	29.203	27.1685	674
chr1	7041311	7042079	2.9698	14.2188	12.6382	274
chr1	7042162	7042411	2.06655	5.36579	4.16581	112
chr1	7043290	7043710	6.01784	52.0159	49.4596	280
chr1	7053703	7053927	3.05034	13.0167	11.4781	106
chr1	7061885	7062112	2.67573	9.59944	8.18988	122
chr1	7082559	7082738	1.91971	4.03158	2.91553	64
chr1	7084177	7084745	2.70322	11.2058	9.73516	168
chr1	7085551	7087306	5.46457	47.3593	44.9048	334
chr1	7087589	7088284	2.73743	11.5927	10.106	271
chr1	7089110	7090343	4.05529	24.5104	22.5991	896
chr1	7090576	7090801	2.1428	5.76808	4.54548	127
chr1	7091113	7091291	2.25071	7.59187	6.27358	65
chr1	7097097	7097410	3.37001	15.3293	13.712	109
chr1	7099619	7100077	2.80538	12.7227	11.1946	204
chr1	7105832	7106180	4.77277	33.8441	31.6967	156
chr1	7111580	7111798	2.18539	5.56017	4.34794	140
chr1	7121681	7122123	4.46584	25.6363	23.6953	161
chr1	7128602	7128969	5.33689	46.3368	43.9051	167
chr1	7137805	7138425	2.0083	5.41097	4.20812	511
chr1	7139303	7139767	3.5458	21.6302	19.8026	296
chr1	7139936	7140593	2.8145	11.58	10.094	287
chr1	7141030	7141213	2.20485	6.75153	5.47515	91
chr1	7141389	7143148	4.72191	36.149	33.9466	1470
chr1	7143380	7143554	1.9661	4.58054	3.42753	36
chr1	7143749	7144170	2.76631	10.9446	9.48199	209
chr1	7146342	7146797	2.10404	6.05798	4.81838	180
chr1	7149652	7150234	4.99209	41.017	38.7033	219
chr1	7150470	7150911	2.96996	12.9082	11.3727	304
chr1	7153632	7153860	1.71106	3.0233	1.98208	8
chr1	7154294	7154687	4.36626	26.5707	24.6052	151
chr1	7160192	7161132	7.33313	77.7912	74.689	401
chr1	7163560	7163833	2.03042	5.17443	3.98498	100
chr1	7166785	7167198	2.05103	5.74906	4.52719	165
chr1	7167958	7168250	2.32838	7.47253	6.16053	106
chr1	7176354	7176907	3.15925	16.5374	14.8799	324
chr1	7178570	7179595	3.01479	14.721	13.1233	664
chr1	7209173	7209375	2.39549	7.85991	6.52999	78
chr1	7216784	7217118	3.23562	16.8704	15.202	147
chr1	7231738	7232023	3.27547	16.5006	14.8441	143
chr1	7233477	7233730	2.11421	5.51743	4.30782	220
chr1	7235647	7236416	2.91963	12.4097	10.8918	528
chr1	7238305	7238850	3.64318	26.0921	24.1386	279
chr1	7239344	7240250	3.21643	15.0507	13.4421	487
chr1	7240543	7240857	3.00689	12.7561	11.2266	123
chr1	7242416	7242991	3.13619	15.356	13.737	228
chr1	7248080	7248977	6.04155	53.452	50.8651	562
chr1	7250200	7250382	1.98935	4.60979	3.45555	64
chr1	7250467	7251354	5.43655	44.4606	42.0688	173
chr1	7251672	7251957	2.30983	6.76052	5.48383	183
chr1	7261484	7261721	2.18583	6.31708	5.0635	113
chr1	7267272	7268227	5.44463	49.4972	46.9959	665
chr1	7270068	7270904	2.28263	6.61678	5.34875	444
chr1	7271173	7271349	2.34863	6.83963	5.55949	102
chr1	7271521	7271689	1.86761	3.79367	2.69366	84
chr1	7272210	7272720	3.73521	20.7442	18.9419	252
chr1	7284849	7285040	2.63993	10.0174	8.59211	80
chr1	7294802	7295149	2.68882	10.4728	9.02858	109
chr1	7310294	7310676	2.00063	5.45441	4.24896	246
chr1	7312233	7312838	5.70161	42.0269	39.6904	371
chr1	7313818	7313989	2.06986	5.66883	4.45055	90
chr1	7319268	7319509	2.20958	5.5657	4.35325	86
chr1	7321238	7321639	2.44438	8.27498	6.92593	228
chr1	7322059	7322262	1.84103	4.09657	2.97565	147
chr1	7322517	7323590	4.88033	38.049	35.8026	329
chr1	7324309	7324632	3.00095	15.5753	13.9498	166
chr1	7328864	7329495	1.85954	4.69919	3.53937	245
chr1	7334163	7334759	3.6999	20.0023	18.2222	201
chr1	7335465	7335847	3.49547	17.473	15.7798	205
chr1	7335961	7336367	2.65221	9.31041	7.91484	261
chr1	7336573	7337967	5.60282	45.6965	43.2791	1124
chr1	7338980	7342760	10.6408	129.987	125.795	1811
chr1	7346062	7346269	1.89631	3.92475	2.81584	163
chr1	7347296	7347482	2.00439	4.85986	3.68892	101
chr1	7348082	7348970	3.14978	16.265	14.6165	646
chr1	7350326	7351155	3.88842	26.8621	24.8879	330
chr1	7351553	7351711	2.18362	5.87477	4.64611	45
chr1	7365285	7366896	4.73408	38.9168	36.6494	954
chr1	7367675	7367868	2.01186	4.80878	3.64187	138
chr1	7368330	7369444	4.64168	30.2832	28.2219	744
chr1	7369610	7371855	6.63432	59.6203	56.9005	1558
chr1	7373987	7374335	2.23554	7.15704	5.86	210
chr1	7378037	7378808	3.87606	23.0088	21.14	505
chr1	7382293	7382809	7.07213	77.0693	73.9811	197
chr1	7384037	7384227	1.97628	4.28958	3.1562	131
chr1	7384478	7384637	2.06387	5.16227	3.97362	66
chr1	7386529	7386967	2.48661	7.82284	6.49699	292
chr1	7388369	7389067	5.13452	39.9701	37.6789	442
chr1	7389183	7389481	2.11725	5.02996	3.85018	249
chr1	7391533	7391945	3.44791	14.8552	13.2533	100
chr1	7393766	7393977	2.0945	5.51352	4.30489	148
chr1	7396733	7397307	2.07049	6.71601	5.44234	391
chr1	7397577	7398360	3.8574	25.8126	23.866	393
chr1	7398462	7398691	1.89909	3.93743	2.82807	140
chr1	7400606	7401607	4.90204	38.2158	35.9649	858
chr1	7401871	7402276	1.94824	4.57358	3.42086	272
chr1	7402537	7402734	2.55877	8.20076	6.85716	96
chr1	7405945	7406220	3.22761	13.6376	12.0774	155
chr1	7407760	7408044	1.90713	5.60002	4.38593	197
chr1	7421016	7421231	2.0083	5.41097	4.20812	150
chr1	7442897	7443317	2.61661	8.50094	7.14154	147
chr1	7443710	7444414	3.16767	17.6274	15.9206	210
chr1	7448393	7448647	3.38639	16.1042	14.4611	136
chr1	7450720	7451026	3.13619	15.356	13.737	164
chr1	7451810	7451996	2.24505	6.98721	5.70123	112
chr1	7456576	7456996	3.41976	19.515	17.7496	154
chr1	7458145	7458406	2.05328	5.20204	4.01065	131
chr1	7459342	7459607	2.3971	7.08837	5.79539	115
chr1	7469886	7470947	4.03384	22.9588	21.0925	513
chr1	7471191	7471436	2.15506	5.4141	4.21082	103
chr1	7479025	7479382	3.62615	23.7205	21.8314	155
chr1	7480878	7482082	5.70169	49.612	47.1092	966
chr1	7483713	7483900	2.38013	7.38671	6.08149	96
chr1	7488593	7489171	4.4301	31.6613	29.5672	228
chr1	7490582	7491806	3.29183	15.3039	13.687	847
chr1	7493136	7493441	2.72716	11.3615	9.88355	195
chr1	7494064	7494504	3.54658	22.1163	20.2736	225
chr1	7496474	7497260	2.75614	15.7016	14.0716	576
chr1	7499655	7500004	2.32084	6.5741	5.30864	169
chr1	7500294	7500597	2.04917	4.621	3.46539	133
chr1	7506335	7506644	2.3759	7.87488	6.54344	99
chr1	7507310	7507832	3.14317	15.8106	14.1768	367
chr1	7508769	7509108	2.46658	8.26672	6.91875	269
chr1	7513768	7513938	1.9312	4.00328	2.88888	116
chr1	7515047	7515288	2.81816	10.5657	9.11683	100
[truncated: 22,439 more rows]

## Sheet: B) ZT4-Rep2 Peaks
Chromosome	Peak start	Peak end	Overall enrichment	p-value (-log10)	q-value (-log10)	Peak summit (relative to peak start)
chr1	1963	2154	2.25304	6.5748	5.15067	66
chr1	2409	2760	2.62926	9.64483	8.02883	178
chr1	2994	3691	5.67985	46.6578	43.7771	219
chr1	8836	8986	2.03342	5.19035	3.86207	74
chr1	9444	9855	3.07222	15.1195	13.2467	277
chr1	13561	14352	3.75716	20.631	18.5458	617
chr1	14760	15464	3.86633	25.6153	23.3586	553
chr1	15876	16031	1.98913	4.86875	3.56333	24
chr1	16552	16958	5.10584	33.9908	31.4715	194
chr1	19952	21522	5.4662	50.4453	47.4614	863
chr1	23017	23199	2.14328	6.18297	4.78601	129
chr1	33135	33846	2.41507	7.84042	6.33718	311
chr1	37796	38345	3.00405	13.3114	11.5172	352
chr1	44743	45101	2.35811	7.14067	5.68008	278
chr1	46716	46992	1.99638	6.1239	4.73143	170
chr1	49234	49477	2.64432	10.044	8.4062	108
chr1	49640	50026	2.01611	5.27728	3.94015	268
chr1	51167	52111	3.14005	17.2125	15.2567	653
chr1	55276	55825	2.80301	11.851	10.1237	87
chr1	56508	57432	3.45034	19.7387	17.6862	555
chr1	59080	59313	1.71626	3.39065	2.21231	45
chr1	59616	59997	2.22146	6.29191	4.88521	136
chr1	64003	64159	2.08871	5.87171	4.49412	110
chr1	67471	68080	3.27649	18.4518	16.4468	301
chr1	68184	69095	4.68867	35.5606	32.9945	389
chr1	72171	72393	2.21551	7.5875	6.09935	104
chr1	74544	75061	2.44135	8.12279	6.60369	259
chr1	75368	75520	2.06274	6.47557	5.0588	106
chr1	77603	77877	2.33856	7.77894	6.27915	177
chr1	79073	79339	2.27185	8.30835	6.77756	118
chr1	81903	82212	1.93633	4.43186	3.16484	76
chr1	87222	87456	1.69688	2.79351	1.67861	182
chr1	88264	88929	3.45535	17.9176	15.9337	493
chr1	97326	97479	2.5292	9.05299	7.46939	94
chr1	99201	99631	2.70895	10.434	8.77692	70
chr1	99826	100022	2.24181	7.30846	5.83746	81
chr1	101945	102146	2.56677	12.2189	10.4745	61
chr1	102456	103047	2.88917	12.4001	10.6476	416
chr1	103694	104253	2.8882	14.5463	12.6979	481
chr1	105924	106592	5.06629	38.746	36.0882	460
chr1	106899	107128	1.87903	4.07061	2.83166	128
chr1	107557	108446	3.03785	17.5921	15.6202	159
chr1	108885	109197	1.58961	3.10386	1.95544	98
chr1	112224	112411	1.98773	5.80851	4.4385	94
chr1	113827	114242	3.51624	22.1165	19.977	296
chr1	116091	117157	4.78708	43.7479	40.9484	900
chr1	118513	118873	2.99466	12.6824	10.9162	194
chr1	119822	119979	1.95876	4.54389	3.26506	10
chr1	120488	121043	2.37645	7.4946	6.01187	79
chr1	130504	131524	3.5873	19.752	17.6987	675
chr1	131725	131866	2.00773	4.87685	3.56969	76
chr1	135709	136225	6.41819	66.4155	63.0071	204
chr1	138112	138371	2.1797	5.96183	4.57642	185
chr1	139865	140006	2.19978	5.95766	4.57312	76
chr1	140289	140680	2.85345	16.5676	14.6364	246
chr1	141752	142191	5.23968	42.5919	39.8249	157
chr1	145819	146723	6.46893	62.8471	59.5347	544
chr1	146854	147046	1.71626	3.39065	2.21231	63
chr1	147645	148178	2.90504	13.0439	11.2611	334
chr1	152307	152667	2.72353	10.1946	8.54941	262
chr1	155941	157059	4.97284	39.8096	37.1209	373
chr1	158539	160044	7.46602	87.8252	83.8867	1033
chr1	162516	163328	3.1846	14.0187	12.1931	297
chr1	168359	168638	5.35711	38.9578	36.2932	151
chr1	172905	173735	3.13104	20.1783	18.1095	236
chr1	176866	177149	2.67717	10.084	8.44419	162
chr1	178592	179308	2.1854	6.31468	4.90586	429
chr1	179442	180115	2.6918	10.1707	8.52631	75
chr1	181037	181312	1.98913	4.86875	3.56333	63
chr1	182048	182859	5.27436	49.9163	46.9479	448
chr1	182959	183688	5.45663	48.8304	45.8907	484
chr1	184340	185260	2.65275	9.46985	7.86349	556
chr1	186778	187204	3.25564	17.2246	15.2675	243
chr1	194200	194467	2.43525	10.8925	9.21137	150
chr1	194768	195153	2.59532	10.9475	9.26439	140
chr1	195330	195498	2.61368	10.3144	8.6621	82
chr1	195615	195979	2.81434	11.7513	10.029	132
chr1	198367	198935	3.45771	21.8826	19.7517	366
chr1	199094	200039	2.88578	13.0956	11.3116	592
chr1	201611	202010	2.4779	8.46953	6.9292	107
chr1	204324	204527	2.43026	8.59286	7.03533	141
chr1	204715	205081	4.61465	36.2901	33.7024	204
chr1	206558	207298	2.84648	13.7067	11.895	569
chr1	207405	208216	4.63905	49.5727	46.6138	252
chr1	210597	211142	2.79976	12.5131	10.755	84
chr1	213771	214068	2.07194	4.91605	3.60509	97
chr1	218739	218951	2.04427	5.52505	4.17204	117
chr1	223164	223397	2.15559	6.56566	5.14207	115
chr1	224279	224853	2.91809	12.0351	10.3002	418
chr1	225023	225205	1.90921	4.29634	3.0357	76
chr1	225435	226256	2.07215	7.10615	5.64781	205
chr1	227031	229021	5.13565	43.6016	40.8052	703
chr1	232502	232658	1.93733	5.48575	4.1401	54
chr1	237678	238184	6.19528	67.0506	63.6288	269
chr1	239310	240038	7.6036	79.9606	76.2183	271
chr1	248395	249088	2.97206	15.1717	13.2963	489
chr1	254491	254806	2.64233	9.72149	8.10147	125
chr1	258645	258857	2.45226	7.23341	5.76774	95
chr1	261511	261681	2.12993	5.29277	3.95496	70
chr1	262507	262930	3.90651	33.4964	30.9923	191
chr1	266153	266327	1.89136	3.90217	2.68225	37
chr1	267790	268039	1.92625	4.22158	2.97318	32
chr1	268248	268495	1.91095	4.53933	3.26406	157
chr1	269486	269852	2.46274	8.6552	7.09363	266
chr1	274661	275033	2.86789	11.91	10.1808	118
chr1	278510	278714	2.71604	11.9387	10.2072	88
chr1	291091	291362	1.86082	3.90866	2.68637	133
chr1	291496	291832	3.41289	22.8873	20.7219	195
chr1	292747	293485	3.89759	25.3168	23.0689	528
chr1	294986	295148	2.03297	4.7308	3.43914	81
chr1	298150	298738	2.44908	10.5979	8.93198	441
chr1	302117	303577	4.90855	41.3853	38.6532	659
chr1	306370	306575	2.35535	8.1305	6.61016	107
chr1	309084	309524	3.46083	16.3235	14.4037	186
chr1	315910	316097	1.77417	3.30352	2.13723	84
chr1	322921	323067	1.87082	3.88246	2.66436	83
chr1	324954	325460	2.76319	11.093	9.40227	297
chr1	337747	338204	2.11155	5.60347	4.24275	238
chr1	342195	342523	6.73234	70.4389	66.927	154
chr1	344371	344628	3.16061	16.1365	14.2238	110
chr1	344931	345284	2.79851	11.9927	10.2594	257
chr1	345616	345875	2.11098	8.07799	6.56173	167
chr1	356743	356999	2.57744	9.63651	8.02143	129
chr1	358952	359095	2.30566	6.37655	4.96453	67
chr1	363177	363760	2.52197	9.43836	7.83237	495
chr1	363978	364947	4.70102	34.6598	32.1209	795
chr1	367564	368002	2.65953	10.7635	9.08862	70
chr1	368104	368900	2.0567	5.21978	3.88668	89
chr1	369363	369545	2.15032	5.91158	4.52975	73
chr1	369756	370043	3.30149	17.766	15.7875	150
chr1	372490	372701	2.39948	7.88284	6.37708	133
chr1	373218	373520	2.13638	6.85807	5.41613	161
chr1	392684	392827	2.04916	4.71442	3.42345	78
chr1	395419	395649	1.55202	2.36703	1.30143	104
chr1	401869	402181	2.0567	5.21978	3.88668	103
chr1	414583	415134	3.09764	16.6905	14.754	447
chr1	418549	418829	2.58542	8.48911	6.94671	123
chr1	419923	420543	5.61369	57.5831	54.4045	296
chr1	424475	424917	3.31522	17.4244	15.4591	341
chr1	426151	427303	8.72477	91.6842	87.6515	668
chr1	428325	428483	1.79998	3.94867	2.71848	135
chr1	430608	431497	4.70102	34.6598	32.1209	546
chr1	432046	432292	2.06453	4.59543	3.30996	187
chr1	434106	434851	4.03142	23.5054	21.3179	276
chr1	436813	437281	2.86789	11.91	10.1808	313
chr1	439975	440503	1.82207	3.9292	2.70185	193
chr1	442874	443186	2.43026	8.59286	7.03533	201
chr1	446117	446775	3.42079	18.3771	16.3757	168
chr1	446944	447437	4.50514	31.9066	29.4499	164
chr1	450344	450498	1.7252	3.72587	2.51622	124
chr1	452705	453251	3.85112	26.8272	24.5315	235
chr1	455520	455785	1.84184	4.24185	2.98673	132
chr1	461436	461989	2.34887	9.08643	7.50011	248
chr1	463556	463917	4.08101	27.8178	25.4884	154
chr1	464531	464819	1.95227	4.34597	3.08252	64
chr1	465033	465919	2.10929	5.8899	4.51042	102
chr1	467692	469830	5.7759	63.91	60.5669	1821
chr1	471516	472324	3.22322	18.2611	16.2637	577
chr1	473415	473734	1.99536	4.90115	3.59126	216
chr1	476965	477291	2.08244	5.35317	4.01293	71
chr1	478952	479298	2.82427	12.1604	10.4187	216
chr1	483230	484121	2.79123	11.4353	9.72769	806
chr1	485528	485987	2.81282	14.6638	12.8106	254
chr1	486130	486429	2.33035	7.238	5.77198	218
chr1	486520	487096	2.97471	14.816	12.9553	282
chr1	487586	488876	3.64051	20.1117	18.0447	947
chr1	488985	489129	2.07175	5.3933	4.05153	110
chr1	490695	490931	2.7469	11.3239	9.62138	97
chr1	492988	493146	1.82486	3.5985	2.40461	117
chr1	493283	493569	2.36802	7.82859	6.32574	89
chr1	498567	499252	2.3023	8.03987	6.52503	102
chr1	501337	501816	4.74139	47.3426	44.4427	189
chr1	502047	502227	2.2733	7.03535	5.5808	64
chr1	504096	504402	3.09124	20.0169	17.9535	188
chr1	515341	515780	4.33117	27.2566	24.9462	246
chr1	516801	517113	3.32657	15.2949	13.4151	124
chr1	517916	518258	3.63496	21.8094	19.6806	211
chr1	521790	522146	2.11247	6.20662	4.80677	116
chr1	537453	537842	4.31027	32.868	30.3829	212
chr1	544386	544655	2.5407	8.83165	7.26102	145
chr1	544840	545718	6.02048	65.4306	62.0516	477
chr1	552781	553138	2.44567	8.41749	6.87989	78
chr1	554346	554542	2.08648	5.17965	3.85455	117
chr1	554849	555412	2.66281	12.824	11.0518	390
chr1	555779	556475	2.33089	9.69357	8.0749	281
chr1	556585	557266	2.9792	13.7192	11.9066	326
chr1	558788	560909	4.30927	29.2281	26.855	1889
chr1	562991	563145	1.74076	3.69407	2.48674	96
chr1	563613	564288	2.15665	7.50855	6.02545	454
chr1	564584	566276	3.09186	13.8617	12.0427	275
chr1	568181	568545	2.06893	5.85349	4.47894	67
chr1	571328	571653	2.53312	9.79596	8.17078	150
chr1	571834	572172	4.02563	26.2716	23.992	202
chr1	574739	575493	2.99875	14.0387	12.2128	216
chr1	575589	576054	1.87522	4.8666	3.56249	125
chr1	581987	582177	2.46166	7.96505	6.45441	95
chr1	583962	584282	3.81277	23.6219	21.4301	86
chr1	590928	591649	4.91474	42.4776	39.7137	357
chr1	598765	598997	2.48465	9.06469	7.48038	126
chr1	602183	602574	2.24134	7.30556	5.83564	95
chr1	606638	607099	2.88865	11.8578	10.1303	110
chr1	607716	607911	2.12174	5.65718	4.29383	86
chr1	616567	617090	2.41253	10.1888	8.54378	112
chr1	621119	621630	4.40199	32.378	29.9067	153
chr1	623049	623294	2.17759	6.59121	5.16547	118
chr1	623549	623823	2.93814	12.8932	11.1175	160
chr1	625702	625875	2.48728	8.24497	6.71792	55
chr1	630213	630566	1.84184	4.24185	2.98673	69
chr1	634107	635318	4.14473	24.2431	22.0303	537
chr1	642155	642470	1.72447	3.3742	2.19764	73
chr1	644528	644777	2.73392	13.3739	11.5765	134
chr1	652055	652344	2.67293	11.4821	9.77242	163
chr1	652478	653225	3.05578	16.1784	14.2627	409
chr1	653325	653699	2.61368	10.3144	8.6621	134
chr1	655390	655555	1.68874	3.08827	1.94077	113
chr1	662226	662640	3.42193	19.76	17.7056	251
chr1	665056	665222	1.73318	3.35842	2.18374	107
chr1	669839	670033	2.37376	9.13473	7.54619	82
chr1	671169	671474	3.73019	20.4548	18.3754	132
chr1	672742	673460	4.61285	32.37	29.8998	402
chr1	677197	677375	2.43026	8.59286	7.03533	70
chr1	692392	693144	2.8293	12.0193	10.2852	247
chr1	698569	699030	2.20236	5.53183	4.17841	379
chr1	701049	701567	4.74229	39.6544	36.9693	258
chr1	706568	707422	3.75318	22.669	20.5104	627
chr1	711752	712183	3.14282	14.5854	12.7354	131
chr1	727385	727880	3.16252	14.5047	12.658	167
chr1	728109	728578	3.24791	16.743	14.8049	192
chr1	728731	728961	1.7252	3.72587	2.51622	206
chr1	737892	738783	3.85369	24.4523	22.2322	233
chr1	738879	739070	1.90257	4.10835	2.86767	65
chr1	739181	739630	2.96496	16.2386	14.3204	311
chr1	754111	754461	1.82207	3.9292	2.70185	192
chr1	766753	767173	3.03116	13.2888	11.4953	224
chr1	767832	768577	3.24482	15.442	13.5572	121
chr1	769475	769656	3.26293	16.8465	14.9056	70
chr1	771098	771799	2.15559	6.56566	5.14207	380
chr1	773071	773434	2.51569	8.68786	7.12517	185
chr1	780167	780454	2.39948	7.88284	6.37708	118
chr1	782756	782967	2.65218	10.4039	8.74725	107
chr1	785272	787142	3.25326	21.0547	18.9541	1343
chr1	789243	789400	2.16527	6.20265	4.80399	54
chr1	789840	790078	3.08875	13.8423	12.024	121
chr1	792991	793422	2.30154	7.07689	5.61959	298
chr1	798894	799145	2.29278	6.67049	5.23928	150
chr1	807022	807316	3.6863	23.1935	21.0175	180
chr1	813122	813465	3.01718	11.8569	10.1296	215
chr1	819377	819676	2.48141	10.0137	8.37764	200
chr1	824251	824572	5.75046	45.1626	42.3226	187
chr1	830331	830660	1.9023	5.49062	4.14372	139
chr1	835414	835855	3.17295	18.0805	16.0906	310
chr1	844227	844506	2.78077	10.3554	8.70209	88
chr1	846452	846643	2.25257	6.68709	5.25454	131
chr1	847583	847953	3.42193	19.76	17.7056	195
chr1	849681	849903	1.81988	4.2587	3.00074	88
chr1	850572	850796	2.39979	8.53537	6.99052	146
chr1	851612	852473	2.88762	16.332	14.4118	685
chr1	853776	854067	3.61901	18.9802	16.956	166
chr1	859724	859951	2.25257	6.68709	5.25454	139
chr1	860182	860392	1.78831	3.6271	2.42788	24
chr1	863753	865550	5.45401	45.3585	42.5135	1098
chr1	867706	868721	3.89807	23.7005	21.5069	696
chr1	883482	883694	2.45982	10.951	9.26737	126
chr1	889998	890317	2.5799	11.5825	9.86764	121
chr1	892391	892787	3.13411	13.7174	11.9051	261
chr1	896355	896854	5.88829	49.8104	46.8442	217
chr1	897380	899018	3.22712	22.0923	19.9541	179
chr1	899687	900400	7.78701	91.6697	87.638	325
chr1	900504	901160	2.49245	10.369	8.71474	97
chr1	902872	903499	3.34113	17.6031	15.6309	355
chr1	903647	904116	2.41426	8.88902	7.31426	137
chr1	909527	909907	2.1987	6.93298	5.48545	110
chr1	917905	918331	3.99966	27.4705	25.1522	231
chr1	922200	922514	2.32066	7.42773	5.94919	111
chr1	927055	927398	2.5867	10.5893	8.9239	122
chr1	928421	928612	2.67527	9.75549	8.13365	78
chr1	929557	930158	3.10194	16.9227	14.9773	313
chr1	930457	931125	6.14444	60.62	57.3646	461
chr1	931297	932575	4.87811	38.3764	35.7279	455
chr1	932819	933071	1.97172	4.86275	3.55903	188
chr1	933397	933651	2.15598	6.8804	5.43659	120
chr1	937457	937968	2.80464	10.8329	9.15564	282
chr1	943754	943895	1.82268	4.0694	2.83071	56
chr1	944454	944702	2.63185	12.7363	10.9686	117
chr1	952019	952386	2.23335	7.92989	6.4217	79
chr1	952865	953271	3.23338	17.915	15.9314	191
chr1	953978	954603	2.00928	5.505	4.15514	382
chr1	955895	956072	2.06343	5.53832	4.18329	134
chr1	956459	957340	4.84588	37.7832	35.1525	281
chr1	957914	958357	3.4813	18.088	16.0981	231
chr1	960784	962053	3.2442	15.6514	13.7569	135
chr1	966810	967098	2.54005	8.53816	6.99318	118
chr1	970688	971033	2.4791	8.47649	6.93559	96
chr1	972867	973456	3.64954	20.1723	18.1046	263
chr1	973655	973816	1.68146	3.48129	2.29607	144
chr1	974835	975393	4.26401	28.5975	26.2445	186
chr1	976521	976723	2.81661	11.5931	9.87797	101
chr1	977830	977974	1.88679	4.86202	3.55903	51
chr1	978101	978478	2.26083	7.65642	6.16438	83
chr1	978592	979515	5.10692	46.9711	44.0822	552
chr1	981905	982616	3.68857	23.2108	21.0331	145
chr1	983378	984774	3.80505	26.4493	24.1654	279
chr1	988205	988350	2.15061	5.39261	4.0511	55
chr1	993142	993480	2.76726	10.9504	9.2669	211
chr1	1000604	1001263	3.77997	24.1622	21.9521	487
chr1	1008163	1008397	1.68874	3.08827	1.94077	72
chr1	1011124	1011399	4.68913	31.26	28.8232	153
chr1	1017731	1018170	2.86052	11.3337	9.63093	235
chr1	1022127	1022349	2.79976	12.5131	10.755	119
chr1	1023881	1024613	3.21014	15.8516	13.9492	461
chr1	1028245	1028533	2.10929	5.8899	4.51042	46
chr1	1028832	1029337	4.09572	25.07	22.8298	213
chr1	1030460	1031137	3.90045	30.468	28.0558	197
chr1	1036292	1036433	1.92625	4.22158	2.97318	119
chr1	1040238	1040447	2.71617	9.82642	8.20055	121
chr1	1043871	1044035	2.10911	5.09224	3.77413	47
chr1	1044719	1045222	3.38939	18.613	16.6019	124
chr1	1049865	1050115	1.83771	4.56881	3.28548	119
chr1	1059310	1059582	4.02641	21.7887	19.6604	103
chr1	1070842	1071154	3.1395	17.2084	15.2526	125
chr1	1071322	1071672	2.61094	10.2968	8.64696	122
chr1	1071947	1072094	1.87021	4.0275	2.7908	53
chr1	1072310	1072603	2.2733	7.03535	5.5808	173
chr1	1072951	1073277	2.39468	7.85525	6.35133	131
chr1	1084405	1084988	3.24417	17.5695	15.599	403
chr1	1085600	1086204	2.19321	7.87107	6.36678	174
chr1	1096679	1097028	2.92534	16.1034	14.1914	205
chr1	1101847	1102161	2.01758	5.19588	3.86617	126
chr1	1103060	1103472	3.76569	23.018	20.8467	214
chr1	1103916	1104144	2.08742	5.86436	4.48822	130
chr1	1106074	1106321	1.94177	4.54058	3.26406	23
chr1	1108610	1109028	2.88772	15.975	14.0688	148
chr1	1109304	1109504	3.08806	14.8316	12.9706	109
chr1	1122648	1122847	2.00773	4.87685	3.56969	133
chr1	1123348	1123564	2.81609	11.9348	10.2043	129
chr1	1129348	1129934	3.09764	16.6905	14.754	237
chr1	1130137	1130352	2.50537	8.91076	7.33478	89
chr1	1130642	1132312	3.05578	16.1784	14.2627	398
chr1	1132667	1134883	4.10956	26.0258	23.7544	1199
chr1	1135382	1135792	2.79768	11.4755	9.76689	106
chr1	1136174	1136406	2.51405	8.82052	7.25049	100
chr1	1138794	1140049	2.54139	11.1502	9.4565	1180
chr1	1143470	1143717	1.82402	3.80158	2.58765	206
chr1	1145206	1145975	4.45127	32.4477	29.9747	187
chr1	1146312	1146913	3.91791	25.198	22.9544	412
chr1	1147060	1147409	1.96966	4.85176	3.55552	176
chr1	1148338	1148797	1.65576	3.1865	2.02992	95
chr1	1154690	1154861	2.09768	5.82488	4.45282	60
chr1	1157853	1158151	2.92509	13.3591	11.5627	68
chr1	1158547	1159224	2.7996	10.9746	9.28932	477
chr1	1164805	1165058	2.13315	6.22716	4.82517	92
chr1	1169481	1169898	3.05092	16.5316	14.6021	234
chr1	1171531	1171855	3.37269	17.1452	15.1918	162
chr1	1172718	1173439	4.4272	29.4576	27.0774	231
chr1	1174113	1174542	4.36383	30.5453	28.131	230
chr1	1176402	1176654	2.92264	11.3301	9.62734	129
chr1	1183665	1183871	2.67904	11.8411	10.1142	83
chr1	1184939	1185785	3.77886	29.87	27.4773	622
chr1	1188214	1189217	6.53906	65.2017	61.8273	182
chr1	1191339	1191631	3.11286	18.6109	16.6	198
chr1	1193832	1194073	2.99466	12.6824	10.9162	120
chr1	1197845	1198316	3.61065	20.8934	18.7974	262
chr1	1201198	1202337	4.22406	31.5626	29.117	863
chr1	1205754	1206048	1.83416	3.9211	2.69547	195
chr1	1206501	1206657	2.15288	6.23759	4.83527	89
chr1	1215536	1216085	3.66742	18.5366	16.5283	417
chr1	1220691	1221415	4.17272	29.0974	26.7275	503
chr1	1224457	1224760	2.84162	12.2729	10.5261	117
chr1	1225966	1226615	2.25826	6.4876	5.07021	233
chr1	1233133	1233999	2.70539	11.2199	9.52271	166
chr1	1236093	1236773	3.39441	17.2878	15.3287	417
chr1	1240042	1240422	2.9616	14.7214	12.866	257
chr1	1248845	1249486	3.7674	25.6206	23.363	140
chr1	1261481	1261659	2.42952	8.05509	6.53962	54
chr1	1272464	1272732	2.11247	6.20662	4.80677	140
chr1	1274030	1274390	3.9893	26.5574	24.269	182
chr1	1279224	1279482	2.65398	8.85031	7.27769	61
chr1	1286494	1286819	3.64413	22.6224	20.4646	166
chr1	1288799	1288955	1.92587	4.53912	3.26406	70
chr1	1291067	1291244	2.25563	6.01223	4.62472	126
chr1	1291946	1292135	1.65019	3.2074	2.04903	83
chr1	1294295	1294638	4.81381	31.4138	28.9725	189
chr1	1298999	1299649	2.25507	7.96343	6.45298	424
chr1	1303012	1303218	2.13789	5.94737	4.56319	127
chr1	1306060	1306462	2.10566	5.57245	4.21379	319
chr1	1307874	1308246	2.57756	10.2311	8.58376	83
chr1	1308587	1308842	2.66966	10.1974	8.55212	116
chr1	1311094	1311254	1.74245	3.34339	2.17073	144
chr1	1312840	1313213	2.45288	9.95075	8.31855	163
chr1	1333521	1333832	2.13486	6.54289	5.12134	182
chr1	1337817	1338105	2.34372	8.05832	6.54273	92
chr1	1338453	1338801	2.40616	8.44455	6.90484	159
chr1	1343624	1343988	2.59532	10.9475	9.26439	239
chr1	1344775	1344992	2.66451	10.1662	8.52188	106
chr1	1349893	1350122	1.53768	2.49792	1.41736	123
chr1	1355561	1356063	3.01883	13.4046	11.6054	355
chr1	1358400	1358563	2.24698	6.4277	5.01378	97
chr1	1361916	1362145	2.92763	15.3904	13.5067	121
chr1	1362275	1362507	1.99327	5.49791	4.1491	118
chr1	1379231	1379457	2.88864	13.4737	11.6719	130
chr1	1379574	1379840	1.89329	4.06401	2.82542	64
chr1	1407512	1407780	2.22203	6.96371	5.51411	115
chr1	1410796	1411135	2.13775	7.17277	5.71078	206
chr1	1421735	1422575	2.52121	9.86144	8.23413	346
chr1	1422733	1423007	2.02523	6.13822	4.74452	176
chr1	1423616	1424286	3.22009	15.4958	13.6075	497
chr1	1424724	1424866	1.73277	3.70967	2.50121	38
chr1	1425077	1425606	4.31003	28.6281	26.2748	404
chr1	1426139	1426816	4.84079	43.5545	40.7602	466
chr1	1430053	1430288	2.35028	6.97344	5.52342	158
chr1	1430969	1431531	2.41674	7.58556	6.09802	248
chr1	1432757	1434931	4.13873	30.2818	27.8749	1799
chr1	1437466	1438015	3.5955	19.0739	17.0461	198
chr1	1455215	1455539	3.59969	22.0393	19.9019	176
chr1	1456582	1456870	2.71762	11.1369	9.44387	155
chr1	1458830	1459064	2.38922	7.04803	5.59303	105
chr1	1462152	1462480	2.71604	11.9387	10.2072	196
chr1	1468922	1469418	2.37114	8.48234	6.94024	238
chr1	1482379	1482673	4.36023	25.9182	23.6519	147
chr1	1486820	1487140	3.52576	19.3322	17.2941	139
chr1	1496507	1496757	2.30408	6.60976	5.18319	42
chr1	1497500	1498237	3.25564	17.2246	15.2675	398
chr1	1501679	1502434	3.87769	24.3618	22.1468	169
chr1	1503799	1504676	3.57752	22.357	20.2093	546
chr1	1504822	1505090	2.81664	13.3173	11.523	123
chr1	1505236	1505430	1.95539	4.85868	3.55709	71
chr1	1517603	1518008	2.84295	12.6316	10.8681	152
chr1	1518641	1519031	3.40448	17.1259	15.1729	269
chr1	1519924	1520148	2.30154	7.07689	5.61959	105
chr1	1520408	1520570	2.04427	5.52505	4.17204	101
chr1	1546228	1546542	2.00155	4.58115	3.29622	57
chr1	1546644	1547020	2.07832	5.23554	3.90082	102
chr1	1548154	1548818	2.31639	6.79515	5.35692	280
chr1	1549485	1549708	2.89724	12.4511	10.696	154
chr1	1554317	1554610	2.24698	6.4277	5.01378	206
chr1	1558906	1559421	3.04972	14.1839	12.3515	315
chr1	1559702	1560170	3.83694	25.9169	23.6507	159
chr1	1564141	1564451	2.02625	5.51399	4.16252	206
chr1	1569162	1569537	2.31716	7.40741	5.93056	312
chr1	1572388	1572690	2.40006	9.18677	7.59567	179
chr1	1576579	1576809	2.88917	12.4001	10.6476	121
chr1	1583722	1583977	2.13486	6.54289	5.12134	184
chr1	1587810	1588599	4.16445	25.828	23.5641	413
chr1	1589812	1590106	4.16771	28.1839	25.8429	150
chr1	1606561	1607326	4.27416	35.8679	33.2929	336
chr1	1611509	1611828	2.31091	7.7335	6.23657	211
chr1	1612976	1613213	2.46928	8.00689	6.49389	116
chr1	1617232	1617492	3.64973	20.1736	18.1053	128
chr1	1618032	1618288	3.10791	13.3594	11.5628	73
chr1	1623918	1624125	2.00928	5.505	4.15514	110
chr1	1624741	1625015	2.67172	9.41847	7.81483	162
chr1	1637885	1638261	3.18298	15.4627	13.5765	128
chr1	1638900	1639276	3.11084	15.9876	14.08	241
chr1	1642749	1643141	2.5101	9.08065	7.49488	148
chr1	1645259	1645776	1.83771	4.56881	3.28548	109
chr1	1647127	1647793	3.36242	16.4055	14.4807	275
chr1	1659335	1660021	4.12406	27.2809	24.9691	263
chr1	1660361	1660943	2.13315	6.22716	4.82517	411
chr1	1661295	1661568	1.96312	4.3978	3.13209	94
chr1	1663084	1663270	1.89692	4.54108	3.26406	136
chr1	1669178	1669497	4.10595	25.7134	23.4521	142
chr1	1681563	1682295	4.08854	28.7312	26.373	528
chr1	1689780	1690302	4.87658	32.1638	29.699	305
chr1	1690447	1690598	1.90497	3.65225	2.4491	39
chr1	1693555	1693909	2.10566	5.57245	4.21379	178
chr1	1704743	1705565	3.24335	16.2854	14.3662	497
chr1	1706625	1706967	2.83151	11.5114	9.80032	233
chr1	1713232	1713775	4.12035	27.5415	25.2209	174
chr1	1713920	1714931	6.07982	56.2757	53.1343	326
chr1	1730119	1730366	1.91191	4.85645	3.55671	138
chr1	1739326	1739732	2.43216	8.8714	7.29831	283
chr1	1744459	1744888	3.90184	23.727	21.533	199
chr1	1745457	1746250	4.59219	45.4972	42.6488	489
chr1	1746400	1746813	2.0509	5.00306	3.68872	25
chr1	1747793	1748386	2.27507	7.16255	5.70103	395
chr1	1766129	1766745	4.57738	35.9884	33.41	196
chr1	1773225	1774717	5.1073	42.6507	39.8826	796
chr1	1774815	1775168	2.73197	10.2434	8.59533	225
chr1	1779284	1779430	1.69426	3.44354	2.26067	5
chr1	1786643	1786869	2.69954	10.8602	9.18086	108
chr1	1789913	1790133	1.84829	4.56106	3.27844	126
chr1	1807576	1807787	2.61719	8.96279	7.38413	96
chr1	1815337	1815880	6.32301	60.3578	57.1101	197
chr1	1817382	1817554	2.42772	8.5772	7.02151	93
chr1	1820141	1820542	2.42588	9.89201	8.26201	261
chr1	1821809	1822596	3.96948	25.0278	22.7885	139
chr1	1829711	1830491	4.14414	31.1948	28.7597	283
chr1	1832427	1832665	2.15514	6.25044	4.84671	98
chr1	1837685	1838332	2.45982	10.951	9.26737	121
chr1	1841389	1841677	1.96046	4.5524	3.27148	107
chr1	1843157	1843362	1.83416	3.9211	2.69547	25
chr1	1855531	1855738	2.24181	7.30846	5.83746	155
chr1	1874110	1874332	2.27309	6.56625	5.14264	123
chr1	1874441	1874705	2.41173	8.21613	6.69121	100
chr1	1877776	1878052	2.06226	7.40846	5.93159	144
chr1	1878691	1878949	1.78224	3.72606	2.51633	6
chr1	1879069	1879702	4.07299	26.9041	24.6041	477
chr1	1880008	1880208	2.15514	6.25044	4.84671	94
chr1	1880681	1881024	2.20513	6.20483	4.80606	132
chr1	1882653	1883076	7.51318	80.7427	76.982	235
chr1	1884471	1884869	3.74993	24.7062	22.4795	258
chr1	1887771	1889055	3.89298	27.4376	25.1211	391
chr1	1889198	1889703	4.50514	31.9066	29.4499	134
chr1	1890177	1890576	4.58926	40.2916	37.5902	163
chr1	1891200	1891644	2.08244	5.35317	4.01293	405
chr1	1894141	1894457	2.39822	7.48511	6.00311	250
chr1	1897059	1897226	2.03417	5.46826	4.12363	93
chr1	1899811	1900000	2.29592	7.28401	5.81478	54
chr1	1906893	1907051	2.19232	5.81084	4.44063	100
chr1	1922126	1922435	2.71086	10.7696	9.09445	113
chr1	1926324	1926640	3.07479	12.965	11.1868	215
chr1	1932382	1932696	2.24698	6.4277	5.01378	216
chr1	1938529	1938739	2.49899	7.88794	6.38203	91
chr1	1940501	1940822	3.4939	17.4632	15.497	187
chr1	1941249	1941431	2.33879	7.5328	6.04764	75
chr1	1941545	1941817	2.15463	5.93469	4.55085	162
chr1	1946527	1946938	2.8402	11.914	10.1839	229
chr1	1950605	1950828	2.38826	7.56011	6.07363	87
chr1	1953295	1954914	6.26613	64.6659	61.3039	943
chr1	1958594	1958909	1.87123	4.54869	3.26835	182
chr1	1964962	1965198	1.72447	3.3742	2.19764	24
chr1	1969505	1969794	2.52757	8.61262	7.05431	168
chr1	1974384	1974779	4.06042	29.9246	27.5285	228
chr1	1977067	1977405	2.13486	6.54289	5.12134	265
chr1	1978112	1978302	1.99327	5.49791	4.1491	87
chr1	1989162	1989518	3.24411	21.4002	19.286	218
chr1	1998925	1999171	2.94276	14.7696	12.9115	119
chr1	2000144	2000288	2.18935	6.01241	4.62488	52
chr1	2000698	2000967	2.54359	10.1535	8.50976	148
chr1	2007157	2007374	2.41426	8.88902	7.31426	104
chr1	2013296	2013991	4.63488	30.8924	28.467	286
chr1	2024652	2025574	6.00688	58.2014	55.0115	560
chr1	2032007	2032256	3.40436	16.6695	14.7357	117
chr1	2033998	2034234	1.84705	3.91421	2.69028	44
chr1	2035458	2035832	2.67943	9.77935	8.15678	116
chr1	2040290	2040486	2.02211	4.31682	3.05537	63
chr1	2047591	2047885	2.17594	7.21901	5.75391	52
chr1	2049311	2049578	1.90979	4.22109	2.97318	39
chr1	2052056	2052315	2.62689	9.32349	7.72465	133
chr1	2055726	2056000	2.5867	10.5893	8.9239	186
chr1	2070625	2070782	1.99983	5.18731	3.85942	84
chr1	2082985	2083468	3.59864	18.3596	16.3593	329
chr1	2086963	2087104	2.03649	5.20664	3.87513	55
chr1	2089726	2090238	2.4837	7.52888	6.04439	333
chr1	2091344	2091703	3.64342	18.6388	16.6271	169
chr1	2103318	2103652	2.45288	9.95075	8.31855	237
chr1	2103817	2105120	3.63792	26.2936	24.0131	1133
chr1	2107867	2108641	3.03623	13.1262	11.34	699
chr1	2114635	2114785	1.81903	3.77718	2.56462	92
chr1	2114942	2115117	2.08871	5.87171	4.49412	52
chr1	2120677	2120915	3.08504	14.4146	12.5718	137
chr1	2128184	2128414	2.83452	11.8783	10.1501	109
chr1	2141034	2141680	2.80873	11.2005	9.505	135
chr1	2141831	2143042	4.68804	44.1569	41.3455	241
chr1	2143846	2144068	2.23011	6.45042	5.0355	107
chr1	2144207	2144632	2.72376	10.8496	9.17145	149
chr1	2148164	2148391	3.77798	23.3672	21.1845	86
chr1	2152299	2152938	3.57258	18.6816	16.6681	437
chr1	2163317	2163559	1.8837	4.54423	3.26506	27
chr1	2163996	2164546	3.20568	17.7076	15.7326	252
chr1	2165140	2165563	3.55698	19.0632	17.0358	163
chr1	2166057	2166220	2.52813	8.75946	7.19244	95
chr1	2169877	2170052	2.55746	9.514	7.9043	82
chr1	2172086	2172693	3.97504	28.1061	25.7674	343
chr1	2173341	2173854	2.22258	6.63266	5.20417	387
chr1	2174808	2175484	4.5854	35.0833	32.532	272
chr1	2176105	2176697	4.00939	28.3834	26.0361	299
chr1	2177177	2178122	4.56369	30.7275	28.3073	350
chr1	2184111	2184369	2.49888	8.02817	6.5146	179
chr1	2187654	2188005	1.94003	4.85637	3.55671	142
chr1	2188285	2189015	2.42588	9.89201	8.26201	288
chr1	2189528	2190271	2.70539	11.2199	9.52271	619
chr1	2190475	2191353	2.67428	15.5927	13.7016	582
chr1	2194173	2194615	2.52884	8.61983	7.06087	59
chr1	2195796	2196083	2.96114	12.4797	10.7237	155
chr1	2196535	2197789	2.91889	18.597	16.5882	341
chr1	2201592	2201740	1.90363	4.34579	3.08236	47
chr1	2203776	2204303	3.49129	17.9178	15.9338	402
chr1	2207151	2207418	2.38005	6.87253	5.4298	208
chr1	2212185	2212760	4.51147	30.9992	28.5705	434
chr1	2213161	2213595	4.78936	35.9914	33.4128	261
chr1	2213902	2214472	3.31062	14.9797	13.1126	321
chr1	2214578	2215235	3.11946	14.4365	12.5925	108
chr1	2219435	2219729	1.96381	5.48883	4.14203	82
chr1	2220286	2220488	1.92496	4.05556	2.81773	89
chr1	2223506	2223953	3.25431	19.1404	17.1098	268
chr1	2224472	2224632	1.89899	4.01416	2.77835	122
chr1	2225231	2225421	1.75812	3.66488	2.46021	95
chr1	2227525	2227669	2.31604	6.54982	5.1276	93
chr1	2233112	2233634	2.00571	7.06089	5.60537	290
chr1	2236867	2237021	2.02305	4.95484	3.64219	32
chr1	2237570	2238200	4.31363	28.9569	26.5929	414
chr1	2239833	2240621	4.26647	26.8187	24.5239	433
chr1	2241194	2241510	1.91095	4.53933	3.26406	122
chr1	2241747	2242021	3.25878	16.3889	14.4646	142
chr1	2250678	2251056	1.88002	4.22517	2.97399	164
chr1	2269073	2269424	2.77321	11.8275	10.1016	160
chr1	2274756	2274947	2.3082	6.38914	4.97686	73
chr1	2277515	2277876	5.543	45.255	42.412	224
chr1	2280206	2281009	4.87579	35.6033	33.0364	669
chr1	2282750	2283269	3.05092	16.5316	14.6021	140
chr1	2283777	2283939	1.96612	4.66483	3.37661	70
chr1	2284090	2284540	3.38674	16.5588	14.6279	263
chr1	2284941	2285521	3.92317	27.1407	24.8341	427
chr1	2285671	2285830	1.95539	4.85868	3.55709	51
chr1	2285987	2286428	3.73203	21.748	19.6214	182
chr1	2299433	2299842	2.43026	8.59286	7.03533	154
chr1	2300126	2301529	3.79646	20.8865	18.7919	1044
chr1	2301921	2302227	2.04082	6.14789	4.7534	209
chr1	2302680	2303013	2.48384	8.36492	6.83072	252
chr1	2303271	2303421	2.15846	5.64055	4.27812	85
chr1	2304993	2305396	2.43026	8.59286	7.03533	226
chr1	2311976	2312326	2.38191	8.1667	6.6451	247
chr1	2312563	2313255	3.84138	26.4825	24.1982	481
chr1	2316270	2316904	4.30927	29.2281	26.855	187
chr1	2317187	2318120	2.51488	8.5409	6.99558	340
chr1	2321623	2322497	3.49766	18.431	16.4274	397
chr1	2333337	2336215	5.20702	41.2401	38.5118	1056
chr1	2338405	2338651	2.90694	11.4234	9.71748	154
chr1	2339316	2340317	5.45401	45.3585	42.5135	261
chr1	2340828	2341646	5.94942	60.6192	57.3646	647
chr1	2347467	2347608	1.76434	3.44767	2.2645	99
chr1	2347856	2348492	3.03779	13.1357	11.3488	151
chr1	2348621	2349093	3.96656	24.4555	22.2352	147
chr1	2355992	2356563	2.37376	9.13473	7.54619	386
chr1	2357086	2357244	1.90842	3.90177	2.68225	87
chr1	2357775	2357969	2.45719	8.48566	6.94329	104
chr1	2358841	2359001	2.57692	8.44409	6.90452	85
chr1	2364717	2364902	2.48334	8.91774	7.34149	112
chr1	2365048	2365873	2.74276	11.2974	9.59752	229
chr1	2366263	2367064	5.48209	48.2687	45.3449	367
chr1	2368378	2368808	2.27185	8.30835	6.77756	170
chr1	2374419	2375273	5.20796	40.8799	38.1607	217
chr1	2379378	2379609	1.72447	3.3742	2.19764	128
chr1	2390093	2390376	3.11287	14.7965	12.9373	118
chr1	2390612	2390876	2.16953	6.43798	5.02343	54
chr1	2395104	2395442	1.99983	5.18731	3.85942	44
chr1	2402903	2403190	1.89441	4.22234	2.97318	50
chr1	2406622	2407035	1.98314	5.18073	3.85455	81
chr1	2407344	2407526	1.74919	3.67912	2.47314	132
chr1	2416060	2416272	2.61719	8.96279	7.38413	87
chr1	2422078	2422263	2.67743	10.2442	8.59589	97
chr1	2431903	2432963	3.86855	23.4922	21.3064	924
chr1	2433374	2433854	2.37597	9.78599	8.16243	345
chr1	2436899	2437560	3.45606	17.6899	15.7156	325
chr1	2440324	2440624	2.44908	10.5979	8.93198	229
chr1	2443673	2443833	2.17108	6.0228	4.6346	84
chr1	2445217	2445393	2.14328	6.18297	4.78601	113
chr1	2454612	2454925	2.48867	9.36823	7.76623	228
chr1	2457356	2457626	2.30287	8.99995	7.41935	138
chr1	2461896	2462462	3.0368	14.6804	12.8259	309
chr1	2465503	2465747	2.15514	6.25044	4.84671	35
chr1	2467050	2467250	2.01758	5.19588	3.86617	78
chr1	2472563	2472726	3.05266	12.6395	10.876	90
chr1	2474919	2475462	1.87522	4.8666	3.56249	80
chr1	2476690	2476852	2.25215	6.34029	4.92986	61
chr1	2476991	2477238	2.30287	8.99995	7.41935	121
chr1	2487890	2488219	2.8882	14.5463	12.6979	143
chr1	2488705	2489176	3.44414	25.0043	22.7689	218
chr1	2489371	2489571	2.15463	5.93469	4.55085	113
chr1	2494247	2494585	1.90979	4.22109	2.97318	311
chr1	2498637	2499073	4.72841	32.8603	30.3753	219
chr1	2520735	2520894	1.68874	3.08827	1.94077	118
chr1	2530310	2530624	2.62982	11.0323	9.34448	133
chr1	2542410	2542742	3.67765	19.8576	17.8005	103
chr1	2547866	2548498	3.04211	12.773	11.0024	369
chr1	2561231	2561459	1.82486	3.5985	2.40461	140
chr1	2563790	2564096	2.92888	15.0339	13.1647	168
chr1	2565078	2565786	4.71071	38.0577	35.4179	518
chr1	2567299	2567582	3.23853	15.8276	13.9257	158
chr1	2573727	2573899	2.00052	4.57624	3.2918	105
chr1	2576596	2576926	3.3553	17.254	15.2955	126
chr1	2614413	2614846	2.08385	5.55405	4.19713	179
chr1	2621526	2621769	2.42588	9.89201	8.26201	77
chr1	2622101	2623117	5.44644	47.2152	44.3189	744
chr1	2623973	2624311	2.39948	7.88284	6.37708	150
chr1	2627680	2627990	2.60242	12.6534	10.8893	210
chr1	2628644	2628804	1.92587	4.53912	3.26406	132
chr1	2630466	2630623	1.75233	3.32917	2.15896	114
chr1	2635946	2636092	2.08385	5.55405	4.19713	69
chr1	2640566	2640918	2.63438	8.90211	7.32715	95
chr1	2641667	2642097	2.9316	14.3206	12.4808	132
chr1	2649245	2649400	2.74733	9.50232	7.89407	69
chr1	2671853	2672382	2.62982	11.0323	9.34448	402
chr1	2674675	2675128	1.91095	4.53933	3.26406	370
chr1	2675682	2676009	2.78799	11.0756	9.38564	204
chr1	2677541	2677705	2.55592	8.47928	6.93831	70
chr1	2680271	2680764	4.02957	26.5813	24.2918	295
chr1	2680908	2681298	2.77243	13.8369	12.0186	224
chr1	2684045	2684284	2.93634	13.2501	11.458	120
chr1	2688619	2688911	1.60835	2.98485	1.85097	157
chr1	2690371	2691408	3.93227	26.1228	23.8493	417
chr1	2694154	2694839	2.61753	9.42314	7.8191	186
chr1	2696330	2696476	2.22136	5.95644	4.57212	85
chr1	2703092	2703348	2.96956	15.5273	13.6376	75
chr1	2706742	2707068	2.50048	9.7247	8.10358	125
chr1	2711030	2713053	4.51332	32.9213	30.434	361
chr1	2718167	2718404	2.15032	5.91158	4.52975	157
chr1	2721939	2722255	2.51723	8.98159	7.40189	184
chr1	2735845	2736161	1.81988	4.2587	3.00074	207
chr1	2736431	2737037	3.56533	20.0864	18.021	206
chr1	2751848	2752293	3.02207	15.5406	13.6508	309
chr1	2753014	2754214	2.92694	12.2717	10.526	626
chr1	2754303	2756079	5.67709	48.228	45.3047	1067
chr1	2756523	2756862	2.0799	5.62901	4.26689	257
chr1	2759846	2760174	1.75456	4.01255	2.77701	33
chr1	2762441	2762694	2.93843	13.4482	11.6481	71
chr1	2769507	2769903	3.48327	19.5091	17.4654	173
chr1	2771355	2771737	4.83806	46.945	44.0578	173
chr1	2804982	2805367	1.92802	4.14984	2.90748	17
chr1	2817773	2818420	3.09213	14.0625	12.2354	101
chr1	2818542	2818721	1.83883	3.59151	2.39883	58
chr1	2825289	2825572	2.51569	8.68786	7.12517	186
chr1	2826827	2827136	1.95259	5.17292	3.84949	268
chr1	2842447	2842676	2.99875	14.0387	12.2128	113
chr1	2847812	2848454	3.77359	27.746	25.42	410
chr1	2852216	2852498	1.97813	5.49256	4.14503	97
chr1	2855824	2856162	2.48867	9.36823	7.76623	124
chr1	2861401	2862162	2.70539	11.2199	9.52271	89
chr1	2862754	2863123	4.22309	28.0031	25.6693	178
chr1	2864024	2864457	3.26786	16.8804	14.9369	128
chr1	2865323	2866055	2.25528	7.27676	5.80803	625
chr1	2866156	2867518	4.38641	39.6578	36.9725	1060
chr1	2869808	2870032	1.58251	2.67574	1.57457	45
chr1	2870465	2870955	2.78875	11.7594	10.0369	158
chr1	2871948	2873658	3.41982	19.7444	17.6914	1347
chr1	2874042	2874705	4.03556	35.0542	32.5047	369
chr1	2874856	2875264	2.50048	9.7247	8.10358	171
chr1	2877406	2877622	1.95539	4.85868	3.55709	172
chr1	2878065	2878306	2.63167	9.81315	8.18746	134
chr1	2879050	2879521	1.98328	4.66627	3.37757	375
chr1	2882337	2882532	2.26508	7.33607	5.8641	80
chr1	2884222	2884482	3.67903	21.3769	19.2643	148
chr1	2886448	2887165	3.15872	14.2755	12.4383	99
chr1	2910470	2911257	1.98314	5.18073	3.85455	283
chr1	2925893	2926037	1.82207	3.9292	2.70185	98
chr1	2926615	2927024	2.76447	11.603	9.88738	124
chr1	2927453	2927847	2.69954	10.8602	9.18086	210
chr1	2928856	2929175	2.07054	5.57749	4.21856	88
chr1	2932367	2932753	2.40028	9.83718	8.21087	247
chr1	2939305	2939484	2.2733	7.03535	5.5808	78
chr1	2942279	2942458	2.20153	5.85706	4.48107	54
chr1	2945941	2946200	2.43425	8.34984	6.81684	127
chr1	2955611	2955825	2.5407	8.83165	7.26102	102
chr1	2956395	2956589	2.01769	5.82194	4.45006	67
chr1	2963140	2963507	3.50404	23.6733	21.4803	231
chr1	2963747	2963946	2.7339	10.4191	8.76208	104
chr1	2964542	2965017	2.22203	6.96371	5.51411	222
chr1	2972219	2972785	4.28139	27.5213	25.202	317
chr1	2976806	2977411	3.32326	20.5627	18.4784	308
chr1	2982654	2984120	5.05627	38.6722	36.0165	494
chr1	2984755	2984899	2.31911	7.17518	5.71244	80
chr1	2987591	2987741	1.87556	3.9046	2.6836	30
chr1	2988114	2988531	2.49245	10.369	8.71474	126
chr1	2988846	2989445	2.84162	12.2729	10.5261	462
chr1	2990094	2992178	8.71912	102.219	97.9231	1291
chr1	2994000	2994400	3.60041	25.7145	23.4529	173
chr1	3012390	3012550	1.89901	4.8586	3.55709	118
chr1	3015024	3015381	2.21858	7.27568	5.80705	201
chr1	3018273	3018623	3.33714	16.6889	14.7536	173
chr1	3018883	3019512	3.08715	15.421	13.5364	507
chr1	3030464	3032047	7.24613	78.5397	74.8319	684
chr1	3053069	3053423	2.03649	5.20664	3.87513	218
chr1	3057161	3057669	2.25257	6.68709	5.25454	374
chr1	3058034	3058318	1.54294	2.44524	1.37127	234
chr1	3058459	3058652	2.44075	7.04113	5.58639	106
chr1	3058991	3059245	3.45276	15.5786	13.6879	120
chr1	3063965	3064211	2.15846	5.64055	4.27812	91
chr1	3066428	3066657	2.23448	6.92536	5.47928	78
chr1	3072106	3073329	4.07542	25.5002	23.2467	405
chr1	3075387	3075978	5.08369	41.7441	39.0016	258
chr1	3076370	3076979	1.77671	4.64612	3.35839	118
chr1	3079297	3079723	5.33112	43.2873	40.5008	257
chr1	3084274	3084560	2.03649	5.20664	3.87513	186
chr1	3093156	3093799	2.62926	11.0285	9.34176	139
chr1	3100096	3100966	5.36847	45.8357	42.9767	262
chr1	3102899	3103178	1.66163	3.16597	2.01097	148
chr1	3104378	3104564	2.13775	7.17277	5.71078	69
chr1	3117772	3118102	1.92508	5.48619	4.14035	95
chr1	3119514	3119919	4.64646	39.1689	36.4988	149
chr1	3122343	3122643	1.80978	4.26858	3.00995	249
chr1	3122760	3123052	2.99545	13.447	11.6471	169
chr1	3124699	3125229	3.62581	19.7654	17.7108	177
chr1	3130971	3131690	5.08108	38.4961	35.8447	396
chr1	3137565	3137938	2.69329	10.5002	8.83932	153
chr1	3140286	3140969	2.88864	13.4737	11.6719	375
chr1	3154285	3154652	3.73508	27.1507	24.8433	172
chr1	3156320	3157122	3.27649	18.4518	16.4468	349
chr1	3157248	3157563	3.00078	12.7193	10.9523	112
chr1	3161582	3161925	3.57473	19.9093	17.8493	139
chr1	3167802	3168202	3.98653	29.5842	27.1993	175
chr1	3172040	3172243	2.01758	5.19588	3.86617	29
chr1	3173158	3173633	5.17045	40.2363	37.5358	346
chr1	3180379	3180644	5.01432	34.8213	32.2786	141
chr1	3186850	3187037	2.12174	5.65718	4.29383	78
chr1	3189151	3189312	1.57518	2.72511	1.61948	152
chr1	3194950	3195622	4.30834	29.524	27.1415	451
chr1	3200054	3200883	2.42788	9.24281	7.64796	257
chr1	3201006	3201854	3.05578	16.1784	14.2627	244
chr1	3226901	3227331	4.09496	28.496	26.1455	179
chr1	3233192	3233338	2.00773	4.87685	3.56969	76
chr1	3236291	3236432	1.83336	3.49694	2.31066	9
chr1	3236779	3237139	3.9593	22.4787	20.3267	155
chr1	3239399	3239628	2.22678	6.54441	5.12259	103
chr1	3240127	3240868	2.862	13.289	11.4955	363
chr1	3241720	3242463	3.33305	18.6534	16.6404	531
chr1	3242577	3243277	2.52197	9.43836	7.83237	130
chr1	3243862	3244225	3.20785	14.9968	13.1292	241
chr1	3247762	3248205	3.15749	18.7785	16.7617	177
chr1	3249016	3249501	3.52107	23.3435	21.1615	200
chr1	3249958	3250429	3.42062	18.605	16.5954	161
chr1	3251364	3251664	3.13104	20.1783	18.1095	180
chr1	3251861	3252268	3.26288	20.7098	18.6214	292
chr1	3255760	3255916	2.28108	6.72649	5.29158	52
chr1	3261655	3262047	2.80873	11.2005	9.505	201
chr1	3263580	3263821	2.68454	9.32967	7.73079	117
chr1	3271947	3273037	3.22322	18.2611	16.2637	647
chr1	3273186	3273825	3.35289	16.5685	14.637	475
chr1	3278693	3278956	3.11084	15.9876	14.08	184
chr1	3287516	3287718	2.16146	5.55032	4.19471	65
chr1	3296038	3296722	3.63806	21.5841	19.4641	472
chr1	3301936	3302688	2.64413	11.7494	10.0271	290
chr1	3306245	3306445	1.81988	4.2587	3.00074	26
chr1	3307356	3307586	2.47045	8.70152	7.13768	112
chr1	3309841	3310123	2.05241	5.29093	3.95325	60
chr1	3322333	3322572	1.84347	3.7546	2.54317	159
chr1	3323497	3323672	2.42788	9.24281	7.64796	122
chr1	3324464	3324831	2.63764	11.3941	9.68886	126
chr1	3324992	3325976	3.73134	22.7675	20.606	606
chr1	3327988	3328140	1.92496	4.05556	2.81773	43
chr1	3338077	3338244	2.46274	8.6552	7.09363	110
chr1	3341903	3342427	2.15598	6.8804	5.43659	248
chr1	3346097	3346308	1.96073	5.8013	4.43228	111
chr1	3347752	3349205	3.95626	29.8757	27.4823	140
chr1	3353108	3353485	2.63599	10.3024	8.65218	93
chr1	3355006	3355238	1.74969	3.31686	2.1485	192
chr1	3356512	3356764	2.28108	6.72649	5.29158	100
chr1	3361849	3362359	3.3932	18.8666	16.8456	157
chr1	3363129	3363517	2.43026	8.59286	7.03533	297
chr1	3369027	3369349	2.39263	8.23177	6.70654	170
chr1	3395006	3395336	2.63185	12.7363	10.9686	116
chr1	3396870	3397216	2.26044	7.65391	6.16191	173
chr1	3398354	3399087	3.195	17.8358	15.8553	513
chr1	3399408	3399988	3.15425	14.8629	13.0012	456
chr1	3413098	3413574	4.14389	24.5276	22.3056	142
chr1	3419402	3420429	3.26293	16.8465	14.9056	490
chr1	3420614	3421577	2.51933	9.42177	7.81795	816
chr1	3422643	3422901	1.71626	3.39065	2.21231	61
chr1	3423708	3424086	2.05726	6.15942	4.76422	86
chr1	3427515	3427939	6.24785	55.8663	52.7351	157
chr1	3428536	3428753	1.93733	5.48575	4.1401	92
chr1	3430545	3430686	1.92556	4.85567	3.55671	103
chr1	3431119	3431277	2.1956	6.37139	4.95995	91
chr1	3440758	3441164	2.66246	10.311	8.65998	174
chr1	3441716	3441935	2.13122	5.91081	4.52928	82
chr1	3442109	3442728	4.63559	32.5333	30.0581	378
chr1	3443685	3445256	5.53233	56.0504	52.9136	1230
chr1	3446325	3446794	2.0567	5.21978	3.88668	346
chr1	3446959	3447213	2.10707	5.87752	4.49945	130
chr1	3447432	3447631	2.08871	5.87171	4.49412	133
chr1	3448006	3448558	3.26558	16.0041	14.0953	306
chr1	3449005	3449689	1.93733	5.48575	4.1401	110
chr1	3451313	3451657	3.55203	20.234	18.1616	216
chr1	3472595	3472897	2.88881	13.1159	11.3306	110
chr1	3474266	3474552	2.9182	12.4009	10.6482	87
chr1	3478637	3478915	3.04632	16.885	14.9409	155
chr1	3483604	3483751	2.03649	5.20664	3.87513	80
chr1	3487150	3487595	2.22203	6.96371	5.51411	414
chr1	3503470	3503657	1.96087	4.80504	3.51082	58
chr1	3514691	3514928	2.92547	12.2627	10.5171	122
chr1	3517010	3517456	5.21087	39.7993	37.1116	145
chr1	3517847	3519598	7.54815	88.0533	84.1091	1292
chr1	3520189	3520452	2.51974	8.28268	6.75375	105
chr1	3520927	3522281	3.93222	23.6673	21.4747	936
chr1	3522405	3523766	4.53597	31.1741	28.74	671
chr1	3523897	3524081	2.70539	11.2199	9.52271	71
chr1	3526177	3526562	2.27485	7.62895	6.13872	124
chr1	3527210	3528168	4.96597	36.9505	34.3437	234
chr1	3529612	3530581	3.19027	17.3839	15.4209	783
chr1	3545134	3546960	4.52568	29.1859	26.8145	1624
chr1	3547727	3548193	4.0546	24.7886	22.5578	337
chr1	3548281	3549471	3.91791	25.198	22.9544	816
chr1	3550599	3551139	3.07842	14.767	12.9092	427
chr1	3552776	3553375	3.55525	21.4614	19.3446	293
chr1	3553972	3554235	2.49742	8.72283	7.15747	91
chr1	3558100	3558355	3.35751	17.9392	15.9542	131
chr1	3562728	3562968	4.07046	24.3291	22.115	100
chr1	3565069	3565274	1.79998	3.94867	2.71848	105
chr1	3570463	3571269	9.28098	114.827	110.3	469
chr1	3571384	3572278	3.78659	22.1267	19.9868	401
chr1	3574961	3575708	3.17916	15.023	13.1548	209
chr1	3576520	3576728	1.95876	4.54389	3.26506	92
chr1	3577004	3577382	2.22594	6.65163	5.22125	205
chr1	3580687	3581101	2.45814	7.53607	6.0509	127
chr1	3590497	3591149	3.50198	19.1687	17.1374	281
chr1	3595662	3595810	1.92671	3.90294	2.68289	85
chr1	3610463	3611928	5.23968	42.5919	39.8249	908
chr1	3616211	3616437	1.76171	2.99759	1.86292	139
chr1	3623685	3623916	1.9253	5.17132	3.84908	111
chr1	3627477	3627646	1.85378	4.87896	3.57162	89
chr1	3636922	3637679	4.14414	31.1948	28.7597	308
chr1	3638105	3638758	4.56017	34.8839	32.3378	363
chr1	3639236	3639824	2.62982	11.0323	9.34448	377
chr1	3647455	3648031	3.15036	19.1281	17.0983	345
chr1	3655572	3655836	2.52182	8.43711	6.89766	78
chr1	3658491	3659247	3.27649	18.4518	16.4468	120
chr1	3664037	3664426	2.79976	12.5131	10.755	115
chr1	3675941	3676818	2.81282	14.6638	12.8106	219
chr1	3681455	3681799	2.60482	9.95513	8.32157	103
chr1	3696665	3696923	3.09974	13.7108	11.8986	122
chr1	3697113	3697261	1.84967	3.49582	2.30988	92
chr1	3701958	3702365	2.20099	6.61977	5.19182	249
chr1	3709523	3709733	1.7717	3.22893	2.06913	22
chr1	3713598	3713817	2.69026	12.5585	10.798	116
chr1	3714505	3715129	2.24685	6.99774	5.54564	568
chr1	3720496	3720711	1.91817	4.3411	3.07799	93
chr1	3720928	3721238	1.98174	4.57268	3.28859	207
chr1	3732725	3733218	3.85369	24.4523	22.2322	210
chr1	3740379	3740810	2.35535	8.1305	6.61016	201
chr1	3744458	3744879	2.11783	6.83816	5.3974	177
chr1	3745498	3745995	3.09186	13.8617	12.0427	248
chr1	3755751	3755940	2.08871	5.87171	4.49412	106
chr1	3756183	3756376	2.04427	5.52505	4.17204	83
chr1	3757022	3757765	3.69247	21.7241	19.598	198
chr1	3760315	3760675	3.44697	17.8624	15.8809	246
chr1	3764554	3765045	2.81994	10.5756	8.91166	342
chr1	3765677	3765967	2.53312	9.79596	8.17078	193
chr1	3768346	3768500	1.94177	4.54058	3.26406	32
chr1	3770241	3770826	7.25979	74.7553	71.1355	336
chr1	3773564	3773870	2.33209	7.61707	6.12791	122
chr1	3774094	3774745	3.27809	16.9507	15.0045	466
chr1	3774878	3776357	6.43891	58.1757	54.9874	520
chr1	3776509	3776869	2.26044	7.65391	6.16191	239
chr1	3777125	3777406	3.08007	13.1941	11.4052	115
chr1	3778277	3778880	5.53349	47.1271	44.2337	417
chr1	3790801	3791200	5.37732	48.9325	45.9902	172
chr1	3804048	3804751	3.17989	15.6496	13.7557	189
chr1	3806147	3806657	2.55346	10.5109	8.84882	222
chr1	3806881	3807051	2.18221	6.40415	4.9911	96
chr1	3809497	3809755	2.79123	11.4353	9.72769	71
chr1	3810013	3810257	2.2995	7.66354	6.17106	155
chr1	3831140	3831820	4.57579	34.6847	32.1455	352
chr1	3832310	3832689	3.0664	15.4723	13.5849	266
chr1	3840916	3841088	1.98572	4.2459	2.99014	111
chr1	3849003	3849416	1.9253	5.17132	3.84908	308
chr1	3874097	3874521	4.78047	32.5479	30.0725	268
chr1	3880266	3880474	2.27802	8.00002	6.48773	120
chr1	3880643	3881103	2.35722	7.89085	6.38474	184
chr1	3881307	3881559	2.07054	5.57749	4.21856	117
chr1	3883846	3884376	4.04713	26.148	23.8739	413
chr1	3885151	3886574	4.34932	26.7669	24.4731	1241
chr1	3886940	3887140	1.8837	4.54423	3.26506	51
chr1	3887814	3888632	3.86855	23.4922	21.3064	227
chr1	3896918	3897322	2.56677	12.2189	10.4745	163
chr1	3909739	3909964	2.41173	8.21613	6.69121	138
chr1	3918226	3918642	3.46389	17.5076	15.5402	175
chr1	3920349	3920581	2.33856	7.77894	6.27915	123
chr1	3924935	3925206	2.07113	5.48541	4.14	119
chr1	3928001	3928144	1.5718	2.75005	1.64069	38
chr1	3928419	3928611	1.66163	3.16597	2.01097	154
chr1	3929411	3929634	2.28116	6.60898	5.18243	137
chr1	3929791	3930202	1.99436	4.54687	3.26765	158
chr1	3931571	3931740	2.13122	5.91081	4.52928	80
chr1	3937444	3937900	3.77997	24.1622	21.9521	199
chr1	3938313	3938509	2.53201	10.7939	9.11757	90
chr1	3942319	3943886	5.6511	56.7405	53.5848	1068
chr1	3944045	3945861	5.43709	44.0824	41.274	1622
chr1	3946286	3948687	5.17341	46.8251	43.9399	993
chr1	3950964	3951962	6.26455	70.2805	66.773	413
chr1	3960250	3960948	3.67765	19.8576	17.8005	131
chr1	3962088	3962490	2.43425	8.34984	6.81684	201
chr1	3963622	3964156	4.7435	31.2905	28.8529	191
chr1	3979180	3979457	2.94814	12.2152	10.4712	94
chr1	3981039	3981375	6.25069	48.9714	46.0284	154
chr1	3993442	3994249	6.86329	89.2583	85.2865	440
chr1	3994405	3995455	4.186	31.8364	29.3817	615
chr1	4000935	4001495	3.82382	27.1309	24.8256	332
chr1	4010606	4010815	2.80462	13.2307	11.44	123
chr1	4021229	4021457	2.10929	5.8899	4.51042	133
chr1	4031006	4031368	2.36904	7.19912	5.73508	131
chr1	4043852	4044511	3.02207	15.5406	13.6508	174
chr1	4053830	4054073	2.65218	10.4039	8.74725	117
chr1	4057886	4058207	2.35535	8.1305	6.61016	159
chr1	4059021	4059285	2.71604	11.9387	10.2072	122
chr1	4059456	4059753	2.3023	8.03987	6.52503	203
chr1	4060356	4060953	2.60345	11.3055	9.60465	399
chr1	4061090	4061541	2.11247	6.20662	4.80677	89
chr1	4061994	4062722	4.14414	31.1948	28.7597	153
chr1	4063265	4063529	2.09668	5.42681	4.08368	91
chr1	4064439	4064810	2.50289	10.7243	9.05193	125
chr1	4066404	4066627	1.90979	4.22109	2.97318	130
chr1	4066998	4067141	1.68136	3.10695	1.95727	104
chr1	4072531	4072814	2.97206	15.1717	13.2963	183
chr1	4078265	4078445	1.89502	4.30184	3.04096	143
chr1	4080403	4080908	2.06768	6.79113	5.35311	65
chr1	4081298	4082116	3.74147	22.5846	20.4288	191
chr1	4082502	4082696	2.40006	9.18677	7.59567	125
chr1	4085591	4086760	4.39737	32.342	29.8728	940
chr1	4086970	4087640	2.48867	9.36823	7.76623	126
chr1	4087738	4088452	3.86616	24.0101	21.8061	232
chr1	4088637	4090142	3.37635	20.7702	18.6793	183
chr1	4090341	4091030	3.07049	18.4514	16.4468	441
chr1	4091190	4092897	5.40443	44.5989	41.776	754
chr1	4093459	4093611	2.39916	7.22935	5.76374	79
chr1	4094662	4095241	3.56452	18.1456	16.153	455
chr1	4096090	4097402	5.52242	47.0414	44.1511	569
chr1	4100206	4100664	2.53359	8.93501	7.3583	105
chr1	4102590	4102990	3.37269	17.1452	15.1918	130
chr1	4103209	4103805	4.62072	41.8794	39.1329	357
chr1	4104004	4104250	2.44845	8.29865	6.76834	139
chr1	4104887	4105369	4.22186	30.6571	28.2381	202
chr1	4105724	4106086	3.29973	15.1337	13.2605	235
chr1	4106611	4108392	6.89788	78.8459	75.1305	544
chr1	4112964	4113372	3.48463	15.9947	14.087	207
chr1	4113460	4113800	2.54359	10.1535	8.50976	189
chr1	4113923	4114722	2.88898	12.7581	10.989	479
chr1	4117265	4118085	3.8107	27.0209	24.7179	336
chr1	4120952	4121408	2.13122	5.91081	4.52928	208
chr1	4125843	4126030	1.81185	3.60684	2.41125	60
chr1	4130117	4130364	2.82106	11.1015	9.41062	116
chr1	4134444	4134722	2.56783	9.87261	8.24374	167
chr1	4134884	4135483	2.53312	9.79596	8.17078	297
chr1	4135975	4136270	1.9253	5.17132	3.84908	209
chr1	4136836	4137044	2.00773	4.87685	3.56969	130
chr1	4139825	4140545	4.11257	29.2072	26.8356	375
chr1	4144117	4144309	2.80477	10.4905	8.83069	82
chr1	4147775	4148099	4.01545	25.3577	23.1077	161
chr1	4151547	4152495	4.42611	31.008	28.5789	775
chr1	4153465	4153737	2.08871	5.87171	4.49412	208
chr1	4154038	4154247	2.69314	10.1786	8.53396	91
chr1	4154580	4155094	2.99786	12.8919	11.1172	257
chr1	4157394	4157738	2.67904	11.8411	10.1142	118
chr1	4167924	4168273	2.78095	11.0331	9.34505	228
chr1	4168576	4168760	2.56601	9.12421	7.53727	100
chr1	4171919	4172076	2.35051	7.47552	5.99388	58
chr1	4182681	4183013	2.4791	8.47649	6.93559	166
chr1	4188127	4188762	2.92645	15.747	13.849	429
chr1	4191437	4191823	2.19321	7.87107	6.36678	185
chr1	4192265	4192561	2.41507	7.84042	6.33718	204
chr1	4193183	4193325	2.13646	5.52964	4.17622	51
chr1	4194326	4194768	3.18298	15.4627	13.5765	242
chr1	4196574	4196859	1.85378	4.87896	3.57162	64
chr1	4200803	4200971	2.27562	6.22731	4.82525	99
chr1	4211806	4212175	2.04427	5.52505	4.17204	186
chr1	4213023	4213233	1.95263	4.43053	3.16399	83
chr1	4217076	4218009	3.94777	31.9919	29.5324	328
chr1	4219318	4220082	2.35938	8.78393	7.21529	207
chr1	4225151	4225385	1.82767	4.57751	3.29272	105
chr1	4226211	4226444	2.26044	7.65391	6.16191	100
chr1	4228093	4228676	2.72991	11.8707	10.1427	452
chr1	4228929	4229322	2.96284	16.5942	14.662	277
chr1	4229480	4231726	3.05578	16.1784	14.2627	519
chr1	4232855	4233008	2.04427	5.52505	4.17204	66
chr1	4238655	4239483	3.2837	20.0216	17.9576	629
chr1	4242513	4243550	3.26786	16.8804	14.9369	834
chr1	4244032	4244340	2.30154	7.07689	5.61959	167
chr1	4246207	4246365	2.07054	5.57749	4.21856	59
chr1	4246643	4247276	2.64184	10.959	9.27516	386
chr1	4263067	4263438	2.15535	6.14734	4.75331	135
chr1	4265000	4265650	3.70942	20.8272	18.734	224
chr1	4265745	4267093	4.04906	27.2909	24.9787	1078
chr1	4271881	4272341	5.12951	45.361	42.5153	253
chr1	4274344	4274662	2.17234	6.34818	4.9375	96
chr1	4275828	4276037	2.25257	6.68709	5.25454	150
chr1	4280919	4281229	2.03649	5.20664	3.87513	43
chr1	4281685	4283037	4.35428	33.5346	31.0286	602
chr1	4285767	4285966	1.53768	2.49792	1.41736	195
chr1	4289386	4290218	4.93562	37.0784	34.4679	181
chr1	4290904	4291339	3.49766	18.431	16.4274	257
chr1	4291816	4292326	3.37539	22.3357	20.1884	258
chr1	4292562	4292777	1.79112	4.29089	3.03094	193
chr1	4311436	4311934	5.94942	60.6192	57.3646	191
chr1	4316316	4316471	2.6918	10.1707	8.52631	110
chr1	4318204	4318437	2.62956	9.3386	7.73964	67
chr1	4319474	4319651	1.8817	4.30873	3.04748	96
chr1	4326158	4327032	11.0015	134.024	129.126	325
chr1	4328361	4329824	4.75515	38.7556	36.0965	199
chr1	4334390	4334648	2.53453	8.79626	7.22657	119
chr1	4337904	4338335	2.67293	11.4821	9.77242	259
chr1	4339393	4339540	1.6966	3.07016	1.92499	90
chr1	4340304	4340524	1.90034	4.25198	2.99487	169
chr1	4340672	4340922	1.86651	4.22945	2.9767	120
chr1	4348164	4348608	4.07636	36.5919	33.9959	237
chr1	4358199	4358431	1.53524	2.5244	1.44062	226
chr1	4358546	4358846	2.44845	8.29865	6.76834	111
chr1	4361261	4361425	2.45737	9.30318	7.70508	79
chr1	4365383	4365658	2.36845	7.57722	6.09036	192
chr1	4367042	4367369	3.67267	21.081	18.9789	192
chr1	4371347	4372588	3.64497	22.3802	20.2311	227
chr1	4372780	4373628	3.09764	16.6905	14.754	646
chr1	4375158	4375486	1.97172	4.86275	3.55903	237
chr1	4379398	4379642	2.45288	9.95075	8.31855	128
chr1	4383598	4384105	3.11084	15.9876	14.08	350
chr1	4384303	4384473	2.08385	5.55405	4.19713	65
chr1	4394338	4394613	1.82767	4.57751	3.29272	76
chr1	4396119	4396376	2.46928	8.00689	6.49389	120
chr1	4405543	4405795	2.71088	11.5794	9.8651	92
chr1	4412924	4413117	2.62009	9.1318	7.54401	85
chr1	4419020	4419687	3.82189	25.0066	22.7699	334
chr1	4423182	4423565	2.56783	9.87261	8.24374	207
chr1	4425662	4426132	2.25507	7.96343	6.45298	133
chr1	4432506	4432739	2.74915	10.5087	8.84756	119
chr1	4433134	4433804	2.24592	8.58267	7.02674	425
chr1	4439456	4439627	2.31854	6.56248	5.14005	117
chr1	4443706	4444040	2.87989	10.7311	9.05853	146
chr1	4457474	4457661	2.13122	5.91081	4.52928	86
chr1	4458036	4459279	6.63921	73.7372	70.1418	849
chr1	4461467	4461933	3.6645	23.5276	21.3389	202
chr1	4466647	4467312	3.54835	19.0058	16.9798	492
chr1	4473315	4473456	2.61753	9.42314	7.8191	84
chr1	4477825	4478151	2.25913	6.37658	4.96453	213
chr1	4492513	4493044	2.53312	9.79596	8.17078	121
chr1	4498652	4498899	2.74276	11.2974	9.59752	121
chr1	4503505	4504008	2.862	13.289	11.4955	336
chr1	4513839	4515599	3.77745	24.403	22.1864	789
chr1	4522536	4523460	2.98933	18.5095	16.5027	463
chr1	4523601	4528148	7.13517	74.2391	70.6329	1629
chr1	4528283	4528935	2.1201	7.15311	5.69215	140
chr1	4530299	4530674	2.03417	5.46826	4.12363	283
chr1	4531106	4531958	2.77243	13.8369	12.0186	219
chr1	4532256	4532452	1.6351	3.27204	2.10966	5
chr1	4532793	4533164	2.28776	8.65386	7.09352	150
chr1	4533512	4534474	3.30694	19.336	17.2969	237
chr1	4534929	4535404	3.74383	23.1158	20.9424	247
chr1	4535551	4537831	6.15342	66.2394	62.8389	1158
chr1	4537974	4542570	6.30072	76.7111	73.0476	4227
chr1	4543315	4544160	3.13228	17.5586	15.5893	668
chr1	4544781	4544991	2.63599	10.3024	8.65218	79
chr1	4547234	4547477	1.91191	4.85645	3.55671	104
chr1	4548487	4548856	2.85018	11.273	9.57379	140
chr1	4554433	4554715	1.70497	3.05269	1.90997	249
chr1	4556639	4556920	2.17752	5.73646	4.37001	241
chr1	4563291	4563606	3.8018	21.9696	19.8364	99
chr1	4567717	4567972	2.24068	6.28053	4.87428	117
chr1	4576633	4577227	3.11913	14.636	12.7836	131
chr1	4577635	4582642	8.86338	106.768	102.384	3414
chr1	4582776	4583062	2.08385	5.55405	4.19713	72
chr1	4583544	4586068	7.31592	82.0628	78.269	678
chr1	4586189	4587687	3.6645	23.5276	21.3389	1109
chr1	4588835	4589068	1.66989	3.52068	2.33306	133
chr1	4590270	4591487	4.03074	26.3093	24.0284	322
chr1	4593489	4594149	6.46542	66.375	62.9676	222
chr1	4594254	4594731	2.5867	10.5893	8.9239	255
chr1	4606224	4606478	2.1149	5.42076	4.07802	77
chr1	4607725	4608170	3.74171	19.7587	17.7054	113
chr1	4610523	4611056	3.01024	16.0266	14.1166	243
chr1	4611184	4611788	4.12686	28.4552	26.1055	378
chr1	4615290	4616084	8.00655	86.2261	82.3261	459
chr1	4621735	4622218	2.35032	7.97443	6.46359	412
chr1	4631449	4631672	1.7992	3.34842	2.1755	119
chr1	4635164	4635338	2.15473	5.30774	3.96943	88
chr1	4642001	4642316	2.52197	9.43836	7.83237	191
chr1	4644259	4644653	6.69356	65.5389	62.1544	227
chr1	4647048	4647290	1.78032	3.97189	2.73926	115
chr1	4648703	4649021	2.07102	5.19854	3.86848	225
chr1	4651521	4651869	1.76758	3.65142	2.44853	69
chr1	4653713	4653857	1.95876	4.54389	3.26506	49
chr1	4654692	4654995	2.24586	6.42174	5.00816	216
chr1	4655693	4657868	7.7279	93.1953	89.1282	1349
chr1	4676575	4676848	2.14328	6.18297	4.78601	134
chr1	4679712	4680029	2.98051	14.1047	12.2744	155
chr1	4680299	4680446	2.28663	6.75644	5.32029	50
chr1	4681541	4681816	1.82207	3.9292	2.70185	66
chr1	4693025	4693287	2.83994	11.7376	10.0162	164
chr1	4695923	4697102	4.57485	32.4186	29.9462	714
chr1	4697781	4698259	3.26492	17.0752	15.1243	178
chr1	4698731	4699016	1.89901	4.8586	3.55709	163
chr1	4699121	4699333	2.26976	6.78198	5.34429	97
chr1	4708250	4709090	2.3187	8.3883	6.853	450
chr1	4709264	4710132	3.32326	20.5627	18.4784	661
chr1	4712537	4713345	3.46637	20.3217	18.2469	110
chr1	4718390	4718588	1.76455	3.13502	1.98262	112
chr1	4733879	4734092	2.46974	9.65841	8.04107	96
chr1	4735382	4735523	2.11671	5.3294	3.99023	43
chr1	4741621	4741827	1.70851	3.40773	2.22786	17
chr1	4746790	4747393	4.49923	32.8142	30.33	117
chr1	4748702	4748915	2.70522	11.0575	9.36878	118
chr1	4755599	4755911	5.37335	58.7268	55.5215	155
chr1	4760109	4761149	3.79917	25.8777	23.6128	526
chr1	4762381	4762699	2.46713	8.40717	6.86996	171
chr1	4766501	4767323	3.30694	19.336	17.2969	368
chr1	4767564	4769777	6.42984	66.0729	62.6764	1943
chr1	4770720	4771109	2.41426	8.88902	7.31426	116
chr1	4771237	4771999	3.96648	24.7306	22.5015	199
chr1	4772400	4772599	2.17672	6.90529	5.45969	94
chr1	4772694	4773122	3.21828	16.5381	14.6075	245
chr1	4775214	4775833	2.60998	10.4424	8.78407	365
chr1	4776075	4776515	2.80873	11.2005	9.505	220
chr1	4782575	4782817	1.82207	3.9292	2.70185	72
chr1	4787212	4788635	4.01545	25.3577	23.1077	221
chr1	4796673	4797010	2.56277	10.8682	9.18788	198
chr1	4797205	4797485	2.093	6.18861	4.79066	153
chr1	4801819	4802131	2.07462	6.17294	4.77625	122
chr1	4802311	4802708	1.68146	3.48129	2.29607	269
chr1	4810140	4810313	1.80978	4.26858	3.00995	136
chr1	4827401	4828163	7.63283	76.1425	72.4905	299
chr1	4832828	4833546	2.72155	9.20271	7.61056	263
chr1	4837630	4838067	4.63461	30.5633	28.147	232
chr1	4839618	4839886	1.77426	4.3162	3.05474	237
chr1	4842072	4842276	2.438	7.70058	6.20604	134
chr1	4845733	4846156	4.07299	26.9041	24.6041	154
chr1	4847052	4847254	1.59986	2.57947	1.48801	10
chr1	4849866	4850348	3.44195	22.2164	20.0742	227
chr1	4855116	4855561	3.51372	26.1255	23.852	252
chr1	4857837	4858309	4.54153	30.2528	27.8472	287
chr1	4860137	4860281	2.05277	5.10589	3.78707	45
chr1	4864731	4864925	2.10566	5.57245	4.21379	73
chr1	4877215	4877732	3.11286	18.6109	16.6	292
chr1	4879323	4879483	2.12901	5.59379	4.23344	113
chr1	4882025	4882344	2.8402	11.914	10.1839	180
chr1	4884810	4884951	2.10999	5.69483	4.33001	87
chr1	4889700	4889863	1.59657	3.05571	1.91286	35
chr1	4892003	4892654	2.66644	11.1229	9.4303	207
chr1	4892911	4893890	3.8046	31.6837	29.2341	762
chr1	4894126	4895047	2.77532	14.1952	12.3615	739
chr1	4895804	4896986	4.5052	39.8421	37.1528	576
chr1	4897145	4897332	2.95628	13.0088	11.2285	99
chr1	4898946	4899160	2.42247	8.01473	6.50164	129
chr1	4899971	4900112	2.16065	5.96695	4.58122	51
chr1	4900335	4900651	1.75456	4.01255	2.77701	259
chr1	4901279	4901515	1.99983	5.18731	3.85942	103
chr1	4901811	4902116	2.60173	9.78497	8.16176	113
chr1	4902772	4903338	2.15514	6.25044	4.84671	331
chr1	4903640	4904306	2.9182	12.4009	10.6482	418
chr1	4904417	4904904	3.48882	18.3725	16.3717	343
chr1	4905450	4906653	2.54139	11.1502	9.4565	359
chr1	4907043	4907265	2.39979	8.53537	6.99052	109
chr1	4907378	4908154	3.82425	23.178	21.0032	510
chr1	4913173	4913447	1.75456	4.01255	2.77701	176
chr1	4913616	4914148	4.64131	34.8674	32.3217	345
chr1	4914658	4914906	1.85944	4.55432	3.27279	87
chr1	4915328	4915720	2.54236	9.71091	8.09156	215
chr1	4921526	4922015	2.86538	14.0207	12.1951	209
chr1	4922128	4922698	7.40356	94.1903	90.0959	316
chr1	4928645	4928815	1.7023	2.92831	1.79902	8
chr1	4935821	4936365	2.22594	6.65163	5.22125	225
chr1	4938355	4938802	3.12578	15.2858	13.4064	133
chr1	4940162	4940503	1.8113	3.53658	2.34799	134
chr1	4940659	4941987	5.20964	43.4634	40.6716	793
chr1	4942206	4943081	5.3354	47.0759	44.1847	336
chr1	4943377	4945274	5.8144	64.6921	61.3295	1218
chr1	4945448	4946431	6.88977	70.8184	67.2973	523
chr1	4947578	4947745	2.08871	5.87171	4.49412	100
chr1	4952755	4954074	5.13146	41.0336	38.3107	261
chr1	4964247	4964648	2.7772	11.6851	9.96503	278
chr1	4970000	4970808	5.5977	44.8736	42.0417	334
chr1	4973701	4974216	4.22213	30.0675	27.668	159
chr1	4975723	4975933	2.23039	6.33946	4.92948	43
chr1	4976123	4976444	2.84558	11.5969	9.88157	96
chr1	4977418	4977574	2.47433	8.03458	6.52084	63
chr1	4980494	4980648	2.11783	6.83816	5.3974	82
chr1	4987463	4987935	2.99188	18.1547	16.1615	151
chr1	4988662	4989146	4.01545	25.3577	23.1077	353
chr1	4989232	4990136	4.38968	37.838	35.2052	423
chr1	4990879	4991534	4.67049	32.7829	30.3001	382
chr1	4993410	4995523	4.57553	42.1019	39.3496	1098
chr1	4995688	4996876	7.59019	82.3744	78.5718	444
chr1	4997095	4998140	3.3721	17.591	15.6195	892
chr1	4998531	4998876	2.75124	11.6835	9.96385	242
chr1	5000621	5000880	2.09169	5.30328	3.965	174
chr1	5002316	5003198	4.81325	45.3461	42.5015	637
chr1	5003309	5004066	5.62017	48.5821	45.65	454
chr1	5004490	5004676	1.70119	3.42537	2.24403	117
chr1	5005099	5005416	1.96381	5.48883	4.14203	218
chr1	5006438	5006696	1.79998	3.94867	2.71848	64
chr1	5014442	5014725	2.07932	6.48919	5.07135	178
chr1	5016982	5017645	3.22322	18.2611	16.2637	198
chr1	5017942	5018324	4.59784	31.6131	29.1656	171
chr1	5021796	5022034	1.70119	3.42537	2.24403	48
chr1	5022263	5022523	2.03393	5.37569	4.03471	202
chr1	5023198	5023388	1.99223	5.31866	3.97992	132
chr1	5037203	5037716	2.53312	9.79596	8.17078	293
chr1	5040509	5040756	2.41426	8.88902	7.31426	109
chr1	5042126	5042756	4.22996	30.425	28.0139	204
chr1	5044121	5044483	3.49347	20.7588	18.6696	219
chr1	5045263	5045527	2.55382	10.2217	8.57601	161
chr1	5055106	5055946	3.86162	31.9797	29.5207	259
chr1	5056363	5056569	2.05224	5.38337	4.04209	160
chr1	5056670	5057193	2.14552	6.09248	4.70161	116
chr1	5057694	5058224	2.49558	10.531	8.86827	433
chr1	5058430	5058954	2.5878	11.9396	10.2077	268
chr1	5059044	5059288	2.24181	7.30846	5.83746	138
chr1	5059849	5060147	1.87865	3.99394	2.75974	195
chr1	5060234	5061962	4.62008	33.0741	30.5819	1240
chr1	5064942	5065229	2.22652	8.55112	7.00525	169
chr1	5065377	5065816	3.04632	16.885	14.9409	151
chr1	5066164	5066796	1.77128	3.98474	2.75073	402
chr1	5068431	5069637	4.71235	33.4133	30.9116	710
chr1	5070529	5070901	3.36271	19.5422	17.4961	201
chr1	5074880	5075076	1.67553	3.50079	2.31428	94
chr1	5075232	5075395	2.01333	4.9054	3.59511	77
chr1	5077686	5078864	5.90226	61.4349	58.1568	713
chr1	5082499	5082769	2.15463	5.93469	4.55085	91
chr1	5083134	5083349	1.93627	5.79946	4.43081	98
chr1	5088901	5089189	2.40006	9.18677	7.59567	77
chr1	5089454	5089944	3.13617	16.1682	14.2535	154
chr1	5091538	5091718	2.16374	5.56159	4.2045	94
chr1	5098023	5098392	2.08385	5.55405	4.19713	123
chr1	5111666	5111829	2.41538	8.2378	6.71133	90
chr1	5115640	5115824	2.36277	9.43604	7.83136	115
chr1	5123561	5123756	1.99644	4.55678	3.27467	61
chr1	5124204	5124488	2.73038	10.5625	8.89861	115
chr1	5126246	5126879	3.24409	23.3133	21.1322	335
chr1	5127216	5127566	3.28639	15.9222	14.0173	156
chr1	5131314	5131690	1.53073	2.57757	1.48745	328
chr1	5132210	5132489	4.42473	29.1287	26.7584	146
chr1	5134962	5135103	1.97699	4.80552	3.51108	85
chr1	5135545	5136209	2.47201	8.8486	7.27602	110
chr1	5136512	5136950	2.3651	7.05123	5.59581	322
chr1	5139383	5139859	2.38246	7.52799	6.0435	97
chr1	5144223	5144496	2.482	8.07658	6.56056	137
chr1	5145630	5145928	2.43778	10.2449	8.59619	78
chr1	5146838	5148233	3.67291	20.5804	18.4957	1132
chr1	5148354	5149319	3.11084	15.9876	14.08	795
chr1	5151039	5151952	3.41534	16.0518	14.1413	465
chr1	5166697	5166903	3.15047	14.6339	12.7815	110
chr1	5168198	5168681	3.87935	23.5686	21.3786	253
chr1	5170671	5171332	4.23641	29.2876	26.9122	493
chr1	5172131	5172306	2.41538	8.2378	6.71133	132
chr1	5176292	5176715	2.10999	5.69483	4.33001	113
chr1	5176843	5177016	1.76758	3.65142	2.44853	90
chr1	5177226	5177564	2.47978	11.6577	9.94067	270
chr1	5181392	5181785	1.95259	5.17292	3.84949	305
chr1	5186925	5187726	5.52776	43.9774	41.1713	621
chr1	5189557	5190342	3.09037	16.2384	14.3204	317
chr1	5192762	5193136	2.1987	6.93298	5.48545	260
chr1	5194240	5195143	3.93224	24.4859	22.2653	435
chr1	5195301	5196160	6.03221	60.9287	57.6624	689
chr1	5196769	5197074	2.7971	12.1541	10.4126	170
chr1	5197401	5197937	3.76569	23.018	20.8467	121
chr1	5198902	5199088	2.59715	9.45584	7.84962	104
chr1	5202369	5202832	2.49588	9.1343	7.54619	368
chr1	5220068	5220652	5.09618	37.8864	35.2518	341
chr1	5224078	5224423	3.28861	18.1086	16.1166	204
chr1	5228050	5228341	2.20858	6.66352	5.23257	80
chr1	5236882	5237210	2.93634	13.2501	11.458	197
chr1	5237668	5238072	4.57202	33.0429	30.5527	255
chr1	5241519	5241772	1.87123	4.54869	3.26835	129
chr1	5243238	5243432	2.06936	5.85601	4.48033	142
chr1	5249456	5249715	3.59969	22.0393	19.9019	114
chr1	5252122	5252397	3.04111	12.5726	10.812	143
chr1	5265064	5265459	3.81105	22.0325	19.8965	228
chr1	5268476	5268787	2.50778	13.713	11.9008	125
chr1	5277423	5278211	2.85273	16.2104	14.2933	241
chr1	5279902	5280143	2.52868	8.90626	7.33064	66
chr1	5281822	5282518	2.07932	6.48919	5.07135	572
chr1	5286635	5286947	2.1987	6.93298	5.48545	133
chr1	5289701	5290253	2.61405	9.86005	8.23281	381
chr1	5291611	5291752	2.02625	5.51399	4.16252	69
chr1	5294489	5294668	2.45902	8.63286	7.07323	89
chr1	5295672	5296078	3.2205	16.3426	14.4199	77
chr1	5296800	5297246	3.55267	19.5163	17.4718	136
chr1	5297393	5298224	2.74179	10.3002	8.65019	369
chr1	5298714	5299104	5.5063	43.4352	40.6446	135
chr1	5303419	5303754	2.75532	12.0429	10.3061	125
chr1	5304005	5304467	2.84648	13.7067	11.895	123
chr1	5315276	5315502	1.61725	2.93872	1.80855	7
chr1	5323785	5324026	2.97752	14.4604	12.6145	131
chr1	5324176	5324328	1.71626	3.39065	2.21231	111
chr1	5324616	5325679	3.76823	21.9996	19.8642	498
chr1	5325828	5326318	1.84829	4.56106	3.27844	447
chr1	5338963	5339885	4.5854	35.0833	32.532	729
chr1	5341987	5342411	2.88937	12.0419	10.3061	261
chr1	5343897	5344672	3.47608	18.0537	16.0651	431
chr1	5345139	5345411	2.42041	8.13537	6.61466	85
chr1	5346137	5346414	2.01769	5.82194	4.45006	138
chr1	5346792	5347101	2.33856	7.77894	6.27915	119
chr1	5347920	5349941	5.73572	59.9055	56.6663	1670
chr1	5350076	5351067	3.7065	20.5534	18.471	387
chr1	5360229	5360828	4.88493	37.0493	34.4395	189
chr1	5360939	5361106	1.68136	3.10695	1.95727	130
chr1	5361298	5361441	1.8538	4.23504	2.98105	111
chr1	5361682	5362029	2.32803	8.08327	6.56578	157
chr1	5366558	5367125	3.27149	14.9634	13.0966	394
chr1	5370088	5370378	2.86736	13.1489	11.3617	117
chr1	5380873	5381139	2.96695	13.2637	11.4712	130
chr1	5385222	5385457	2.7996	10.9746	9.28932	121
chr1	5386101	5387223	2.55346	10.5109	8.84882	951
chr1	5387725	5390132	8.70115	107.074	102.684	887
chr1	5390701	5390858	1.929	4.07397	2.83497	31
chr1	5390989	5391409	2.03394	5.8313	4.45844	224
chr1	5392802	5393125	3.03106	14.2547	12.4181	182
chr1	5395968	5398005	5.69505	59.1283	55.9094	861
chr1	5398606	5399128	3.2442	15.6514	13.7569	391
chr1	5404202	5404369	2.26478	7.10255	5.64432	80
chr1	5405810	5406155	3.24414	19.4856	17.4422	153
chr1	5410562	5410822	1.98773	5.80851	4.4385	116
chr1	5414511	5414699	2.02763	4.88727	3.5787	129
chr1	5420605	5422446	5.36492	47.3179	44.4184	1041
chr1	5422978	5423919	6.22366	66.0186	62.6231	640
chr1	5424034	5424276	1.82206	3.58569	2.39432	37
chr1	5425378	5425711	1.98314	5.18073	3.85455	116
chr1	5429604	5429880	2.33856	7.77894	6.27915	98
chr1	5430084	5430424	6.5975	58.4467	55.2467	179
chr1	5442022	5442890	3.20168	14.3296	12.4898	572
chr1	5443543	5443979	3.9767	28.672	26.316	195
chr1	5444133	5444328	2.32803	8.08327	6.56578	95
chr1	5447679	5448133	3.71418	22.8964	20.7296	293
chr1	5451208	5451456	3.21696	14.4215	12.5784	121
chr1	5452378	5452552	2.61102	8.47204	6.93142	98
chr1	5454354	5454525	1.95259	5.17292	3.84949	97
chr1	5460287	5460610	2.15559	6.56566	5.14207	174
chr1	5461140	5461316	2.58522	9.23597	7.64211	74
chr1	5465141	5465465	3.28558	23.5007	21.3134	174
chr1	5471220	5471361	1.98913	4.86875	3.56333	48
chr1	5478196	5480166	5.1072	41.9293	39.1815	1164
chr1	5480559	5481687	3.32989	17.0837	15.1318	977
chr1	5488813	5489361	3.4767	17.1209	15.1683	388
chr1	5507919	5508273	2.44355	8.27017	6.74187	113
chr1	5518117	5518460	1.99638	6.1239	4.73143	182
chr1	5525273	5525476	2.1825	5.33071	3.99149	118
chr1	5531786	5532300	2.80684	13.5892	11.7824	337
chr1	5539696	5540073	3.06423	14.2788	12.4413	243
chr1	5540240	5540496	2.06343	5.53832	4.18329	108
chr1	5543000	5543172	1.94177	4.54058	3.26406	76
chr1	5547631	5547799	2.04005	4.57959	3.29469	100
chr1	5548216	5548357	1.76288	3.31585	2.14791	7
chr1	5556723	5557047	2.26044	7.65391	6.16191	185
chr1	5562045	5563243	4.26452	25.3086	23.063	129
chr1	5570546	5570707	2.14309	5.04568	3.72952	75
chr1	5574023	5574324	1.78032	3.97189	2.73926	78
chr1	5580661	5580929	2.84537	13.3485	11.5527	152
chr1	5596119	5596698	2.84752	14.0647	12.2369	467
chr1	5614202	5614586	2.1797	5.96183	4.57642	76
chr1	5622582	5622747	2.22476	6.30947	4.90106	96
chr1	5628991	5629262	1.85944	4.55432	3.27279	181
chr1	5636407	5636660	2.30154	7.07689	5.61959	176
chr1	5638260	5638652	3.53442	21.7824	19.6554	204
chr1	5638797	5638993	1.54024	2.47153	1.394	74
chr1	5641069	5641315	2.5101	9.08065	7.49488	92
chr1	5641485	5641852	2.50048	9.7247	8.10358	232
chr1	5642942	5643085	2.01408	4.99849	3.68423	31
chr1	5645214	5645469	2.98711	13.3934	11.5948	120
chr1	5645886	5647128	5.93439	65.4463	62.0661	904
chr1	5647920	5648729	4.45974	31.8844	29.4288	551
chr1	5652127	5652355	2.02625	5.51399	4.16252	117
chr1	5652942	5653226	2.83101	10.9861	9.30048	101
chr1	5657455	5657814	1.6443	2.82855	1.70875	352
chr1	5659007	5659501	4.59395	34.1785	31.6543	308
chr1	5668283	5668470	2.06936	5.85601	4.48033	84
chr1	5685106	5685689	2.46882	8.55438	7.00822	263
chr1	5686405	5686781	1.94785	4.57161	3.28777	25
chr1	5687789	5687944	2.10014	5.64179	4.27912	90
chr1	5691326	5691646	4.06442	25.9901	23.7195	113
chr1	5696756	5697204	2.38963	8.0845	6.56681	209
chr1	5722656	5723184	2.44213	7.45305	5.97337	192
chr1	5727297	5727668	2.22976	8.24054	6.71357	294
chr1	5731837	5732432	2.60345	11.3055	9.60465	399
chr1	5732558	5733160	2.97152	13.8558	12.0371	128
chr1	5744307	5744642	2.97752	14.4604	12.6145	195
chr1	5758511	5758796	3.30657	15.613	13.7215	82
chr1	5766204	5766556	2.54359	10.1535	8.50976	134
chr1	5773260	5773734	3.64413	22.6224	20.4646	251
chr1	5775168	5775708	2.13315	6.22716	4.82517	351
chr1	5776286	5776624	2.79123	11.4353	9.72769	210
chr1	5782440	5782594	1.89136	3.90217	2.68225	75
chr1	5789254	5789605	2.17858	6.27673	4.87073	100
chr1	5805773	5805977	1.90078	5.17507	3.85132	128
chr1	5828568	5829204	2.82482	10.7766	9.10129	313
chr1	5833816	5834149	1.97389	5.80419	4.43456	49
chr1	5835319	5836157	2.88066	11.6306	9.91434	282
chr1	5837375	5837545	1.94177	4.54058	3.26406	88
chr1	5841585	5841836	3.18545	15.0634	13.1934	102
chr1	5842039	5842266	2.205	5.87449	4.49687	136
chr1	5842765	5843370	4.26243	29.4833	27.1017	187
chr1	5844033	5844722	3.4768	18.761	16.7447	396
chr1	5850665	5852025	4.31996	31.734	29.2821	220
chr1	5853811	5854107	2.56564	9.41687	7.8139	217
chr1	5858156	5858723	3.37635	20.7702	18.6793	418
chr1	5859592	5859737	2.07175	5.3933	4.05153	99
chr1	5862618	5862947	2.90506	12.138	10.398	121
chr1	5863484	5863726	3.2442	15.6514	13.7569	89
chr1	5863829	5864948	3.3488	19.8815	17.8228	264
chr1	5871212	5871560	2.99545	13.447	11.6471	99
chr1	5873420	5873659	2.76892	10.4565	8.79774	99
chr1	5884584	5885115	4.99809	41.4177	38.6839	227
chr1	5890599	5890846	2.3776	7.1167	5.6579	75
chr1	5916611	5916802	1.6744	3.12616	1.97456	107
chr1	5919964	5920489	3.7007	21.2755	19.1663	225
chr1	5921968	5922322	2.39153	7.70773	6.21271	103
chr1	5922454	5922786	2.53312	9.79596	8.17078	146
chr1	5928740	5929056	2.55746	9.514	7.9043	215
chr1	5931691	5932057	2.70539	11.2199	9.52271	263
chr1	5932559	5932715	1.74076	3.69407	2.48674	98
chr1	5933439	5933909	2.01778	6.44555	5.0307	325
chr1	5938970	5939342	1.78032	3.97189	2.73926	245
chr1	5939954	5940438	3.60253	21.5708	19.451	326
chr1	5941084	5941778	3.2862	15.7038	13.8073	549
chr1	5944739	5946652	3.3932	18.8666	16.8456	672
chr1	5954939	5955363	2.80462	13.2307	11.44	213
chr1	5957165	5957414	1.95539	4.85868	3.55709	18
chr1	5957581	5958356	2.52505	8.02462	6.51118	198
chr1	5959815	5960045	2.70539	11.2199	9.52271	109
chr1	5963767	5964165	2.64065	9.86673	8.23913	130
chr1	5964538	5964683	2.04277	5.05508	3.73829	49
chr1	5968154	5968417	2.98051	14.1047	12.2744	160
chr1	5969870	5970204	3.84276	22.5132	20.3607	215
chr1	5972746	5972947	1.70235	2.98471	1.85097	91
chr1	5973128	5973408	1.99983	5.18731	3.85942	120
chr1	5976417	5976567	2.41426	8.88902	7.31426	62
chr1	5977058	5977449	3.39013	19.2972	17.2613	248
chr1	5979105	5979473	5.08342	41.3833	38.6513	211
chr1	5981919	5982108	2.19666	7.24594	5.7791	87
chr1	5983312	5983770	2.60351	9.49334	7.88545	357
chr1	5987767	5988038	2.14485	5.67542	4.31134	172
chr1	6008301	6008571	2.88917	12.4001	10.6476	146
chr1	6014703	6015441	4.00456	24.4437	22.2238	423
chr1	6016108	6016341	1.6443	2.82855	1.70875	108
chr1	6017048	6018056	2.98051	14.1047	12.2744	225
chr1	6027296	6027640	1.95022	5.48659	4.14041	180
chr1	6033924	6034413	4.7324	36.5643	33.9687	315
chr1	6038632	6038977	2.12563	5.47494	4.13003	243
chr1	6061239	6061557	2.56783	9.87261	8.24374	188
chr1	6061807	6062189	3.90063	22.9077	20.7404	230
chr1	6063335	6063589	1.92587	4.53912	3.26406	155
chr1	6075767	6076136	2.25507	7.96343	6.45298	92
chr1	6088376	6088536	2.06343	5.53832	4.18329	89
chr1	6092835	6093233	1.77762	3.6388	2.43774	230
chr1	6098319	6098751	3.51624	22.1165	19.977	218
chr1	6099002	6099180	2.2036	6.30629	4.8982	100
chr1	6100526	6100863	2.10929	5.8899	4.51042	237
chr1	6100954	6101187	2.38485	7.4124	5.93528	192
chr1	6102182	6102512	1.93633	4.43186	3.16484	130
chr1	6102963	6103354	1.97172	4.86275	3.55903	79
chr1	6105426	6105792	2.02625	5.51399	4.16252	250
chr1	6116564	6116816	2.32066	7.42773	5.94919	149
chr1	6123458	6123679	2.67512	10.3888	8.73372	96
chr1	6137447	6137905	2.64432	10.044	8.4062	345
chr1	6138139	6138451	2.07694	5.13236	3.81281	211
chr1	6139272	6140494	3.95449	28.7628	26.4038	524
chr1	6142253	6142463	1.70119	3.42537	2.24403	135
chr1	6148786	6149320	3.11067	13.9786	12.1541	117
chr1	6152303	6152478	2.14309	5.04568	3.72952	103
chr1	6155728	6156285	2.72706	9.39537	7.79284	340
chr1	6173146	6175001	3.85369	24.4523	22.2322	247
chr1	6183905	6185033	3.67542	26.877	24.5785	963
chr1	6209435	6209654	2.71088	11.5794	9.8651	98
chr1	6213359	6213500	2.28108	6.72649	5.29158	116
chr1	6218266	6218628	2.13775	7.17277	5.71078	170
chr1	6219211	6220365	5.39994	52.1611	49.13	527
chr1	6220943	6221395	2.12999	6.31027	4.90181	240
chr1	6221903	6222249	3.95623	23.2834	21.103	225
chr1	6224245	6224558	2.02305	4.95484	3.64219	144
chr1	6230222	6230548	2.25913	6.37658	4.96453	100
chr1	6230901	6231113	2.46356	8.11251	6.59388	128
chr1	6235278	6235545	2.52197	9.43836	7.83237	73
chr1	6240262	6240503	2.2036	6.30629	4.8982	47
chr1	6243943	6244641	3.75072	24.7124	22.4848	253
chr1	6247721	6248151	2.22976	8.24054	6.71357	100
chr1	6261417	6261612	2.10929	5.8899	4.51042	97
chr1	6261717	6261956	2.17858	6.27673	4.87073	138
chr1	6263342	6263512	2.63761	8.7644	7.19708	78
chr1	6266876	6267144	2.67372	13.5397	11.7353	106
chr1	6267233	6267915	2.96411	13.9927	12.1679	262
chr1	6268761	6269230	2.43026	8.59286	7.03533	133
chr1	6269395	6269677	2.07194	4.91605	3.60509	57
chr1	6282135	6282377	2.24012	7.07165	5.61569	110
chr1	6283379	6283679	2.03393	5.37569	4.03471	140
chr1	6293808	6294199	1.77426	4.3162	3.05474	62
chr1	6295590	6296074	3.17021	16.8223	14.8819	273
chr1	6297040	6297354	2.68096	9.94731	8.3157	226
chr1	6298385	6298592	2.71871	12.4448	10.69	120
chr1	6298875	6299863	3.77041	24.6081	22.3841	115
chr1	6300740	6301280	1.76758	3.65142	2.44853	483
chr1	6307612	6309007	8.11617	98.1994	93.9976	440
chr1	6319232	6319595	3.3932	18.8666	16.8456	224
chr1	6324383	6324981	2.53312	9.79596	8.17078	476
chr1	6326664	6327350	2.93634	13.2501	11.458	134
chr1	6330874	6331581	4.15408	33.0202	30.5302	404
chr1	6331868	6332322	3.03812	15.2709	13.3927	160
chr1	6333114	6333871	5.35886	41.6104	38.8712	423
chr1	6334259	6336117	4.30979	30.1401	27.738	1362
chr1	6341868	6342074	1.81069	3.93843	2.70953	161
chr1	6345637	6346054	2.9837	13.7491	11.9344	124
chr1	6347882	6348058	1.96289	4.22856	2.9767	81
chr1	6351673	6352498	3.62042	24.1672	21.9565	559
chr1	6359946	6361670	3.85015	31.0712	28.64	935
chr1	6378599	6378787	3.0434	13.3644	11.5676	88
chr1	6384463	6384761	4.6054	38.4891	35.8384	146
chr1	6384965	6385318	2.38951	10.7857	9.11026	233
chr1	6388242	6388606	2.95891	17.3055	15.3453	181
chr1	6388885	6389475	2.6687	10.8227	9.14556	233
chr1	6389808	6390164	2.55346	10.5109	8.84882	132
chr1	6390982	6392271	3.56177	19.3367	17.2976	658
chr1	6393172	6393536	2.26647	7.34453	5.87128	281
chr1	6395707	6395947	1.82767	4.57751	3.29272	96
chr1	6405070	6405684	3.73019	20.4548	18.3754	371
chr1	6409468	6410045	2.89945	13.5485	11.7433	187
chr1	6418599	6419199	2.3187	8.3883	6.853	245
chr1	6420440	6420634	1.87522	4.8666	3.56249	84
chr1	6426665	6427065	3.67765	19.8576	17.8005	221
chr1	6430837	6431944	4.08854	28.7312	26.373	376
chr1	6443045	6449087	5.5544	49.2378	46.2884	2278
chr1	6449178	6450055	1.96708	6.42661	5.01295	677
chr1	6450435	6451183	4.13518	24.4706	22.2502	187
chr1	6451744	6452183	3.36081	19.0805	17.0526	83
chr1	6452835	6454686	4.17742	30.0106	27.6119	1406
chr1	6456078	6456837	3.69657	26.5598	24.271	408
chr1	6456996	6457623	3.93484	28.0525	25.7168	162
chr1	6457721	6458010	1.80039	4.60862	3.32276	164
chr1	6459029	6459206	2.24206	6.51529	5.09612	88
chr1	6460125	6460684	4.08123	24.971	22.7363	297
chr1	6462340	6462917	3.13975	14.973	13.1059	391
chr1	6463352	6464153	4.11331	26.3396	24.0585	396
chr1	6466415	6466747	1.7627	3.9983	2.76353	87
chr1	6469906	6470288	2.68638	9.97887	8.34492	277
chr1	6474246	6474883	3.62448	21.2386	19.1303	463
chr1	6483613	6483826	3.30291	16.2463	14.3278	104
chr1	6483941	6484261	3.20642	16.6654	14.7318	116
chr1	6484988	6485186	1.74245	3.34339	2.17073	73
chr1	6486888	6487117	2.20659	5.99256	4.60553	84
chr1	6487996	6489182	3.6237	20.4923	18.4115	1047
chr1	6494500	6495567	3.64413	22.6224	20.4646	187
chr1	6496867	6497659	5.61789	59.1968	55.9762	269
chr1	6498644	6498922	2.25942	6.95582	5.50749	138
chr1	6499089	6499244	2.1797	5.96183	4.57642	95
chr1	6504088	6504329	2.7373	10.6038	8.93695	122
chr1	6508079	6508375	2.32588	7.09047	5.63269	262
chr1	6511634	6512120	2.28077	6.84264	5.40142	108
chr1	6512275	6512844	4.30329	30.0912	27.691	376
chr1	6513423	6513676	2.88864	13.4737	11.6719	119
chr1	6515688	6516328	3.25735	15.307	13.4267	384
chr1	6519677	6519866	1.53293	2.55095	1.46398	78
chr1	6525901	6526219	2.71762	11.1369	9.44387	116
chr1	6526556	6527546	2.38441	8.18188	6.65856	64
chr1	6538034	6538461	4.78339	36.96	34.352	226
chr1	6555773	6556101	3.40994	18.5305	16.5224	203
chr1	6558063	6558356	1.90603	3.96912	2.73734	217
chr1	6560427	6561263	4.78339	36.96	34.352	414
chr1	6562613	6563812	4.97735	42.3047	39.546	380
chr1	6564528	6564762	2.62956	9.3386	7.73964	131
chr1	6565366	6565623	2.84558	11.5969	9.88157	133
chr1	6567701	6568090	2.22594	6.65163	5.22125	191
chr1	6579216	6579593	1.85376	5.51895	4.16727	265
chr1	6579778	6580102	3.58339	25.0773	22.8363	165
chr1	6593236	6593673	3.83527	21.6671	19.5445	183
chr1	6594693	6594944	2.73068	9.90751	8.27735	191
chr1	6601894	6602195	2.32803	8.08327	6.56578	106
chr1	6612418	6612745	3.28092	16.537	14.6066	154
chr1	6613622	6614230	4.20048	35.4859	32.9227	277
chr1	6619520	6619686	2.33465	7.38544	5.90925	73
chr1	6620416	6621717	4.18993	32.749	30.2671	751
chr1	6621809	6622293	4.7854	40.3544	37.6499	241
chr1	6625901	6626195	2.55344	9.05098	7.46788	174
chr1	6626438	6627080	4.01296	32.3198	29.8511	365
chr1	6627580	6627978	2.56783	9.87261	8.24374	176
chr1	6632938	6634140	3.8758	22.2023	20.0608	235
chr1	6634663	6634842	2.20659	5.99256	4.60553	88
chr1	6634942	6635120	1.8843	3.79427	2.58081	121
chr1	6636763	6637092	2.07378	5.11668	3.7975	50
chr1	6641024	6641264	2.63052	10.8833	9.20269	143
chr1	6641410	6642014	2.85609	12.1901	10.4472	486
chr1	6642794	6643151	2.41426	8.88902	7.31426	149
chr1	6650413	6650864	4.63739	40.0721	37.3766	136
chr1	6655183	6655624	4.16771	28.1839	25.8429	295
chr1	6656009	6656322	1.89901	4.8586	3.55709	34
chr1	6661700	6661876	1.78224	3.72606	2.51633	57
chr1	6662233	6662725	3.38739	17.0155	15.0678	163
chr1	6669637	6670125	2.64432	10.044	8.4062	167
chr1	6670213	6671093	3.47166	18.2585	16.2628	232
chr1	6672502	6672785	2.69026	12.5585	10.798	174
chr1	6673065	6673209	2.00314	5.64446	4.28176	62
chr1	6673332	6673836	4.4267	35.0628	32.513	145
chr1	6673953	6674302	2.68481	12.1999	10.456	216
chr1	6675165	6675713	3.40629	17.8214	15.8413	411
chr1	6677527	6678015	2.84648	13.7067	11.895	314
chr1	6682046	6682194	1.94057	4.29007	3.03037	103
chr1	6683378	6684618	3.10404	16.3389	14.4175	104
chr1	6686823	6687574	6.42365	69.557	66.0681	309
chr1	6688020	6688878	3.73281	20.7282	18.6396	474
chr1	6696222	6696365	1.79698	3.60344	2.40916	65
chr1	6696680	6697083	3.00431	14.2666	12.4296	220
chr1	6697571	6698164	2.74226	10.964	9.27914	349
chr1	6698613	6699058	2.34416	8.43342	6.89447	101
chr1	6712526	6712941	3.90318	23.1955	21.019	171
chr1	6714210	6714765	2.60089	9.93076	8.2999	180
chr1	6715242	6715617	2.5101	9.08065	7.49488	251
chr1	6727858	6728260	2.77591	10.6654	8.99651	133
chr1	6728675	6729093	2.72376	10.8496	9.17145	171
chr1	6730915	6731683	6.80668	68.2825	64.8261	323
chr1	6734808	6735954	7.25162	73.2296	69.6475	847
chr1	6737404	6738458	5.53233	56.0504	52.9136	440
chr1	6744138	6744384	2.50028	7.47152	5.991	202
chr1	6746599	6746865	3.53939	21.1024	18.9999	134
chr1	6754551	6754721	1.80794	3.79009	2.5767	106
chr1	6765483	6765649	1.90034	4.25198	2.99487	69
chr1	6774541	6774881	2.97471	14.816	12.9553	212
chr1	6777346	6777661	1.97172	4.86275	3.55903	94
chr1	6786506	6786647	2.1529	5.82119	4.4499	98
chr1	6788477	6788627	1.66163	3.16597	2.01097	125
chr1	6793463	6793730	1.8837	4.54423	3.26506	230
chr1	6799791	6800351	4.71423	33.7597	31.2476	304
chr1	6802578	6803346	3.04825	16.3165	14.3968	384
chr1	6812510	6813629	3.68857	23.2108	21.0331	289
chr1	6814206	6814750	2.43427	9.01838	7.43619	109
chr1	6824113	6824388	3.17295	18.0805	16.0906	134
chr1	6846102	6846379	2.71086	10.7696	9.09445	103
chr1	6853248	6853476	2.79976	12.5131	10.755	105
chr1	6853672	6854033	2.55344	9.05098	7.46788	113
chr1	6856012	6856251	1.68874	3.08827	1.94077	3
chr1	6860229	6860690	2.89271	13.322	11.5276	362
chr1	6861045	6861200	1.78495	3.4164	2.23583	73
chr1	6861303	6863420	4.35118	37.1775	34.5632	1775
chr1	6864601	6865344	5.03519	40.294	37.5922	329
chr1	6865507	6866375	5.04302	44.6257	41.8022	267
chr1	6867868	6868474	2.7209	12.2978	10.5493	426
chr1	6870325	6870873	3.1395	17.2084	15.2526	179
chr1	6871823	6872074	1.57518	2.72511	1.61948	1
chr1	6872366	6872719	2.99802	13.0832	11.2996	178
chr1	6873364	6873512	1.83416	3.9211	2.69547	84
chr1	6873897	6874147	2.48334	8.91774	7.34149	145
chr1	6874519	6874764	2.15463	5.93469	4.55085	220
chr1	6875024	6875197	2.26859	6.65897	5.22847	98
chr1	6877055	6877306	1.79998	3.94867	2.71848	77
chr1	6879862	6880032	1.8837	4.54423	3.26506	64
chr1	6881373	6881670	3.26089	16.6177	14.6849	119
chr1	6881865	6882090	2.09463	5.41623	4.07383	76
chr1	6882298	6883632	5.86932	55.8124	52.6843	311
chr1	6884462	6884907	3.388	17.4721	15.5054	307
chr1	6886138	6887035	3.57974	23.5887	21.3977	473
chr1	6894680	6894899	1.96612	4.66483	3.37661	111
chr1	6898560	6900068	3.27976	21.9337	19.8016	649
chr1	6904059	6904295	2.10024	6.82046	5.38053	100
chr1	6904477	6904922	1.90078	5.17507	3.85132	314
chr1	6910769	6911210	2.1987	6.93298	5.48545	269
chr1	6916687	6916996	2.3023	8.03987	6.52503	203
chr1	6920781	6920965	2.04296	5.42551	4.08241	110
chr1	6923936	6924309	4.27577	29.5833	27.1992	189
chr1	6926898	6927053	1.54024	2.47153	1.394	1
chr1	6927572	6927788	2.52209	10.4375	8.77959	100
chr1	6937623	6937909	1.67553	3.50079	2.31428	167
chr1	6939199	6940050	4.79959	39.4575	36.7784	369
chr1	6940480	6941301	2.84944	14.7805	12.9217	331
chr1	6941988	6942914	2.622	10.6734	9.00315	560
chr1	6944954	6945700	3.17863	14.6052	12.7546	247
chr1	6946407	6946863	2.59101	8.81919	7.2492	80
chr1	6947499	6947729	1.62207	2.91604	1.78753	219
chr1	6948430	6948604	1.78994	3.30816	2.14161	73
chr1	6948778	6949143	3.3553	17.254	15.2955	231
chr1	6956322	6956544	2.54139	11.1502	9.4565	113
chr1	6958068	6958249	2.08385	5.55405	4.19713	139
chr1	6958882	6960071	3.96648	24.7306	22.5015	790
chr1	6960237	6960865	2.81632	15.3795	13.4966	351
chr1	6964962	6965209	2.13486	6.54289	5.12134	153
chr1	6966629	6967069	3.70178	25.3386	23.0897	257
chr1	6970956	6971514	3.11808	15.6365	13.743	317
chr1	6995124	6995387	1.80021	4.27933	3.02018	131
chr1	6999717	7000062	2.73987	10.6192	8.95186	178
chr1	7000208	7000470	2.44423	8.94799	7.36989	108
chr1	7004417	7004574	2.33177	7.12272	5.66299	72
chr1	7016374	7016760	3.05053	14.7744	12.9161	268
chr1	7020483	7020678	1.76288	3.31585	2.14791	89
chr1	7023228	7023451	1.87522	4.8666	3.56249	122
chr1	7027845	7028097	2.185	5.98961	4.60307	93
chr1	7031760	7032090	2.33942	9.38969	7.78723	175
chr1	7034886	7035171	3.06007	12.4861	10.73	112
chr1	7037922	7038844	3.48882	18.3725	16.3717	402
chr1	7039979	7040321	3.52576	19.3322	17.2941	230
chr1	7040413	7040840	3.62138	22.9426	20.7738	291
chr1	7041426	7042076	2.39979	8.53537	6.99052	255
chr1	7043275	7043736	3.96612	30.7872	28.365	260
chr1	7053671	7053914	2.88937	12.0419	10.3061	134
chr1	7054223	7054416	1.7322	4.40641	3.14052	108
chr1	7060143	7060315	1.96271	4.89841	3.58949	52
chr1	7084208	7084484	2.62982	11.0323	9.34448	66
chr1	7085575	7086920	4.14975	28.9205	26.5578	326
chr1	7087007	7087329	1.99983	5.18731	3.85942	218
chr1	7087710	7088264	1.77426	4.3162	3.05474	281
chr1	7089069	7089383	2.42156	8.14205	6.62128	199
chr1	7089482	7090384	3.06072	14.0598	12.2333	519
chr1	7090651	7090901	2.5653	9.70936	8.09038	124
chr1	7097043	7097312	2.99075	13.0379	11.2556	166
chr1	7099627	7099964	2.6507	12.1078	10.3686	136
chr1	7105786	7106166	2.98941	13.2189	11.4296	228
chr1	7118191	7118354	1.81185	3.60684	2.41125	118
chr1	7121650	7121992	3.31105	14.5431	12.6956	189
chr1	7128540	7128895	4.18184	30.9236	28.4965	231
chr1	7138080	7138411	1.61725	2.93872	1.80855	155
chr1	7139488	7139705	2.59513	11.0962	9.40547	126
chr1	7139969	7140423	2.33209	7.61707	6.12791	226
chr1	7140991	7142333	2.63718	11.3909	9.68572	1115
chr1	7142518	7143078	3.7186	23.4391	21.2551	311
chr1	7143318	7143505	2.08935	5.68097	4.31655	100
chr1	7143794	7144033	2.1854	6.31468	4.90586	117
chr1	7146318	7146727	1.80021	4.27933	3.02018	64
chr1	7149677	7150179	3.7142	21.6234	19.5024	261
chr1	7150310	7150891	2.31265	7.26018	5.79272	336
chr1	7154276	7154730	3.975	23.1332	20.9595	135
chr1	7160191	7161180	4.47058	38.2621	35.6178	387
chr1	7166815	7167008	2.68481	12.1999	10.456	112
chr1	7167948	7168177	2.98051	14.1047	12.2744	102
chr1	7176500	7176775	2.2226	7.18976	5.72663	72
chr1	7178628	7179594	2.17594	7.21901	5.75391	422
chr1	7231707	7231986	2.75124	11.6835	9.96385	175
chr1	7233474	7233776	1.89441	4.22234	2.97318	132
chr1	7235808	7236368	2.13638	6.85807	5.41613	176
chr1	7238295	7238853	3.7674	25.6206	23.363	353
chr1	7239299	7239986	2.73114	10.4029	8.74725	593
chr1	7240381	7240855	2.50338	8.61683	7.05796	347
chr1	7241095	7241261	1.98328	4.66627	3.37757	119
chr1	7242465	7243011	3.15872	14.2755	12.4383	144
chr1	7248038	7248974	4.66418	35.7009	33.1314	568
chr1	7250460	7251294	3.48151	22.7775	20.6152	250
chr1	7251682	7251885	2.64065	9.86673	8.23913	105
chr1	7261506	7261692	2.46538	8.25987	6.73196	117
chr1	7267256	7268227	5.10692	46.9711	44.0822	671
chr1	7270066	7270237	2.10152	5.25418	3.91818	44
chr1	7270347	7270596	2.20659	5.99256	4.60553	112
chr1	7270745	7271021	1.59986	2.57947	1.48801	271
chr1	7271582	7271788	2.08385	5.55405	4.19713	89
chr1	7272257	7272642	3.96648	24.7306	22.5015	229
chr1	7284885	7285026	1.83771	4.56881	3.28548	104
chr1	7310363	7310523	2.36845	7.57722	6.09036	132
chr1	7311357	7311564	2.41779	7.98794	6.47651	128
chr1	7312407	7312805	3.38054	16.0683	14.1574	185
chr1	7321219	7321460	1.81185	3.60684	2.41125	179
chr1	7322081	7322244	1.82407	3.87065	2.65327	108
chr1	7322558	7323153	3.57974	23.5887	21.3977	230
chr1	7323309	7323546	3.51564	19.7377	17.6853	116
chr1	7324337	7324673	2.40101	8.67315	7.11117	238
chr1	7328953	7329340	1.56552	2.80035	1.6847	133
chr1	7329959	7330128	2.11783	6.83816	5.3974	84
chr1	7334165	7334677	2.71028	10.442	8.78379	161
chr1	7335451	7335840	2.70524	10.2501	8.6014	218
chr1	7335988	7336342	1.99327	5.49791	4.1491	193
chr1	7336554	7337903	4.30927	29.2281	26.855	1119
chr1	7338648	7338821	1.99164	4.62097	3.33403	101
chr1	7338971	7340053	5.10692	46.9711	44.0822	708
chr1	7340196	7342421	8.95737	103.579	99.2535	586
chr1	7342523	7342701	1.84705	3.91421	2.69028	49
chr1	7348345	7348974	1.90078	5.17507	3.85132	341
chr1	7350353	7350803	2.57157	11.2254	9.52757	293
chr1	7365319	7366872	4.81468	38.5613	35.9076	1336
chr1	7367844	7368150	1.8837	4.54423	3.26506	112
chr1	7368258	7369370	3.31522	17.4244	15.4591	776
chr1	7369674	7369999	3.77745	24.403	22.1864	167
chr1	7370099	7371883	5.27314	41.3612	38.6301	1088
chr1	7374002	7374147	2.30154	7.07689	5.61959	60
chr1	7378038	7378828	2.622	10.6734	9.00315	560
chr1	7382211	7383135	5.98598	63.0244	59.7079	283
chr1	7383858	7384126	1.92625	4.22158	2.97318	178
chr1	7386692	7386904	2.08871	5.87171	4.49412	80
chr1	7388362	7389040	5.16461	35.0921	32.5408	408
chr1	7391596	7391922	3.12628	12.6578	10.8928	100
chr1	7396763	7397275	2.78799	11.0756	9.38564	112
chr1	7397571	7398291	2.15598	6.8804	5.43659	406
chr1	7398485	7398693	2.10566	5.57245	4.21379	70
chr1	7400477	7401631	4.53992	34.7234	32.1825	915
chr1	7401822	7402220	2.61368	10.3144	8.6621	184
chr1	7402470	7402718	2.05447	4.83305	3.53723	107
chr1	7405988	7406139	2.39573	7.08135	5.62401	105
chr1	7407817	7408112	1.73846	4.39012	3.12466	164
chr1	7442898	7443099	2.37374	6.96869	5.5187	73
chr1	7443712	7444408	3.29499	19.6784	17.6269	187
chr1	7448329	7448612	3.19492	14.7065	12.8513	158
chr1	7450725	7451008	2.7469	11.3239	9.62138	125
chr1	7456548	7456862	1.94003	4.85637	3.55671	140
chr1	7458196	7458372	1.71791	3.16904	2.01351	83
chr1	7470165	7470883	3.48959	17.2007	15.2458	241
chr1	7479061	7479273	3.47438	21.55	19.431	96
chr1	7479425	7479566	1.76566	3.70404	2.49613	114
chr1	7480711	7482057	4.66418	35.7009	33.1314	1135
chr1	7483712	7483855	1.95695	4.61801	3.33181	59
chr1	7488599	7489151	3.64813	22.155	20.0144	166
chr1	7490590	7490800	1.91191	4.85645	3.55671	115
chr1	7491131	7491723	2.60482	9.95513	8.32157	219
chr1	7493277	7493418	2.05726	6.15942	4.76422	107
chr1	7493996	7494447	3.49766	18.431	16.4274	210
chr1	7496512	7497249	2.6836	14.2549	12.4182	544
chr1	7499703	7499863	2.39909	7.22902	5.76342	119
chr1	7506869	7507021	1.87123	4.54869	3.26835	78
chr1	7507328	7507840	2.41332	9.5393	7.92861	302
chr1	7508704	7509067	2.2927	7.38418	5.90833	231
chr1	7515103	7515311	2.43026	8.59286	7.03533	146
chr1	7521549	7521713	2.18092	5.75355	4.38646	81
chr1	7529694	7529852	2.32357	6.83298	5.39289	80
chr1	7530905	7531305	2.11247	6.20662	4.80677	266
chr1	7533312	7534151	2.9529	13.1731	11.3855	557
chr1	7537837	7538152	3.94345	25.9346	23.666	130
chr1	7538515	7538954	2.9837	13.7491	11.9344	227
chr1	7539442	7539635	2.12883	5.38932	4.04783	115
chr1	7539954	7540391	6.10678	50.9797	47.9838	293
chr1	7554408	7554746	2.18888	6.54985	5.1276	121
chr1	7565682	7566404	2.68815	11.2671	9.56794	563
chr1	7569733	7571293	4.59879	33.5666	31.06	1125
chr1	7573683	7574015	4.16236	27.2702	24.9587	206
chr1	7580979	7581120	1.59068	2.62713	1.53058	61
chr1	7588329	7588652	2.13486	6.54289	5.12134	185
chr1	7605139	7605779	3.64973	20.1736	18.1053	442
chr1	7609203	7609540	2.43026	8.59286	7.03533	247
chr1	7610016	7610452	2.97471	14.816	12.9553	175
chr1	7612425	7613027	3.64675	21.3982	19.2844	407
chr1	7626183	7626324	2.12993	5.29277	3.95496	89
chr1	7629418	7630252	4.38464	27.9238	25.5917	671
chr1	7641062	7641373	1.93857	5.1714	3.84908	151
chr1	7645491	7645632	1.87422	4.12136	2.88	32
chr1	7648957	7649380	5.31904	45.4433	42.5958	222
chr1	7653911	7654269	3.18298	15.4627	13.5765	200
chr1	7656214	7656403	2.48741	8.38519	6.85063	107
chr1	7659106	7660213	4.24096	30.214	27.809	579
chr1	7660316	7662920	6.37837	64.3149	60.9629	1639
chr1	7663100	7663864	3.68857	23.2108	21.0331	340
chr1	7664021	7664557	4.28019	29.0155	26.6479	151
chr1	7664644	7665301	4.2444	29.6454	27.2584	344
chr1	7666336	7666483	1.81597	3.83019	2.61491	92
chr1	7680090	7680489	2.76176	10.5826	8.9184	118
chr1	7687853	7688071	2.59431	8.98785	7.40775	102
chr1	7690584	7690742	1.95259	5.17292	3.84949	81
chr1	7692926	7693735	2.88783	15.618	13.726	130
chr1	7694142	7695056	3.8752	24.0755	21.8704	347
chr1	7695338	7696665	5.34585	49.7956	46.8297	1099
chr1	7697314	7697899	2.05726	6.15942	4.76422	486
chr1	7697999	7698169	2.00094	4.93017	3.6189	56
chr1	7698969	7699656	2.69026	12.5585	10.798	440
chr1	7699965	7700527	2.24685	6.99774	5.54564	456
chr1	7700807	7701136	1.73365	3.24222	2.08186	235
chr1	7701910	7702203	1.68234	2.89626	1.76954	2
chr1	7702985	7703545	3.78182	24.9569	22.7223	363
chr1	7703963	7704243	1.94573	4.80626	3.51172	227
chr1	7706055	7706568	2.21551	7.5875	6.09935	264
chr1	7732173	7732699	2.31722	9.34653	7.74659	376
chr1	7733988	7734157	1.85944	4.55432	3.27279	132
chr1	7734436	7734866	4.84403	40.1634	37.4641	240
chr1	7739569	7740258	3.11067	13.9786	12.1541	403
chr1	7753635	7753787	2.05258	5.19844	3.8684	46
chr1	7754076	7754400	3.78311	23.1445	20.9705	118
chr1	7757576	7757934	3.90045	30.468	28.0558	155
chr1	7758026	7758424	2.3137	7.87157	6.36722	202
chr1	7758957	7759146	2.02763	4.88727	3.5787	113
chr1	7760693	7761150	3.26114	14.9008	13.0383	129
chr1	7762357	7762609	2.48141	10.0137	8.37764	178
chr1	7763201	7763342	2.17759	6.59121	5.16547	58
chr1	7763550	7763933	3.22807	16.1826	14.2667	116
chr1	7781246	7781805	3.11808	15.6365	13.743	393
chr1	7782324	7782715	2.44072	8.7914	7.22256	77
chr1	7782854	7783089	1.9986	5.18049	3.85455	101
chr1	7787858	7788949	2.73474	10.2594	8.61033	380
chr1	7789137	7789626	3.31287	17.8469	15.8662	203
chr1	7802493	7802824	2.53453	8.79626	7.22657	104
chr1	7812271	7812645	2.15514	6.25044	4.84671	90
chr1	7815643	7815995	2.44423	8.94799	7.36989	256
chr1	7816686	7816951	1.94177	4.54058	3.26406	70
chr1	7821608	7822640	3.76003	23.4937	21.3067	706
chr1	7822887	7823241	3.50913	24.8997	22.6661	106
chr1	7824604	7824765	1.97852	4.89888	3.5898	40
chr1	7824856	7825151	2.33363	7.99561	6.48406	214
chr1	7830421	7830617	2.1529	5.82119	4.4499	89
chr1	7832539	7833245	3.24414	19.4856	17.4422	427
chr1	7833707	7833860	2.28965	6.89153	5.44758	50
chr1	7834029	7836242	4.64718	33.6004	31.0932	159
chr1	7836952	7837341	1.97172	4.86275	3.55903	121
chr1	7840741	7841018	3.16393	16.1597	14.2454	161
chr1	7845421	7845680	2.10284	5.45865	4.11431	181
chr1	7846263	7846668	3.47438	21.55	19.431	220
chr1	7847610	7848121	3.36258	17.9745	15.9876	299
chr1	7849682	7850048	3.31522	17.4244	15.4591	136
chr1	7851043	7851494	1.98773	5.80851	4.4385	109
chr1	7872854	7873172	3.25878	16.3889	14.4646	146
chr1	7873305	7874097	4.27276	34.9562	32.4082	207
chr1	7881249	7881634	3.39037	19.5252	17.4805	134
chr1	7884040	7885358	3.44979	19.9663	17.9054	674
chr1	7885464	7886667	5.39353	46.0337	43.1703	204
chr1	7887477	7888500	4.28139	27.5213	25.202	297
chr1	7888607	7890131	7.05669	75.0304	71.405	344
chr1	7894497	7894698	1.80978	4.26858	3.00995	157
chr1	7896163	7896325	2.13419	5.62049	4.2586	80
chr1	7896492	7897018	4.4308	27.9226	25.5906	250
chr1	7897524	7898260	5.4114	42.368	39.6075	233
chr1	7899922	7900566	3.66239	20.0083	17.945	232
chr1	7901456	7901626	2.18221	5.65251	4.28947	55
chr1	7904780	7905338	2.66644	11.1229	9.4303	305
chr1	7906705	7906981	2.71829	10.49	8.83022	192
chr1	7907108	7907503	3.08806	14.8316	12.9706	159
chr1	7909621	7910047	2.97152	13.8558	12.0371	230
chr1	7911585	7911877	1.91272	5.17258	3.84949	176
chr1	7914165	7914329	2.03394	5.8313	4.45844	83
chr1	7918976	7919312	4.59388	33.2057	30.7102	116
chr1	7920093	7920264	2.2733	7.03535	5.5808	55
chr1	7920374	7920842	1.94003	4.85637	3.55671	400
chr1	7933863	7934316	2.80226	12.872	11.0974	266
chr1	7935940	7937220	3.71681	20.877	18.7828	872
chr1	7938394	7939269	4.3953	35.1081	32.5556	377
chr1	7939529	7940082	4.67587	32.1609	29.6961	299
chr1	7940489	7940831	2.28492	7.69193	6.19769	90
chr1	7940963	7941148	2.49106	8.26608	6.73814	66
chr1	7941797	7942196	1.80823	3.58992	2.39787	120
chr1	7942599	7942900	1.93864	4.28081	3.02162	246
chr1	7943723	7943951	1.87522	4.8666	3.56249	159
chr1	7944392	7944861	2.42685	7.77351	6.27529	352
chr1	7947698	7948310	2.84648	13.7067	11.895	509
chr1	7949153	7949433	3.03269	13.2982	11.5045	147
chr1	7952656	7952949	2.05114	5.8426	4.46842	138
chr1	7954361	7954751	2.81024	12.5845	10.8233	205
chr1	7958365	7958736	2.74836	14.8065	12.9471	223
chr1	7961663	7962252	3.54549	18.2661	16.2686	372
chr1	7968549	7968858	2.6507	12.1078	10.3686	173
chr1	7974591	7975954	3.34735	18.3134	16.3135	1096
chr1	7978543	7979002	3.23338	17.915	15.9314	303
chr1	7979310	7979484	1.72447	3.3742	2.19764	76
[truncated: 20,747 more rows]

## Sheet: C) ZT4-Rep3 Peaks
Chromosome	Peak start	Peak end	Overall enrichment	p-value (-log10)	q-value (-log10)	Peak summit (relative to peak start)
chr1	2028	2233	2.2916	5.70971	4.35307	119
chr1	2373	2805	2.35459	6.2405	4.84731	247
chr1	2902	3726	6.22858	44.5151	41.7334	292
chr1	8782	8980	2.56168	7.77371	6.2889	75
chr1	9519	9841	3.89927	20.4661	18.4498	179
chr1	13550	13921	2.67774	10.0873	8.47922	233
chr1	14015	14399	5.88731	39.5363	36.8966	165
chr1	14677	15086	3.61736	16.0098	14.151	267
chr1	15173	15590	4.03416	20.1477	18.1425	181
chr1	15882	16106	2.9099	10.8945	9.24856	86
chr1	16504	17006	5.62571	32.8469	30.4054	208
chr1	19201	19353	1.97687	4.20656	2.9621	62
chr1	19998	21772	7.62394	70.5135	67.0305	805
chr1	22528	22698	1.80065	3.0871	1.94443	135
chr1	22932	23214	2.12811	5.08016	3.76822	221
chr1	33126	33808	3.18277	12.3449	10.6364	320
chr1	37900	38347	2.93485	10.4763	8.84947	305
chr1	44871	45044	2.18877	4.92491	3.62458	54
chr1	46747	46916	2.16947	6.86022	5.42893	98
chr1	49216	49460	2.71088	8.6597	7.12503	78
chr1	51136	52119	3.43722	17.106	15.2065	664
chr1	52711	52857	2.31405	5.80918	4.44563	43
chr1	55299	55807	2.75027	10.5153	8.88574	161
chr1	56468	57456	4.07386	22.361	20.2821	629
chr1	59025	59356	1.969	4.59503	3.32046	294
chr1	59599	60196	2.94386	10.3369	8.71988	116
chr1	61249	61446	1.59184	2.45456	1.38161	104
chr1	67563	68954	4.93258	31.4809	29.078	876
chr1	74681	75049	2.31576	6.42665	5.02255	305
chr1	75346	75555	2.34094	7.6693	6.19051	142
chr1	77619	77863	2.48521	7.67602	6.19573	142
chr1	78214	78401	1.86539	3.63626	2.44207	52
chr1	81945	82095	2.50069	7.33233	5.87292	82
chr1	82931	83115	2.69792	8.59617	7.06551	61
chr1	87151	87442	2.14412	4.63461	3.35614	241
chr1	88301	88923	4.02144	21.1978	19.1577	360
chr1	91220	91450	1.97189	4.43967	3.17675	29
chr1	97317	97528	3.1398	12.3246	10.6165	121
chr1	99170	99656	3.36395	13.9473	12.1722	85
chr1	101890	102132	2.78782	12.0926	10.3903	111
chr1	102588	103009	2.65466	9.01061	7.45726	278
chr1	103685	104422	2.85406	11.4721	9.79731	495
chr1	106166	106600	5.31954	34.207	31.7241	202
chr1	106949	107132	2.1447	4.94905	3.647	89
chr1	107507	108614	4.46551	27.5228	25.2393	349
chr1	108808	109319	2.00259	5.46583	4.12632	228
chr1	113878	114326	4.17967	24.1752	21.9973	257
chr1	115992	117277	4.97173	38.3967	35.7913	967
chr1	118474	118828	3.52188	15.2545	13.4216	163
chr1	120523	120970	2.57117	7.52316	6.05334	130
chr1	121071	121232	2.1725	5.9241	4.55219	64
chr1	130551	131526	2.3516	7.60691	6.13144	104
chr1	135780	136117	7.62178	73.0263	69.4818	163
chr1	138171	138361	2.60763	7.38897	5.92631	84
chr1	139940	140658	3.5034	19.415	17.4335	554
chr1	141718	142194	6.22719	49.6778	46.7537	163
chr1	145748	146990	6.61688	53.603	50.5722	664
chr1	147671	148100	3.26355	13.8393	12.0661	277
chr1	152458	152662	2.74295	8.48456	6.96002	101
chr1	155971	156990	5.86971	41.8907	39.183	434
chr1	158541	159950	9.48899	104.175	99.8483	1044
chr1	162474	163458	3.31244	13.0123	11.2684	400
chr1	168326	168615	4.91971	26.8808	24.6176	162
chr1	172902	173778	2.85505	12.0072	10.3077	303
chr1	176887	177159	3.19051	12.3851	10.6758	126
chr1	178595	179710	2.7037	8.4626	6.94024	972
chr1	179846	180390	2.47167	6.77673	5.35013	136
chr1	181003	181202	2.2028	5.64381	4.2913	114
chr1	182054	182776	6.67597	54.9045	51.8379	510
chr1	182870	183734	6.55673	52.7548	49.7471	577
chr1	184407	185157	3.75604	16.7468	14.8595	503
chr1	186940	187205	2.94557	10.3455	8.72747	161
chr1	190209	190420	2.51025	6.95162	5.51585	97
chr1	193881	194447	2.19369	6.57763	5.16445	492
chr1	194587	195921	4.2854	23.6359	21.4767	1140
chr1	198334	199097	4.7732	32.1613	29.7387	355
chr1	199299	199862	3.57641	16.7619	14.874	199
chr1	201560	201995	2.09513	4.82919	3.53561	298
chr1	204241	205087	4.81966	32.1328	29.7124	708
chr1	206056	206251	2.17609	5.40836	4.07348	75
chr1	206687	207391	2.46125	8.37305	6.8555	553
chr1	207502	208251	4.83747	44.2078	41.4354	140
chr1	209156	209313	2.13971	5.34001	4.00916	38
chr1	210570	211058	4.01546	19.483	17.4999	134
chr1	212731	212983	2.51658	6.98025	5.54225	140
chr1	223126	223395	2.7935	9.91542	8.3165	141
chr1	224341	224941	2.64842	8.03979	6.53973	456
chr1	225420	225595	2.29062	6.18271	4.79352	33
chr1	225722	226272	2.9714	10.4747	8.84817	123
chr1	227133	228922	5.07291	42.7331	40.0027	184
chr1	232394	232768	1.96767	4.67269	3.39209	121
chr1	237670	238217	8.19893	88.7921	84.8558	255
chr1	239326	239981	8.13235	71.8386	68.3239	241
chr1	248444	249154	3.26344	16.6351	14.7528	461
chr1	254490	254796	2.90001	10.1163	8.50714	178
chr1	255226	255372	2.30626	5.65355	4.30011	69
chr1	258629	258843	3.39035	12.4987	10.7772	111
chr1	262544	262879	4.52449	34.2818	31.7976	149
chr1	266210	266384	2.37094	5.67582	4.32154	98
chr1	267916	268062	2.09805	4.4466	3.18318	86
chr1	269680	269854	1.92025	3.95451	2.73246	121
chr1	270744	270894	1.85699	3.23462	2.07818	33
chr1	274647	275034	2.50251	7.62392	6.14654	194
chr1	282344	282568	2.01195	3.82369	2.61178	99
chr1	291434	291901	4.46324	31.9107	29.4958	268
chr1	292630	293471	4.30665	24.9727	22.7692	617
chr1	294996	295215	2.63875	7.68298	6.2023	106
chr1	298022	298683	2.61723	10.7944	9.15542	551
chr1	300977	301145	2.20774	5.00381	3.6974	63
chr1	302182	303600	6.38737	53.3878	50.3618	576
chr1	306335	306538	2.6538	7.75127	6.2673	117
chr1	309096	309397	3.90367	19.4097	17.4286	148
chr1	310051	310307	2.24944	6.0968	4.71375	62
chr1	315889	316090	2.56137	7.47719	6.00962	110
chr1	319384	319586	2.31477	5.56816	4.22166	103
chr1	324878	325448	1.91957	4.42724	3.16583	78
chr1	337742	338321	2.6226	7.91721	6.42481	121
chr1	342225	342543	6.40979	51.7778	48.7965	143
chr1	344911	345360	2.9831	10.9115	9.26519	112
chr1	345478	345791	1.96293	4.98316	3.67853	293
chr1	352465	352779	2.03335	4.5492	3.27704	176
chr1	356392	356612	2.76752	8.76748	7.22837	97
chr1	356766	357014	2.40614	6.74055	5.31683	110
chr1	363113	363734	2.52376	8.16127	6.65384	577
chr1	363865	365025	5.12143	34.8129	32.3117	922
chr1	367463	368120	2.76099	9.40676	7.83384	221
chr1	368306	368540	2.053	4.16781	2.9277	44
chr1	368626	368794	2.15333	5.19648	3.87572	116
chr1	369741	370056	3.65582	16.966	15.0696	191
chr1	373157	373514	3.30897	13.8728	12.099	173
chr1	389579	389739	1.63914	3.00157	1.86916	140
chr1	401824	402069	1.97873	4.12886	2.8905	80
chr1	411615	411786	2.29263	5.83394	4.46838	50
chr1	414547	415165	4.16027	25.217	23.0058	414
chr1	418207	418810	3.18772	11.3279	9.66522	393
chr1	419955	420576	6.11332	54.8442	51.7797	250
chr1	424481	424966	2.82931	11.4979	9.82181	303
chr1	425144	425322	1.92224	3.4027	2.22996	78
chr1	426148	427186	9.99965	91.9976	87.9864	634
chr1	428287	428460	2.35459	6.2405	4.84731	104
chr1	430603	431447	5.82452	41.6076	38.9081	550
chr1	434104	434805	3.77974	18.1739	16.2351	538
chr1	436825	437250	3.24576	12.6708	10.9443	114
chr1	439945	440545	1.92039	3.87547	2.6597	31
chr1	442858	443141	1.91978	4.26993	3.02106	112
chr1	446136	447422	4.67892	27.8864	25.5913	147
chr1	452750	453279	4.4056	26.8245	24.5626	152
chr1	455464	455763	2.13347	5.41225	4.07611	80
chr1	461431	461895	2.5209	7.57333	6.09932	167
chr1	463503	463931	4.71404	29.7629	27.4114	229
chr1	464462	464668	2.08244	4.38274	3.12489	39
chr1	465253	465933	2.66152	8.10181	6.59846	272
chr1	467534	469806	6.39827	65.363	62.0177	1973
chr1	471428	472232	4.0536	23.9335	21.7641	664
chr1	473601	473828	2.25928	6.03007	4.65094	110
chr1	476444	476730	2.04691	4.23707	2.991	144
chr1	476861	477125	3.40796	14.6376	12.8284	129
chr1	478923	479276	3.13072	12.6823	10.9555	235
chr1	480654	480847	2.32888	5.87475	4.50651	140
chr1	482066	482266	1.75566	3.03539	1.89824	28
chr1	483268	483598	2.3628	7.54524	6.07322	127
chr1	483878	484278	3.08449	12.426	10.7144	136
chr1	484956	485175	2.0005	3.95771	2.73481	113
chr1	485520	486418	3.60505	21.0989	19.0619	267
chr1	486560	486948	3.34673	15.6382	13.7922	255
chr1	487627	488664	4.58629	25.705	23.4786	886
chr1	488853	489055	1.79104	2.91726	1.79295	178
chr1	490721	490890	2.24944	6.0968	4.71375	56
chr1	492956	493493	2.73531	9.43891	7.8638	399
chr1	498511	498685	1.92	4.11236	2.8765	49
chr1	498869	499305	2.49967	9.43863	7.8638	80
chr1	501339	501760	6.35003	60.1353	56.9291	161
chr1	501997	502250	2.2208	5.50637	4.16278	113
chr1	504124	504451	3.08732	16.6126	14.7316	142
chr1	506425	506588	2.45283	6.55454	5.14236	90
chr1	515390	515786	4.63741	25.6701	23.4445	180
chr1	516733	517252	3.50408	13.9738	12.1981	250
chr1	517733	518281	4.78469	30.2103	27.8462	357
chr1	521769	522190	2.22303	6.30025	4.90439	114
chr1	537431	537907	4.24441	25.7751	23.5467	249
chr1	544400	544662	3.58809	15.608	13.7644	170
chr1	544969	545591	6.88045	64.1985	60.8844	344
chr1	552563	553103	2.3628	7.54524	6.07322	117
chr1	554228	554536	2.31091	5.67361	4.31936	206
chr1	554728	555466	3.63768	20.0926	18.0888	525
chr1	555882	557246	2.60161	10.8404	9.20043	215
chr1	558775	559008	2.55117	7.42927	5.96454	103
chr1	559120	559295	1.94501	3.73503	2.53111	128
chr1	559464	560910	4.49461	33.0957	30.6466	262
chr1	562960	563244	2.3516	7.60691	6.13144	100
chr1	563475	564283	3.43368	15.7005	13.8509	662
chr1	564568	565999	3.32218	13.2827	11.532	274
chr1	568122	568617	3.03056	12.5114	10.7896	168
chr1	571103	571696	3.89927	20.4661	18.4498	355
chr1	571824	572204	5.37888	34.9393	32.4349	245
chr1	574782	575278	3.05383	11.8632	10.1765	381
chr1	575365	575931	2.3746	7.48434	6.01608	309
chr1	583925	584245	3.61958	17.2564	15.3511	121
chr1	588108	588287	2.4028	6.06839	4.68747	94
chr1	590879	591490	5.76037	46.843	43.9969	418
chr1	593338	593509	1.97189	4.43967	3.17675	118
chr1	598755	598954	3.00881	12.0021	10.3033	104
chr1	602262	602557	2.31189	7.86028	6.37058	202
chr1	606670	606886	3.03109	10.7713	9.13294	86
chr1	614687	614919	2.47266	6.36547	4.96503	89
chr1	616527	617120	3.78263	17.9294	15.9992	351
chr1	618084	618317	1.87378	4.1933	2.95071	81
chr1	621157	621588	3.84025	21.4347	19.3871	126
chr1	622915	623281	2.37225	6.8333	5.40324	253
chr1	623545	623910	3.16011	12.4327	10.7179	176
chr1	625709	625866	2.49767	6.89471	5.46117	63
chr1	630184	630360	2.37225	6.8333	5.40324	65
chr1	633447	633931	2.60875	7.39397	5.9312	203
chr1	634120	635307	5.16672	30.0015	27.6432	491
chr1	644519	644802	3.10118	14.5196	12.721	146
chr1	644917	645120	1.99939	4.2184	2.97322	60
chr1	651844	652304	2.12198	5.55753	4.21151	412
chr1	652649	653133	4.10557	21.6937	19.6382	131
chr1	653285	653709	2.8145	9.33592	7.76789	317
chr1	658157	658358	2.60915	7.54826	6.07606	80
chr1	662326	662739	3.77802	17.6434	15.7236	97
chr1	669806	669995	2.94105	10.8782	9.23369	83
chr1	671236	671500	2.70738	10.5863	8.95376	132
chr1	672713	673439	4.64722	27.3665	25.0874	434
chr1	677213	677444	2.47765	7.2207	5.76737	118
chr1	692347	692995	4.5233	25.9795	23.7446	270
chr1	698708	699024	2.92839	9.15464	7.59442	233
chr1	701024	701489	4.98163	36.7121	34.1551	237
chr1	706544	707467	4.63182	27.9283	25.6326	646
chr1	711748	712062	3.83795	18.2363	16.2961	173
chr1	727377	727883	3.92715	18.4527	16.504	150
chr1	728145	728535	3.1137	12.3867	10.6772	199
chr1	728677	728954	2.44432	7.19389	5.74188	186
chr1	737925	738762	4.93966	32.223	29.7986	210
chr1	739148	739693	3.21948	14.0143	12.232	281
chr1	754264	754419	2.22303	6.30025	4.90439	84
chr1	760617	760826	1.7323	3.23593	2.07912	80
chr1	766806	767226	3.346	14.0745	12.2874	235
chr1	767729	768069	3.59385	16.3728	14.4979	243
chr1	768169	768413	2.76672	8.93189	7.38456	126
chr1	769471	769676	3.20089	13.487	11.7263	76
chr1	770596	771129	1.81052	3.32979	2.16333	275
chr1	771422	771651	1.67365	2.80477	1.69205	92
chr1	773021	773435	2.76066	9.07006	7.51377	242
chr1	780191	780571	2.7162	8.35933	6.84239	264
chr1	785406	787174	3.07995	15.5685	13.7281	1206
chr1	789044	789343	2.4689	7.72948	6.2465	111
chr1	789863	790118	2.86477	9.58225	7.99992	72
chr1	792912	793335	2.0268	4.70143	3.41748	178
chr1	795364	795520	2.32792	6.36369	4.96328	61
chr1	798844	799180	2.71114	9.47353	7.89629	223
chr1	806992	807360	3.26919	15.5965	13.7533	166
chr1	813119	813397	2.90544	8.87043	7.32613	150
chr1	819368	819674	3.35191	14.7766	12.9634	170
chr1	824266	824538	5.16672	30.0015	27.6432	156
chr1	830257	830651	2.54271	8.69804	7.16159	286
chr1	835389	835851	2.69838	10.0487	8.44195	335
chr1	844195	844527	2.4512	6.54728	5.13583	80
chr1	847606	847992	3.40796	14.6376	12.8284	159
chr1	849809	850102	3.32472	13.0748	11.329	102
chr1	850579	850810	2.50251	7.62392	6.14654	140
chr1	850932	851083	1.99265	3.92628	2.70622	46
chr1	851636	852466	3.39241	19.314	17.3368	691
chr1	853708	854011	3.09815	11.9018	10.213	184
chr1	859767	859968	2.77393	9.13577	7.57659	130
chr1	860208	860355	2.03588	4.37641	3.11876	91
chr1	863831	865560	3.79802	27.1758	24.9034	1492
chr1	867719	869015	4.09784	21.0755	19.04	657
chr1	877626	877876	2.43969	6.90109	5.46701	179
chr1	883471	883679	2.08982	6.07234	4.69103	121
chr1	888068	888340	2.39685	5.91218	4.54158	193
chr1	889945	890325	3.00973	12.9646	11.2253	256
chr1	892403	892899	2.64995	7.89045	6.39966	105
chr1	896340	896863	7.40873	60.0914	56.8874	261
chr1	897318	898949	4.44827	26.7846	24.5245	641
chr1	899587	900277	7.97223	76.5502	72.9174	409
chr1	900429	901113	3.5442	19.4584	17.4761	164
chr1	902761	904189	3.69388	17.4317	15.5192	441
chr1	907353	907546	1.75226	3.63446	2.44156	112
chr1	909509	909732	2.03248	4.08579	2.85207	187
chr1	917947	918322	3.47676	17.824	15.8981	138
chr1	922171	922549	3.0263	11.9073	10.2159	137
chr1	927027	927466	3.0402	12.9561	11.2189	154
chr1	928377	928897	2.38895	6.1391	4.75344	38
chr1	929704	930191	2.64325	9.7269	8.13845	348
chr1	930527	931236	6.48232	51.8166	48.8337	388
chr1	931462	932482	6.62135	50.006	47.0754	360
chr1	932751	933115	2.5631	7.92827	6.43543	290
chr1	933315	933605	1.87055	3.95522	2.73263	32
chr1	937510	937883	2.63349	9.05191	7.49621	117
chr1	944398	944664	2.41203	7.95489	6.46002	134
chr1	952042	952278	2.30361	7.20863	5.75593	84
chr1	952855	953235	4.14119	23.3509	21.2232	232
chr1	954329	954561	2.66684	9.54934	7.96782	117
chr1	956490	957332	4.83139	31.5277	29.1242	170
chr1	957906	958371	3.60828	17.4366	15.5231	144
chr1	960733	961125	2.8517	10.4007	8.77852	161
chr1	961315	961984	2.64728	8.34686	6.83078	540
chr1	966737	967095	2.70362	8.13826	6.63233	172
chr1	970457	970605	1.82369	3.7311	2.52777	71
chr1	970698	970912	2.46088	7.13922	5.69078	120
chr1	972818	973394	4.47611	25.0666	22.8607	363
chr1	974814	975297	4.46619	25.3235	23.1091	207
chr1	975404	975654	2.03491	4.55628	3.28385	120
chr1	976531	976722	2.81264	9.4995	7.92146	109
chr1	977954	979624	4.77406	33.8533	31.38	1247
chr1	981909	982619	4.70895	29.0652	26.7342	204
chr1	983341	984714	5.44276	43.3592	40.6105	338
chr1	990884	991184	2.13514	4.39166	3.13327	202
chr1	993293	993458	2.41891	6.53608	5.12546	64
chr1	1000601	1001235	3.69005	18.6744	16.7184	499
chr1	1004634	1004794	2.10674	4.68206	3.39997	32
chr1	1011118	1011378	4.33741	23.9432	21.7728	138
chr1	1017718	1018151	3.06807	10.9537	9.30384	317
chr1	1022158	1022388	3.21948	14.0143	12.232	136
chr1	1022634	1022978	2.58901	8.50816	6.98258	133
chr1	1023814	1024047	2.99181	10.7665	9.12854	125
chr1	1024171	1024606	3.83501	18.7503	16.7922	184
chr1	1028269	1028476	2.11668	5.63053	4.27967	97
chr1	1028778	1029459	4.24846	24.3109	22.1288	361
chr1	1030467	1031102	4.14291	26.2602	24.0162	181
chr1	1040220	1040477	3.44494	14.1438	12.354	182
chr1	1043944	1044098	2.25371	5.19433	3.87501	84
chr1	1044710	1045234	3.66235	17.7542	15.8308	139
chr1	1050006	1050193	2.58572	7.89132	6.40026	46
chr1	1059330	1059541	3.27389	11.9494	10.2532	107
chr1	1070855	1071555	3.73078	19.69	17.6992	118
chr1	1072918	1073234	2.40102	6.5851	5.17138	171
chr1	1080556	1081101	2.18681	5.78316	4.42061	369
chr1	1084435	1084977	3.38892	15.6666	13.8188	397
chr1	1085685	1086210	2.5597	9.23429	7.6708	460
chr1	1096201	1096396	3.27812	12.4033	10.6934	92
chr1	1096660	1097042	3.00973	12.9646	11.2253	182
chr1	1101715	1102120	2.56137	7.47719	6.00962	328
chr1	1102823	1103555	4.50782	27.1591	24.8878	496
chr1	1103944	1104470	2.63349	9.05191	7.49621	457
chr1	1106113	1106351	2.0489	4.24527	2.99894	199
chr1	1108578	1109019	3.15343	16.0863	14.2259	195
chr1	1109107	1109532	3.12798	12.4644	10.7448	287
chr1	1114223	1114449	2.71937	9.02806	7.47406	141
chr1	1123338	1123560	3.59855	16.644	14.7614	115
chr1	1129284	1129745	4.00026	23.3002	21.1736	265
chr1	1130215	1130384	1.96087	3.88302	2.66636	46
chr1	1130632	1131106	3.64944	16.9303	15.0352	136
chr1	1131302	1131617	2.33132	6.38015	4.97837	211
chr1	1131720	1132127	2.67822	11.2012	9.54206	143
chr1	1132218	1132957	3.68821	18.1579	16.22	621
chr1	1133218	1133477	2.24015	6.16411	4.77714	154
chr1	1133677	1134891	4.06213	20.5876	18.5675	117
chr1	1135408	1135853	3.21948	14.0143	12.232	124
chr1	1138834	1139172	2.68754	10.6247	8.99077	195
chr1	1139304	1140095	2.85505	12.0072	10.3077	629
chr1	1143010	1143329	2.11668	5.63053	4.27967	101
chr1	1143523	1143669	2.07119	4.62489	3.34701	109
chr1	1143827	1144067	2.43834	7.02942	5.58828	100
chr1	1145142	1146042	5.42832	37.1445	34.5752	214
chr1	1146348	1147091	4.88085	31.5018	29.0986	360
chr1	1147479	1147711	1.69621	3.12363	1.97794	20
chr1	1148499	1148791	2.83072	10.2876	8.67258	81
chr1	1157856	1158070	3.05788	12.0813	10.3796	100
chr1	1158909	1159304	1.91967	4.34862	3.09329	317
chr1	1164786	1165141	3.17084	11.8689	10.1822	196
chr1	1169397	1169874	3.07148	14.5233	12.7233	290
chr1	1170041	1170223	2.41403	7.30693	5.8486	112
chr1	1171444	1171969	3.25116	12.9129	11.1811	245
chr1	1172760	1173423	5.47455	35.5101	32.9887	202
chr1	1174226	1174528	4.51151	26.5458	24.2924	111
chr1	1176390	1176605	2.83813	8.75066	7.21187	105
chr1	1183608	1183968	2.82685	10.9619	9.31106	198
chr1	1185339	1185822	4.33181	29.3923	27.0521	229
chr1	1188203	1189080	8.74226	85.121	81.2699	191
chr1	1191336	1191589	3.89927	20.4661	18.4498	139
chr1	1193848	1194067	3.55847	14.9668	13.1497	117
chr1	1197696	1198293	4.51151	26.5458	24.2924	411
chr1	1201211	1201782	3.18213	14.0041	12.2238	170
chr1	1201912	1202274	4.33429	26.6681	24.4113	191
chr1	1205783	1206150	2.47408	6.64902	5.23121	48
chr1	1215520	1216094	3.77686	16.0748	14.2149	440
chr1	1220768	1221365	4.79489	30.9521	28.5659	362
chr1	1224291	1224802	2.41203	7.95489	6.46002	383
chr1	1226326	1226641	2.34753	5.83146	4.46705	89
chr1	1233185	1233543	4.21478	21.1452	19.1071	198
chr1	1233641	1233950	2.93485	10.4763	8.84947	117
chr1	1236007	1236685	2.88058	10.9141	9.26634	383
chr1	1238991	1239391	2.03335	4.5492	3.27704	271
chr1	1240186	1240474	3.09867	13.1047	11.358	118
chr1	1248872	1249418	4.50782	27.1591	24.8878	206
chr1	1261451	1261636	2.52175	7.29066	5.83366	81
chr1	1272439	1272749	2.65466	9.01061	7.45726	193
chr1	1274011	1274380	4.74697	32.6548	30.2173	189
chr1	1279179	1279372	2.62238	7.14674	5.69773	110
chr1	1286499	1286806	3.70185	22.8049	20.7096	130
chr1	1291136	1291289	2.13437	4.38866	3.13043	103
chr1	1291804	1292114	2.01321	5.08315	3.77062	199
chr1	1294295	1294724	4.3918	22.4062	20.3264	216
chr1	1299004	1299247	3.08566	13.0287	11.2843	143
chr1	1303065	1303493	2.54271	8.69804	7.16159	115
chr1	1305936	1306680	2.49467	7.02185	5.58094	228
chr1	1307920	1308225	1.92012	4.03347	2.80438	25
chr1	1308597	1308816	3.44095	14.8174	13.0035	120
chr1	1312844	1313234	2.82862	11.3199	9.65731	90
chr1	1333521	1333896	2.43892	7.84005	6.35139	112
chr1	1337792	1338109	1.92	4.11236	2.8765	276
chr1	1338481	1338822	2.70158	9.42189	7.84851	93
chr1	1343639	1344116	3.12727	13.4738	11.7171	260
chr1	1344733	1344999	2.9714	10.4747	8.84817	132
chr1	1349790	1350128	2.72826	10.5498	8.91886	258
chr1	1355490	1356059	3.77802	17.6434	15.7236	159
chr1	1361956	1362140	2.23185	7.02232	5.58126	123
chr1	1362291	1362534	2.78833	9.37728	7.80659	64
chr1	1379184	1379388	2.63349	9.05191	7.49621	119
chr1	1407540	1407686	1.98506	3.89583	2.67726	115
chr1	1410820	1411124	3.03995	11.7881	10.1033	125
chr1	1418405	1418688	2.06706	4.31974	3.06733	177
chr1	1421759	1422528	2.52405	8.16282	6.65532	357
chr1	1422715	1423099	2.09642	5.52368	4.17954	85
chr1	1423761	1424316	3.95624	19.4337	17.452	327
chr1	1425065	1425633	4.24843	22.5213	20.4373	417
chr1	1426401	1426896	6.74832	60.448	57.2333	178
chr1	1430078	1430316	3.241	12.2195	10.5144	126
chr1	1430976	1431294	2.56137	7.47719	6.00962	191
chr1	1432709	1433479	4.01029	20.0139	18.0129	224
chr1	1433675	1435003	5.20135	37.5296	34.9486	940
chr1	1437434	1437758	2.70097	8.93425	7.38567	159
chr1	1454722	1455015	1.92103	3.55857	2.37033	130
chr1	1455211	1455617	4.07386	22.361	20.2821	142
chr1	1456546	1456921	2.48911	7.2763	5.8197	141
chr1	1462186	1462472	2.80217	10.9898	9.33722	174
chr1	1469048	1469467	2.1659	5.99509	4.61895	130
chr1	1478868	1479037	1.98282	3.97349	2.74833	87
chr1	1482334	1482701	4.23202	20.6449	18.623	152
chr1	1486814	1487290	3.54127	16.319	14.4458	242
chr1	1497611	1498207	2.81875	9.70339	8.11572	335
chr1	1501700	1502414	4.04429	21.051	19.016	169
chr1	1503754	1505459	4.16027	25.217	23.0058	544
chr1	1517556	1517995	2.50683	8.21231	6.70206	310
chr1	1518670	1519044	3.00639	10.8404	9.20043	134
chr1	1519959	1520158	2.11313	4.60892	3.33254	103
chr1	1520368	1520649	2.52376	8.16127	6.65384	175
chr1	1546205	1547045	2.5946	9.13993	7.57994	703
chr1	1548119	1548834	2.64784	8.19334	6.68473	472
chr1	1558868	1559343	3.15693	12.6213	10.896	312
chr1	1559741	1560107	3.63244	19.5618	17.5758	145
chr1	1560351	1560520	2.13347	5.41225	4.07611	158
chr1	1564177	1564584	2.4689	7.72948	6.2465	256
chr1	1568857	1569095	2.36162	6.27292	4.87906	94
chr1	1569276	1569527	2.79666	9.41917	7.84593	117
chr1	1570039	1570270	2.25928	6.03007	4.65094	102
chr1	1570437	1570686	1.91978	4.26993	3.02106	197
chr1	1572394	1572735	2.70738	10.5863	8.95376	127
chr1	1576579	1576888	3.03619	11.3794	9.713	60
chr1	1583644	1583861	2.15333	5.19648	3.87572	112
chr1	1587768	1588709	4.80297	27.61	25.3238	457
chr1	1589810	1590106	5.16185	34.3459	31.8586	153
chr1	1606627	1607343	5.42228	39.7766	37.1293	285
chr1	1611488	1611799	2.2028	5.64381	4.2913	242
chr1	1612912	1613166	1.7008	2.75333	1.64611	69
chr1	1615118	1615264	1.75566	3.03539	1.89824	59
chr1	1617117	1617480	3.71399	17.0351	15.1367	238
chr1	1618027	1618239	3.34506	12.5092	10.7875	79
chr1	1623890	1624051	1.92025	3.95451	2.73246	77
chr1	1624683	1624949	2.47852	7.08595	5.64053	169
chr1	1636024	1636212	2.50777	6.51371	5.10415	152
chr1	1637910	1638235	3.30118	14.0491	12.2635	153
chr1	1638961	1639321	3.72782	19.1594	17.1871	187
chr1	1642773	1643159	3.03619	11.3794	9.713	137
chr1	1645218	1645749	2.27355	6.6858	5.26567	165
chr1	1647219	1647727	3.77421	16.5819	14.702	167
chr1	1659389	1660222	5.13396	33.0824	30.6343	151
chr1	1660308	1661021	2.6962	8.74883	7.21014	250
chr1	1661334	1661599	2.87476	9.63095	8.04651	129
chr1	1662370	1662516	2.01747	4.29673	3.04526	39
chr1	1669195	1669483	3.71399	17.0351	15.1367	155
chr1	1671779	1671925	2.11313	4.60892	3.33254	66
chr1	1681561	1682270	4.09946	25.0955	22.8884	539
chr1	1689821	1690425	5.69739	37.6103	35.0274	275
chr1	1693550	1693736	2.06397	4.02044	2.79316	79
chr1	1704783	1705442	3.09353	13.4735	11.7171	527
chr1	1706664	1706932	2.49467	7.02185	5.58094	198
chr1	1713207	1714942	5.44035	42.194	39.4778	1004
chr1	1730034	1730271	2.07146	5.20075	3.87929	127
chr1	1739241	1739720	2.76762	9.94519	8.34427	285
chr1	1743903	1744094	2.24467	5.72997	4.37139	60
chr1	1744490	1744924	4.05884	20.8524	18.8234	141
chr1	1745456	1746222	6.69461	66.0045	62.6388	446
chr1	1746479	1747018	1.7008	2.75333	1.64611	536
chr1	1747461	1747946	2.23778	6.26544	4.8719	238
chr1	1748092	1748345	2.76762	9.94519	8.34427	131
chr1	1753830	1753986	2.09576	4.73347	3.44796	73
chr1	1766148	1766742	4.02144	21.1978	19.1577	200
chr1	1773222	1773510	2.80217	10.9898	9.33722	151
chr1	1773618	1775171	4.38103	30.0571	27.6975	329
chr1	1779116	1779271	1.7721	3.35785	2.18919	120
chr1	1786380	1786925	2.9681	11.3968	9.72769	415
chr1	1790032	1790237	1.87378	4.1933	2.95071	55
chr1	1807579	1807944	3.34641	12.9619	11.2235	161
chr1	1815281	1815842	6.4341	50.1693	47.2321	256
chr1	1817366	1817540	1.98162	4.14139	2.90243	39
chr1	1820155	1820486	2.18103	6.71837	5.29536	123
chr1	1821781	1822389	4.03947	21.8681	19.8067	237
chr1	1829757	1830538	5.38702	41.4336	38.7387	250
chr1	1832206	1833040	2.32544	5.85955	4.49203	408
chr1	1837593	1838359	2.38837	8.7212	7.18407	218
chr1	1839708	1839932	2.02714	4.15589	2.91616	86
chr1	1840904	1841185	1.91978	4.26993	3.02106	164
chr1	1841600	1841764	1.91479	3.61355	2.42214	41
chr1	1843217	1843408	1.75094	2.95434	1.82562	118
chr1	1854951	1855223	2.764	8.91873	7.37168	151
chr1	1855489	1855740	3.48028	15.2654	13.4321	131
chr1	1874421	1874742	1.86679	3.71618	2.51442	97
chr1	1877613	1878046	2.17512	6.78916	5.36233	303
chr1	1878659	1878938	2.81415	10.3706	8.75104	155
chr1	1879062	1880387	5.93062	46.8162	43.973	213
chr1	1880659	1881094	2.85295	10.9366	9.28694	108
chr1	1882545	1883090	7.00703	57.0711	53.9458	333
chr1	1884454	1884856	4.16969	24.6959	22.5011	252
chr1	1887367	1887643	2.08603	6.14649	4.76068	148
chr1	1887796	1888948	4.09946	25.0955	22.8884	390
chr1	1889158	1889461	4.26153	23.7934	21.6283	160
chr1	1890117	1890588	5.65622	46.4841	43.6477	216
chr1	1891050	1891230	2.34682	6.95528	5.51816	89
chr1	1894081	1894382	2.44419	6.51602	5.10643	158
chr1	1899799	1899994	2.9099	10.8945	9.24856	113
chr1	1907008	1907177	2.36927	6.18044	4.79141	51
chr1	1922027	1922413	3.1137	12.3867	10.6772	185
chr1	1926460	1926684	2.90639	9.60277	8.01916	98
chr1	1932414	1932744	2.56019	7.61907	6.14308	217
chr1	1940510	1940788	2.78556	8.68299	7.14785	134
chr1	1941252	1941412	2.50069	7.33233	5.87292	81
chr1	1941619	1941826	1.98071	4.05116	2.81935	130
chr1	1942779	1943019	2.81913	8.83846	7.29627	184
chr1	1946484	1946887	2.82101	9.88838	8.29167	211
chr1	1950471	1950841	3.02112	10.9149	9.2669	236
chr1	1952680	1952914	2.13971	5.34001	4.00916	84
chr1	1953297	1954933	6.49544	55.0269	51.956	968
chr1	1958488	1958891	2.5597	9.23429	7.6708	301
chr1	1965634	1965805	1.96767	4.67269	3.39209	82
chr1	1969487	1969764	2.40016	7.36511	5.9037	137
chr1	1974385	1975055	4.53363	29.8786	27.5241	256
chr1	1977100	1977500	1.91957	4.42724	3.16583	291
chr1	1978050	1978276	2.11164	5.70374	4.3481	96
chr1	1989233	1989516	3.49498	18.8848	16.9212	164
chr1	1998913	1999190	3.1504	15.0427	13.2232	192
chr1	2000099	2000345	2.03693	4.47323	3.20683	190
chr1	2000648	2001007	2.46125	8.37305	6.8555	125
chr1	2007142	2007342	2.71114	9.47353	7.89629	105
chr1	2013441	2014000	4.15729	20.2482	18.2396	137
chr1	2024696	2025480	6.45998	53.0019	49.9864	516
chr1	2031994	2032307	3.45785	14.6763	12.8656	202
chr1	2033964	2034189	2.33262	6.01514	4.63795	90
chr1	2035484	2035743	2.66441	8.43139	6.9099	144
chr1	2047530	2047943	2.14799	6.20978	4.82001	85
chr1	2052079	2052285	3.03376	10.5904	8.95776	103
chr1	2055248	2055426	1.67971	2.88465	1.76345	118
chr1	2055708	2055930	1.82594	3.81095	2.6002	58
chr1	2083084	2083466	2.35917	6.89384	5.46044	129
chr1	2087011	2087183	2.59817	8.5566	7.02722	118
chr1	2089855	2090143	3.34506	12.5092	10.7875	138
chr1	2091448	2091684	3.45429	13.4941	11.7325	123
chr1	2103395	2103684	3.15343	16.0863	14.2259	120
chr1	2103810	2105149	4.75119	36.0394	33.5018	1124
chr1	2107676	2108233	2.47852	7.08595	5.64053	436
chr1	2108370	2108708	3.01444	10.6888	9.05363	128
chr1	2114637	2115059	1.72771	3.15586	2.00737	286
chr1	2128226	2128396	2.62267	8.22501	6.71435	86
chr1	2140964	2142960	5.24588	48.554	45.6614	1186
chr1	2143763	2144028	2.56752	7.65423	6.17607	171
chr1	2144211	2144564	3.21646	12.9418	11.2092	150
chr1	2148153	2148393	3.14728	12.9783	11.237	110
chr1	2152389	2152857	3.92025	18.1434	16.206	309
chr1	2160776	2160967	1.91989	4.19118	2.94884	92
chr1	2163390	2163568	2.30168	6.59735	5.18302	102
chr1	2163968	2164472	3.38964	15.8974	14.0413	212
chr1	2165115	2165503	3.69188	16.4078	14.5322	138
chr1	2165740	2166249	2.38421	6.3769	4.97538	405
chr1	2172061	2172731	5.32245	39.4733	36.8346	387
chr1	2174794	2175541	6.00215	45.2172	42.4175	302
chr1	2176195	2176627	5.45274	36.9145	34.3517	177
chr1	2176856	2178284	6.30737	44.9887	42.1943	697
chr1	2184132	2184319	2.69149	7.92159	6.4291	137
chr1	2187652	2187996	2.63356	7.50438	6.03514	259
chr1	2188394	2188675	3.13245	14.5193	12.721	159
chr1	2189754	2190181	2.28325	6.62003	5.20367	325
chr1	2190490	2191314	3.24135	18.1872	16.2481	608
chr1	2193743	2193890	2.07568	5.1261	3.8099	106
chr1	2194027	2194769	2.46088	7.13922	5.69078	422
chr1	2195751	2196040	2.62256	7.76323	6.27878	113
chr1	2196494	2197787	3.36792	21.3749	19.3292	445
chr1	2203748	2204256	3.77974	18.1739	16.2351	356
chr1	2207151	2207369	2.01613	3.74899	2.54396	106
chr1	2212237	2212796	4.82807	32.8707	30.4269	323
chr1	2212949	2213685	4.68168	28.5645	26.2487	423
chr1	2214118	2215240	3.76454	17.8286	15.9019	850
chr1	2219453	2219737	1.87378	4.1933	2.95071	26
chr1	2222840	2222986	2.25246	5.30475	3.97628	104
chr1	2223527	2223878	2.88019	11.4489	9.77517	252
chr1	2225638	2225856	2.2208	5.50637	4.16278	106
chr1	2233114	2233623	2.8785	14.6516	12.8421	303
chr1	2237579	2238280	4.70919	28.0687	25.7685	433
chr1	2239812	2240441	4.5233	25.9795	23.7446	493
chr1	2241748	2241976	3.63232	16.8342	14.943	108
chr1	2262898	2263051	2.24204	5.14605	3.82906	76
chr1	2269054	2269265	3.21987	13.5941	11.8263	121
chr1	2274714	2274869	2.36927	6.18044	4.79141	62
chr1	2277544	2277912	4.74449	30.9619	28.5745	231
chr1	2280324	2281037	4.83782	28.8343	26.5114	482
chr1	2282729	2283302	3.0402	12.9561	11.2189	191
chr1	2283830	2284554	2.8241	10.4254	8.80074	494
chr1	2285099	2285558	4.08146	21.8374	19.7767	256
chr1	2285982	2286468	4.00171	20.5231	18.5053	175
chr1	2299452	2299789	3.12112	12.4271	10.7144	115
chr1	2300112	2301510	3.84051	20.9055	18.8751	1091
chr1	2301934	2302363	3.06424	10.3437	8.72636	83
chr1	2302678	2303399	2.96306	10.6203	8.98724	118
chr1	2305084	2305425	2.48521	7.67602	6.19573	178
chr1	2311977	2312456	2.51048	8.79956	7.25898	327
chr1	2312830	2313236	5.91215	48.7501	45.8535	191
chr1	2316233	2316892	4.28258	28.7324	26.4119	261
chr1	2317374	2317841	2.68835	9.5104	7.93093	270
chr1	2321746	2322163	2.94105	10.8782	9.23369	224
chr1	2322297	2322575	1.97041	4.51735	3.24826	223
chr1	2333446	2334990	5.9362	45.6136	42.8034	919
chr1	2335314	2336217	5.19702	34.5675	32.0736	304
chr1	2338440	2338701	3.04616	10.4551	8.82893	125
chr1	2339409	2339976	6.86881	55.2426	52.1662	195
chr1	2340096	2340290	2.58174	7.27326	5.8172	85
chr1	2340912	2341173	1.72288	3.07565	1.93519	138
chr1	2341272	2341718	5.70469	43.6448	40.8875	208
chr1	2347446	2349182	5.06236	32.6409	30.2048	1360
chr1	2356148	2356414	2.65816	8.71504	7.17808	82
chr1	2357709	2357901	1.92025	3.95451	2.73246	50
chr1	2358766	2358988	3.02969	10.183	8.57188	100
chr1	2364744	2364923	2.91415	10.9176	9.26946	103
chr1	2365106	2365885	2.72826	10.5498	8.91886	251
chr1	2366345	2367455	6.26144	49.4753	46.5575	288
chr1	2368430	2368781	2.4814	8.90591	7.35917	139
chr1	2374441	2375144	5.23782	36.3005	33.7547	153
chr1	2379453	2379673	2.1959	4.84499	3.55043	133
chr1	2390066	2390347	3.25909	14.0291	12.2453	151
chr1	2390713	2390886	1.91967	4.34862	3.09329	120
chr1	2392475	2392662	2.51086	6.66936	5.25003	79
chr1	2406532	2406935	2.53808	7.65789	6.17948	196
chr1	2407349	2407574	1.81622	3.49075	2.30872	126
chr1	2416066	2416332	2.71114	9.47353	7.89629	133
chr1	2421870	2422231	2.64095	8.47105	6.94694	214
chr1	2423825	2424084	2.26452	5.23903	3.91558	65
chr1	2431907	2432939	3.78564	20.2947	18.2841	833
chr1	2433392	2433844	2.97549	13.5067	11.7436	294
chr1	2436831	2437548	3.95983	19.1784	17.205	391
chr1	2440400	2440604	2.38776	8.07337	6.57078	162
chr1	2445215	2445428	2.87583	10.709	9.07227	89
chr1	2445865	2446036	1.91948	4.50579	3.2381	69
chr1	2454696	2454928	3.20557	13.5134	11.7501	122
chr1	2457276	2457707	2.93844	11.788	10.1033	277
chr1	2461940	2462500	3.63602	17.3516	15.4419	228
chr1	2472570	2472727	2.80476	8.5999	7.06915	80
chr1	2474878	2475348	2.32407	7.08055	5.63632	127
chr1	2476901	2477214	2.67774	10.0873	8.47922	183
chr1	2487961	2488555	3.06163	13.4768	11.7193	121
chr1	2488686	2489207	3.92585	26.8901	24.6264	228
chr1	2494253	2494412	2.72903	8.41948	6.8995	101
chr1	2498665	2499027	6.02864	41.6163	38.9163	174
chr1	2501441	2501589	2.15367	6.13795	4.75232	94
chr1	2520644	2520998	2.63492	8.2857	6.77234	155
chr1	2530306	2530536	3.46952	15.9077	14.051	84
chr1	2542369	2542594	2.7935	9.91542	8.3165	125
chr1	2547883	2548465	3.20171	12.4433	10.7264	316
chr1	2563792	2564132	2.33514	7.01755	5.57709	173
chr1	2565043	2565788	5.6375	39.6279	36.9858	569
chr1	2567310	2567556	4.43526	24.2023	22.024	114
chr1	2573513	2573800	2.19654	4.95725	3.65483	224
chr1	2576615	2576868	3.23169	13.0233	11.2791	163
chr1	2580649	2580871	2.81177	8.80441	7.26379	109
chr1	2583355	2583560	1.98294	3.88732	2.67023	28
chr1	2590652	2590824	2.1959	4.84499	3.55043	103
chr1	2607873	2608051	1.64527	2.783	1.67335	8
chr1	2614450	2614773	3.27596	14.5578	12.7537	181
chr1	2621533	2621856	1.91967	4.34862	3.09329	48
chr1	2622274	2623117	7.80734	69.2037	65.7533	510
chr1	2623948	2624277	2.8954	9.91219	8.31452	102
chr1	2627726	2628043	2.72826	10.5498	8.91886	131
chr1	2640558	2640978	2.76269	8.24077	6.72964	107
chr1	2641599	2642184	2.43892	7.84005	6.35139	212
chr1	2649248	2649765	2.94813	9.24224	7.67854	102
chr1	2657935	2658216	2.40177	6.06398	4.68411	75
chr1	2671865	2672357	2.19503	5.60651	4.25701	56
chr1	2674702	2674935	1.85889	3.31525	2.15093	206
chr1	2675704	2675968	2.9831	10.9115	9.26519	124
chr1	2677466	2677714	2.12931	4.47174	3.20682	208
chr1	2680365	2680815	3.70332	17.739	15.8158	184
chr1	2681018	2681230	3.0314	13.4837	11.7241	119
chr1	2684061	2684374	2.96268	11.9282	10.2338	133
chr1	2688826	2689073	2.01823	4.93031	3.62889	59
chr1	2689840	2690007	2.10063	4.5565	3.28385	82
chr1	2690336	2691415	4.9821	33.5485	31.0858	477
chr1	2694239	2694901	3.0601	11.1111	9.45433	143
chr1	2701016	2701162	2.0491	4.24606	2.99894	89
chr1	2703100	2703389	3.09353	13.4735	11.7171	121
chr1	2706750	2707019	2.57863	8.60214	7.07009	132
chr1	2710961	2711762	4.51151	26.5458	24.2924	432
chr1	2711884	2713054	4.75212	29.3331	26.9952	392
chr1	2718112	2718497	3.32449	13.9575	12.182	219
chr1	2721974	2722197	2.30698	6.02019	4.64271	104
chr1	2735919	2736159	2.17946	5.85345	4.48641	117
chr1	2736539	2736887	2.76762	9.94519	8.34427	142
chr1	2751228	2751515	2.0268	4.70143	3.41748	62
chr1	2751876	2752277	3.26344	16.6351	14.7528	190
chr1	2753058	2753294	1.65344	2.56434	1.47808	107
chr1	2753389	2756073	6.16561	44.9881	42.1938	1919
chr1	2756600	2756811	2.33528	6.27531	4.88094	125
chr1	2759823	2760080	2.1659	5.99509	4.61895	74
chr1	2762358	2762770	2.7935	9.91542	8.3165	194
chr1	2769514	2769820	4.4056	26.8245	24.5626	172
chr1	2771363	2771719	5.87413	46.0171	43.1955	203
chr1	2804880	2805371	2.40086	6.71524	5.29239	357
chr1	2817758	2818749	3.13768	11.9057	10.2155	137
chr1	2825312	2825677	2.54048	7.52436	6.05346	205
chr1	2826944	2827130	2.0268	4.70143	3.41748	96
chr1	2842422	2842775	3.48514	15.9977	14.1391	160
chr1	2847769	2848468	3.79326	24.0018	21.8302	429
chr1	2852022	2852564	2.47536	7.07097	5.62772	386
chr1	2855883	2856125	2.70097	8.93425	7.38567	124
chr1	2861345	2861602	3.45646	16.7626	14.874	102
chr1	2861769	2862159	3.15219	12.1854	10.4808	256
chr1	2862707	2863214	5.70059	40.0243	37.3704	195
chr1	2863990	2864563	4.15152	21.9618	19.8974	185
chr1	2865382	2865773	1.91957	4.42724	3.16583	123
chr1	2865970	2867462	5.66088	48.898	45.9955	1005
chr1	2870391	2870982	3.18213	14.0041	12.2238	335
chr1	2871917	2873642	4.82545	31.8302	29.4183	881
chr1	2874154	2874619	4.59761	36.1524	33.6116	269
chr1	2875061	2875225	1.85128	3.28545	2.1242	110
chr1	2876046	2876207	1.66054	2.64461	1.54934	96
chr1	2877412	2877657	2.76762	9.94519	8.34427	108
chr1	2879112	2879554	2.34042	5.92568	4.55357	72
chr1	2882309	2882633	2.57361	10.3532	8.73505	197
chr1	2884098	2884433	2.95511	10.7663	9.12854	222
chr1	2886437	2887043	3.97493	18.9847	17.0178	103
chr1	2899578	2899885	2.03335	4.5492	3.27704	68
chr1	2916033	2916197	2.64784	8.19334	6.68473	101
chr1	2925913	2926073	1.80743	3.24908	2.09036	45
chr1	2926616	2926959	2.68835	9.5104	7.93093	207
chr1	2928810	2929098	1.93192	3.84462	2.63217	184
chr1	2932442	2932706	2.41203	7.95489	6.46002	184
chr1	2945948	2946209	2.5866	8.04563	6.54531	122
chr1	2955651	2955827	3.0854	11.4367	9.76401	55
chr1	2963114	2963507	3.53663	18.9278	16.9633	251
chr1	2963601	2963990	2.99528	10.4032	8.78063	263
chr1	2964707	2964952	2.40086	6.71524	5.29239	82
chr1	2972320	2972857	3.94664	19.3801	17.4001	239
chr1	2976768	2977284	3.26919	15.5965	13.7533	345
chr1	2982638	2984091	5.06339	30.8594	28.4764	504
chr1	2984692	2984932	4.10176	21.3846	19.3386	120
chr1	2987849	2988626	3.53663	18.9278	16.9633	383
chr1	2988822	2989435	2.72162	8.87588	7.33124	366
chr1	2990057	2992166	10.4653	109.804	105.34	1319
chr1	2993976	2994398	3.32414	17.7064	15.785	213
chr1	3012368	3012514	2.08013	5.0516	3.74197	114
chr1	3014952	3015234	2.47904	6.81024	5.38217	141
chr1	3018267	3019511	3.07241	12.951	11.216	747
chr1	3030474	3031396	5.76037	46.843	43.9969	656
chr1	3031559	3031960	3.40933	13.9594	12.1837	167
chr1	3048759	3048992	2.26972	5.96397	4.58945	97
chr1	3053161	3053518	2.41983	6.00784	4.63135	66
chr1	3057083	3057697	3.38892	15.6666	13.8188	199
chr1	3059110	3059329	1.81345	3.41035	2.23584	190
chr1	3063948	3064183	2.59591	7.48783	6.01914	119
chr1	3066428	3066653	2.72719	9.39603	7.82456	65
chr1	3072110	3073372	5.8782	40.7133	38.0395	537
chr1	3075338	3075995	5.88888	43.2427	40.4973	340
chr1	3076475	3076786	2.93707	11.411	9.74052	142
chr1	3079332	3079727	5.89778	42.0657	39.3531	242
chr1	3084212	3084493	2.99073	10.381	8.76024	145
chr1	3093157	3093823	2.3628	7.54524	6.07322	110
chr1	3100211	3101077	4.60747	28.1037	25.8022	182
chr1	3101257	3101659	1.96087	3.88302	2.66636	384
chr1	3102934	3103120	2.22303	6.30025	4.90439	101
chr1	3116584	3116811	1.97873	4.12886	2.8905	103
chr1	3117827	3118094	1.87568	4.35155	3.09608	133
chr1	3119485	3119992	3.79326	24.0018	21.8302	213
chr1	3122374	3123105	2.59156	9.72287	8.13449	214
chr1	3124471	3125060	3.39019	14.0867	12.2992	372
chr1	3131009	3131688	5.44291	35.705	33.1779	386
chr1	3137579	3137903	2.67711	8.97133	7.42026	163
chr1	3140602	3140913	2.87951	12.5175	10.7952	172
chr1	3154283	3154598	3.74551	22.871	20.7701	180
chr1	3156492	3157533	3.07241	12.951	11.216	203
chr1	3161522	3161891	3.87151	18.9575	16.9924	218
chr1	3167807	3168165	3.5034	19.415	17.4335	160
chr1	3168342	3168515	2.44695	6.79998	5.37222	90
chr1	3173256	3173591	4.95965	28.4955	26.1832	193
chr1	3180376	3180928	5.56916	34.1129	31.6332	135
chr1	3186856	3187134	2.53169	7.19304	5.74188	144
chr1	3187326	3187502	2.4011	6.1923	4.80299	137
chr1	3189118	3189310	1.59957	2.53282	1.45068	179
chr1	3195136	3195675	4.19152	23.0752	20.9669	292
chr1	3200159	3200892	3.16741	12.2649	10.5582	613
chr1	3201021	3201943	3.91626	20.297	18.2863	404
chr1	3205554	3205773	2.10674	4.68206	3.39997	38
chr1	3217799	3217966	2.63545	7.97826	6.48162	78
chr1	3226922	3227273	4.63851	29.2796	26.9424	192
chr1	3236778	3237065	4.17681	20.3523	18.3405	123
chr1	3239420	3239647	2.30374	6.12581	4.74073	156
chr1	3240026	3240804	3.70608	18.7718	16.8127	491
chr1	3241667	3242433	4.05327	21.669	19.6142	451
chr1	3242592	3243259	2.87983	11.9834	10.285	462
chr1	3243902	3244207	2.68142	8.19578	6.68697	168
chr1	3247743	3248291	3.96324	21.1266	19.089	232
chr1	3248904	3249516	4.97173	38.3967	35.7913	339
chr1	3249980	3250358	3.85317	18.8535	16.892	207
chr1	3251411	3252283	3.88734	24.1632	21.9865	751
chr1	3255693	3256251	2.78149	8.83382	7.2921	189
chr1	3261481	3261960	3.07036	11.36	9.69611	390
chr1	3263586	3263913	2.82895	8.70926	7.17253	123
chr1	3271960	3272211	3.1932	11.772	10.0878	133
chr1	3272334	3273030	3.6269	19.0308	17.0626	230
chr1	3273209	3273803	3.08192	13.998	12.2197	189
chr1	3278753	3278950	2.93407	10.8411	9.20093	86
chr1	3287218	3287800	2.38612	6.77373	5.34715	174
chr1	3296058	3296647	3.2931	14.2221	12.4306	460
chr1	3301983	3302614	2.59817	8.5566	7.02722	262
chr1	3306137	3306468	2.30361	7.20863	5.75593	219
chr1	3307354	3307595	2.80565	9.63633	8.05098	127
chr1	3322351	3322684	2.57863	8.60214	7.07009	112
chr1	3323484	3323671	2.41203	7.95489	6.46002	165
chr1	3324448	3325971	3.78502	20.8123	18.7851	140
chr1	3327511	3327775	1.79693	3.00583	1.87197	62
chr1	3338113	3338262	2.5837	7.43199	5.96657	48
chr1	3341909	3342266	2.75027	10.5153	8.88574	256
chr1	3346176	3346325	2.09379	5.99833	4.62207	76
chr1	3347729	3349303	4.90076	36.4753	33.9259	166
chr1	3352941	3353483	2.9099	10.8945	9.24856	216
chr1	3353660	3353892	1.74594	2.87311	1.75265	9
chr1	3355272	3355431	1.82133	3.65111	2.45481	114
chr1	3356542	3356739	2.80476	8.5999	7.06915	107
chr1	3361879	3362366	2.73531	9.43891	7.8638	124
chr1	3363139	3363319	2.27749	5.17421	3.85559	80
chr1	3368974	3369364	2.5866	8.04563	6.54531	156
chr1	3394963	3395358	3.27732	17.1615	15.2598	141
chr1	3396841	3397024	1.66727	2.72476	1.6205	119
chr1	3398583	3399045	3.16737	13.7098	11.9393	382
chr1	3399518	3399926	2.02379	4.77766	3.48766	26
chr1	3413093	3413545	4.34146	21.2177	19.1768	284
chr1	3419458	3420263	3.19963	15.5724	13.7313	312
chr1	3420352	3420711	1.96293	4.98316	3.67853	113
chr1	3420807	3421050	2.42633	7.10421	5.6581	111
chr1	3421223	3421560	3.52396	16.6973	14.8119	195
chr1	3422658	3422960	2.56071	8.06364	6.56178	114
chr1	3423702	3423994	2.74322	9.97744	8.37435	117
chr1	3427501	3427978	6.07015	42.7059	39.9763	191
chr1	3428580	3428727	1.70678	2.83415	1.71863	4
chr1	3430877	3431206	1.97041	4.51735	3.24826	89
chr1	3440782	3441117	2.77393	9.13577	7.57659	103
chr1	3441640	3441853	2.02379	4.77766	3.48766	107
chr1	3442141	3442730	5.53886	36.6678	34.1123	338
chr1	3443685	3445212	5.47107	47.0264	44.1756	457
chr1	3445323	3445640	2.14796	5.27585	3.94908	178
chr1	3446393	3446720	2.46088	7.13922	5.69078	107
chr1	3446998	3447171	2.16609	5.25527	3.93119	47
chr1	3447578	3447853	2.09758	4.54369	3.273	222
chr1	3448021	3448542	3.9409	19.348	17.3694	290
chr1	3449020	3449633	2.31576	6.42665	5.02255	271
chr1	3451445	3451733	2.75027	10.5153	8.88574	113
chr1	3461399	3461547	2.10755	4.88534	3.58827	86
chr1	3469426	3469606	1.86811	3.79598	2.58691	75
chr1	3472602	3472941	2.99355	11.916	10.2228	118
chr1	3474245	3474499	3.07036	11.36	9.69611	129
chr1	3478619	3478909	3.02349	14.0116	12.2306	151
chr1	3481008	3481194	2.04478	4.32164	3.06788	58
chr1	3481551	3482143	2.12198	5.55753	4.21151	493
chr1	3482717	3482863	2.12851	4.67336	3.39274	100
chr1	3483447	3483691	1.98071	4.05116	2.81935	152
chr1	3484248	3484576	2.2208	5.50637	4.16278	89
chr1	3493733	3493909	2.0268	4.70143	3.41748	85
chr1	3503406	3503552	1.76011	3.11625	1.97109	32
chr1	3514729	3514929	2.66152	8.10181	6.59846	80
chr1	3517013	3517421	6.65856	49.7792	46.8535	144
chr1	3517822	3519602	8.93589	92.0871	88.0747	1288
chr1	3520047	3520514	3.13768	11.9057	10.2155	361
chr1	3520713	3521332	4.17731	21.2333	19.192	486
chr1	3521446	3524026	4.77224	30.469	28.0961	1531
chr1	3526165	3526585	2.25562	6.81899	5.39047	100
chr1	3527298	3528032	4.0168	19.7704	17.7774	138
chr1	3529585	3530008	3.42123	15.1692	13.3397	135
chr1	3530164	3530595	4.35035	24.0193	21.8474	130
chr1	3543030	3543177	2.4353	6.74561	5.32155	87
chr1	3545361	3546025	6.35262	42.6296	39.9019	332
chr1	3546204	3546956	5.93508	38.9886	36.365	520
chr1	3547771	3548158	4.32155	24.4575	22.2707	227
chr1	3548437	3549415	4.93966	32.223	29.7986	678
chr1	3549574	3550044	2.15367	6.13795	4.75232	204
chr1	3550621	3551111	2.76231	11.5891	9.90959	385
chr1	3552735	3553358	4.40944	26.5387	24.2856	343
chr1	3553634	3554222	2.50251	7.62392	6.14654	361
chr1	3558090	3558352	3.76403	18.3441	16.4001	136
chr1	3562689	3562993	4.34858	22.4789	20.3972	128
chr1	3570583	3571431	9.9269	103.691	99.375	334
chr1	3571550	3572346	4.53915	25.7534	23.5252	269
chr1	3575059	3575419	3.32298	13.5077	11.7445	135
chr1	3576578	3576887	2.29474	5.6037	4.25431	75
chr1	3577061	3577314	2.67353	8.31746	6.80311	134
chr1	3580770	3581060	2.1126	4.30455	3.05299	117
chr1	3590393	3591200	3.68024	19.6226	17.6343	443
chr1	3591576	3591784	2.56155	7.03503	5.59304	92
chr1	3595222	3595399	1.80065	3.0871	1.94443	72
chr1	3610430	3611971	5.0269	34.5508	32.0583	950
chr1	3616197	3616407	2.60763	7.38897	5.92631	94
chr1	3623696	3623969	2.18681	5.78316	4.42061	138
chr1	3637045	3637666	5.582	39.6682	37.0237	209
chr1	3638156	3638919	4.34501	28.8773	26.5517	430
chr1	3639328	3639870	2.64095	8.47105	6.94694	324
chr1	3647450	3648029	2.90428	12.4956	10.7742	359
chr1	3658454	3659164	3.73622	20.7509	18.7252	145
chr1	3663894	3664395	3.33244	15.1086	13.2826	260
chr1	3671126	3671297	1.96767	4.67269	3.39209	113
chr1	3675972	3676788	3.33244	15.1086	13.2826	140
chr1	3681556	3681775	2.61084	8.31874	6.80353	79
chr1	3696684	3696838	2.05371	4.17065	2.92991	86
chr1	3701949	3702351	2.75347	8.86754	7.32343	303
chr1	3709622	3709824	1.70678	2.83415	1.71863	186
chr1	3713615	3713850	3.78811	21.3544	19.309	119
chr1	3714389	3714653	2.62256	7.76323	6.27878	159
chr1	3714889	3715185	1.91948	4.50579	3.2381	223
chr1	3720509	3720687	2.30698	6.02019	4.64271	78
chr1	3721028	3721222	2.1422	4.73063	3.4454	105
chr1	3721398	3721596	1.86067	3.39572	2.22356	178
chr1	3732736	3733217	4.37123	25.68	23.4542	234
chr1	3740229	3740896	2.85406	11.4721	9.79731	280
chr1	3744430	3744832	2.4689	7.72948	6.2465	226
chr1	3745507	3745867	2.88194	9.6659	8.08003	127
chr1	3748639	3748935	1.66727	2.72476	1.6205	282
chr1	3753000	3753330	1.65344	2.56434	1.47808	299
chr1	3755685	3755870	2.2028	5.64381	4.2913	77
chr1	3756138	3756442	2.1755	5.19142	3.87226	243
chr1	3756911	3757740	3.45404	15.8183	13.9644	215
chr1	3757979	3758256	2.76386	9.58929	8.00671	118
chr1	3760269	3760699	3.16011	12.4327	10.7179	266
chr1	3764595	3765133	3.21345	11.6604	9.97871	302
chr1	3765747	3766034	2.6135	9.09506	7.53708	132
chr1	3768278	3768501	2.0268	4.70143	3.41748	145
chr1	3770213	3770812	7.44933	64.3185	61.0003	339
chr1	3773347	3776883	7.8769	66.0343	62.6685	2083
chr1	3777104	3777465	3.51471	14.5023	12.7051	133
chr1	3778367	3778954	5.39239	36.5385	33.9857	303
chr1	3790773	3791195	5.17367	38.4354	35.8279	248
chr1	3804054	3804550	3.71249	18.0463	16.1115	197
chr1	3806297	3806517	2.22303	6.30025	4.90439	94
chr1	3806851	3807003	1.88976	3.66588	2.4681	50
chr1	3809435	3809811	3.15219	12.1854	10.4808	110
chr1	3809987	3810239	2.31358	7.14427	5.69529	76
chr1	3824530	3824709	2.10075	4.7555	3.46754	107
chr1	3831144	3831938	4.31128	24.3953	22.2108	396
chr1	3832315	3832690	3.89726	20.9943	18.9607	205
chr1	3837569	3837880	1.7191	3.5199	2.33612	202
chr1	3849037	3849365	2.41403	7.30693	5.8486	76
chr1	3851997	3852183	1.98071	4.05116	2.81935	60
chr1	3867019	3867202	1.76011	3.11625	1.97109	28
chr1	3874034	3874566	5.69739	37.6103	35.0274	342
chr1	3880276	3880497	2.32407	7.08055	5.63632	106
chr1	3880611	3880895	2.93352	11.9436	10.2475	128
chr1	3881339	3881563	2.22365	5.74379	4.38497	131
chr1	3884076	3884387	4.00687	20.8321	18.8035	136
chr1	3885302	3886128	3.78507	16.899	15.0059	627
chr1	3886222	3886533	4.02815	18.7093	16.7519	155
chr1	3886941	3887146	2.45349	7.78419	6.29832	129
chr1	3887744	3888644	5.00503	33.3448	30.8878	293
chr1	3896935	3897219	2.32407	7.08055	5.63632	114
chr1	3903711	3903914	2.52428	6.72719	5.30407	103
chr1	3909698	3909982	2.93407	10.8411	9.20093	173
chr1	3918256	3918687	3.91127	18.3674	16.422	133
chr1	3920309	3920557	2.7162	8.35933	6.84239	117
chr1	3924535	3925309	2.8503	9.86429	8.26929	647
chr1	3928127	3928281	1.92025	3.95451	2.73246	50
chr1	3929963	3930190	2.04073	4.39737	3.13744	100
chr1	3931526	3931749	2.96556	10.4455	8.82061	89
chr1	3937358	3937810	3.48954	16.7295	14.8425	278
chr1	3938423	3938622	2.8517	10.4007	8.77852	95
chr1	3942320	3946041	6.87117	67.398	63.9966	1066
chr1	3946306	3948692	5.6537	45.277	42.474	942
chr1	3951044	3951576	6.92556	59.8343	56.6365	308
chr1	3960259	3960853	3.90367	19.4097	17.4286	107
chr1	3962198	3962794	2.92095	10.405	8.78218	199
chr1	3963593	3964053	7.2053	54.9394	51.8715	217
chr1	3964377	3964546	1.99089	3.74388	2.53892	87
chr1	3979150	3979473	3.8411	17.7223	15.8007	121
chr1	3981011	3981376	9.1658	76.4334	72.8029	191
chr1	3993444	3994245	7.09728	80.1568	76.4325	465
chr1	3994495	3995391	4.19344	26.9068	24.6425	543
chr1	4000995	4001466	3.72467	18.6285	16.6739	236
chr1	4010597	4011016	2.75786	9.89195	8.29505	96
chr1	4020947	4021370	2.8241	10.4254	8.80074	297
chr1	4043891	4044473	3.46689	17.2934	15.3861	148
chr1	4053820	4054117	3.52188	15.2545	13.4216	121
chr1	4057899	4058258	3.28404	13.5192	11.7549	141
chr1	4059003	4059272	2.2497	6.09809	4.71497	58
chr1	4059414	4059670	3.09956	12.3096	10.6019	112
chr1	4060229	4060960	3.0402	12.9561	11.2189	547
chr1	4061117	4061565	2.70097	8.93425	7.38567	108
chr1	4062009	4062726	4.41082	29.0319	26.7024	152
chr1	4063309	4063552	2.59227	7.77264	6.28809	70
chr1	4064380	4064786	2.80583	11.5261	9.84879	213
chr1	4066993	4067182	2.32792	6.36369	4.96328	123
chr1	4072438	4072822	2.68835	9.5104	7.93093	246
chr1	4076103	4076369	1.7323	3.23593	2.07912	96
chr1	4080305	4080892	2.9681	11.3968	9.72769	495
chr1	4081264	4081642	3.25909	14.0291	12.2453	258
chr1	4081855	4082090	2.7613	8.90559	7.35915	123
chr1	4082546	4082774	2.32112	7.79603	6.30973	96
chr1	4084020	4084279	2.16077	5.12525	3.8099	85
chr1	4085434	4085944	3.163	13.4782	11.7195	371
chr1	4086110	4089948	5.45437	39.2258	36.5951	404
chr1	4090444	4091024	3.24484	17.1481	15.2468	379
chr1	4091278	4093104	5.2579	33.8366	31.3645	659
chr1	4094641	4095329	4.84132	27.1442	24.8735	410
chr1	4096182	4096337	1.97936	3.95924	2.73597	71
chr1	4096466	4097398	7.80546	68.6768	65.2417	188
chr1	4099652	4099799	1.92053	3.79636	2.58691	111
chr1	4100225	4100518	3.01451	11.0737	9.41794	111
chr1	4101330	4101522	1.92012	4.03347	2.80438	123
chr1	4102626	4103014	4.26906	22.6393	20.55	99
chr1	4103171	4103997	5.35547	43.094	40.3531	432
chr1	4104841	4105589	4.52871	32.0803	29.6607	306
chr1	4105739	4106088	3.13691	11.0865	9.4305	239
chr1	4106613	4108351	8.88318	88.3286	84.4034	475
chr1	4112893	4113412	4.69074	23.6491	21.4897	249
chr1	4113515	4113797	2.96109	10.9844	9.33321	161
chr1	4114326	4114724	3.00258	11.2032	9.54355	219
chr1	4117231	4118240	3.70292	20.5296	18.5116	371
chr1	4121051	4121230	2.35459	6.2405	4.84731	106
chr1	4130126	4130387	2.96818	10.2708	8.65629	144
chr1	4132266	4132507	2.10475	5.17091	3.85273	151
chr1	4134435	4134652	2.2208	5.50637	4.16278	138
chr1	4134969	4135398	2.82101	9.88838	8.29167	232
chr1	4135955	4136187	2.12198	5.55753	4.21151	83
chr1	4137383	4137534	2.00866	5.23615	3.91327	110
chr1	4139903	4140384	4.63851	29.2796	26.9424	271
chr1	4147791	4148044	3.60602	15.703	13.8532	157
chr1	4151480	4152574	5.17143	33.6767	31.2094	844
chr1	4152871	4153104	2.25672	5.67049	4.31626	114
chr1	4153425	4153742	3.09815	11.9018	10.213	140
chr1	4154024	4154223	3.44051	14.3523	12.5582	109
chr1	4154559	4155147	2.94105	10.8782	9.23369	338
chr1	4157316	4157711	3.36022	16.1677	14.3019	131
chr1	4168035	4168385	2.69973	8.44352	6.92146	90
chr1	4168578	4168802	2.28053	5.6606	4.30678	111
chr1	4171865	4172072	2.44695	6.79998	5.37222	120
chr1	4182623	4182907	2.50969	7.23368	5.77992	141
chr1	4188031	4188754	3.32109	16.1435	14.279	442
chr1	4191347	4191783	3.46689	17.2934	15.3861	310
chr1	4192333	4192581	2.2916	5.70971	4.35307	135
chr1	4194338	4194747	2.76762	9.94519	8.34427	283
chr1	4196551	4196906	2.98088	12.9763	11.2352	197
chr1	4211765	4212122	2.41656	6.65792	5.23875	124
chr1	4212964	4213125	2.48256	6.96571	5.52803	58
chr1	4217040	4218043	3.5399	22.0642	19.9961	386
chr1	4219413	4219589	2.29348	6.55488	5.14236	112
chr1	4219869	4220074	2.61891	8.51284	6.98593	83
chr1	4226174	4226435	3.35599	14.1287	12.3396	171
chr1	4228133	4228854	3.08234	12.8108	11.0811	397
chr1	4228976	4230923	3.83915	24.0792	21.905	180
chr1	4231016	4231738	3.29384	13.572	11.8051	381
chr1	4232815	4233010	2.17946	5.85345	4.48641	124
chr1	4238698	4239479	3.84025	21.4347	19.3871	580
chr1	4242471	4243550	3.35758	14.1373	12.3482	951
chr1	4244026	4244328	2.70097	8.93425	7.38567	159
chr1	4246161	4246458	2.25302	5.88429	4.51578	115
chr1	4246607	4246808	2.52617	8.74816	7.20974	60
chr1	4246931	4247268	3.14239	12.5426	10.8193	211
chr1	4263012	4263491	3.38506	17.2265	15.3218	314
chr1	4264917	4267109	5.20947	35.0131	32.5075	1867
chr1	4271903	4272354	6.66814	58.4993	55.3366	231
chr1	4274387	4274576	2.44432	7.19389	5.74188	145
chr1	4275946	4276267	2.02667	3.97104	2.74718	258
chr1	4281544	4283041	5.30931	38.2604	35.6577	746
chr1	4289385	4290242	4.96513	30.2803	27.9134	193
chr1	4290943	4291365	2.88103	10.3789	8.75815	182
chr1	4291880	4292925	4.04187	24.9828	22.7786	236
chr1	4301062	4301250	1.86067	3.39572	2.22356	47
chr1	4311423	4311955	6.08039	51.6357	48.6589	192
chr1	4316276	4316686	3.40346	14.157	12.367	135
chr1	4317829	4318101	2.88154	9.84344	8.24984	128
chr1	4319532	4319708	2.44498	7.46785	6.00143	104
chr1	4323051	4323201	2.30998	5.54795	4.20291	55
chr1	4326182	4327070	12.3873	128.731	123.89	335
chr1	4328357	4328785	5.37671	40.2251	37.5647	232
chr1	4328885	4329061	2.36447	5.64941	4.29651	98
chr1	4329356	4329859	3.6156	22.1593	20.0876	191
chr1	4334384	4334646	2.10674	4.68206	3.39997	27
chr1	4337950	4338254	3.72819	17.1125	15.2127	136
chr1	4340153	4340497	2.45871	6.85478	5.42358	233
chr1	4340678	4340923	2.38612	6.77373	5.34715	117
chr1	4348189	4348600	4.41525	31.2384	28.8435	196
chr1	4358145	4358425	1.70598	3.28242	2.1212	232
chr1	4358578	4358812	2.36162	6.27292	4.87906	86
chr1	4361219	4361411	2.34682	6.95528	5.51816	98
chr1	4365438	4365695	2.52415	7.4457	5.97989	200
chr1	4367088	4367392	3.50189	16.8037	14.9134	127
chr1	4371330	4372222	4.06585	22.5957	20.5081	242
chr1	4372367	4372547	2.26958	5.6119	4.26205	70
chr1	4373028	4373635	2.90428	12.4956	10.7742	293
chr1	4375159	4375324	2.19598	5.17392	3.85542	93
chr1	4379391	4379642	2.5136	9.38582	7.81477	106
chr1	4383646	4384110	3.346	14.0745	12.2874	193
chr1	4384296	4384570	2.65466	9.01061	7.45726	92
chr1	4394397	4394607	2.32792	6.36369	4.96328	90
chr1	4405539	4405832	3.14269	12.9526	11.2164	120
chr1	4412887	4413103	2.36567	5.9094	4.53914	122
chr1	4419037	4419732	4.48029	29.197	26.8631	278
chr1	4423197	4423663	2.84819	10.2058	8.59336	130
chr1	4425686	4426047	2.27355	6.6858	5.26567	131
chr1	4433248	4433775	4.06585	22.5957	20.5081	384
chr1	4443626	4444066	2.88212	9.30761	7.74143	309
chr1	4452157	4452315	2.35679	6.37695	4.97538	98
chr1	4457197	4457566	2.52423	7.01477	5.57518	74
chr1	4457824	4459247	8.58722	93.4219	89.3747	1069
chr1	4461468	4461934	3.54582	17.3068	15.3993	177
chr1	4466563	4467306	4.03416	20.1477	18.1425	576
chr1	4469026	4469175	1.98506	3.89583	2.67726	95
chr1	4477804	4478153	3.19651	11.7883	10.1035	107
chr1	4492726	4493022	2.72952	9.24403	7.68001	120
chr1	4494925	4495084	1.97873	4.12886	2.8905	17
chr1	4498561	4498963	2.57479	7.98673	6.48967	289
chr1	4503516	4504003	2.52376	8.16127	6.65384	198
chr1	4513871	4515607	3.84078	20.3764	18.3632	786
chr1	4522509	4523457	3.29592	19.2506	17.2753	457
chr1	4523653	4527877	7.62404	67.4802	64.0758	1565
chr1	4527978	4528961	2.93334	11.2059	9.54607	580
chr1	4529965	4530683	2.06745	5.27554	3.94887	399
chr1	4531076	4532535	4.37119	25.3722	23.1561	318
chr1	4532663	4534362	4.11483	24.0497	21.8762	1101
chr1	4534720	4537930	7.11674	64.4909	61.169	2003
chr1	4538029	4542445	8.36826	96.5955	92.4656	4187
chr1	4543393	4544468	3.83935	23.5505	21.3936	543
chr1	4544757	4545041	3.53756	16.0581	14.1983	119
chr1	4547240	4547584	2.8517	10.4007	8.77852	134
chr1	4548520	4548799	2.44432	7.19389	5.74188	128
chr1	4554190	4554389	1.58373	2.37626	1.313	96
chr1	4556522	4556728	2.35459	6.2405	4.84731	108
chr1	4556985	4557131	2.16067	4.70197	3.41801	26
chr1	4563267	4563512	3.52188	15.2545	13.4216	143
chr1	4567784	4568025	2.30523	5.77014	4.40928	45
chr1	4576574	4577143	4.07241	20.9302	18.8986	282
chr1	4577668	4582911	9.99099	102.91	98.6144	3395
chr1	4583547	4585826	8.52679	84.1882	80.3597	702
chr1	4586231	4587663	3.94572	21.0201	18.9859	753
chr1	4590317	4591404	4.07735	21.8129	19.7534	280
chr1	4592268	4592445	1.81622	3.49075	2.30872	52
chr1	4593503	4593974	5.70204	41.2312	38.5419	217
chr1	4594089	4594606	2.32407	7.08055	5.63632	217
chr1	4599178	4599426	2.53901	6.93601	5.50086	114
chr1	4606203	4606451	2.32544	5.85955	4.49203	77
chr1	4607751	4608459	3.26765	12.1357	10.4326	90
chr1	4610521	4611142	4.09428	22.1998	20.1273	378
chr1	4611255	4611748	3.84025	21.4347	19.3871	237
chr1	4611931	4612180	2.06779	4.89633	3.59903	39
chr1	4615185	4616087	9.06808	84.447	80.6102	583
chr1	4621785	4622182	2.46125	8.37305	6.8555	305
chr1	4631477	4631739	2.11996	4.53611	3.26582	79
chr1	4635184	4635342	2.0756	4.06433	2.83214	79
chr1	4642009	4642370	2.8241	10.4254	8.80074	133
chr1	4644136	4644634	5.54703	43.7272	40.9678	313
chr1	4646974	4647369	1.92025	3.95451	2.73246	176
chr1	4653758	4653981	2.41741	6.39646	4.99407	137
chr1	4654634	4655032	2.91226	10.3604	8.74103	189
chr1	4655202	4655517	2.34842	6.08649	4.70473	204
chr1	4655681	4656556	4.56164	27.1727	24.9004	351
chr1	4656712	4657872	8.70491	90.4263	86.4506	370
chr1	4665209	4665361	2.04478	4.32164	3.06788	59
chr1	4676425	4676985	3.48152	16.2116	14.3437	264
chr1	4679810	4680014	2.70097	8.93425	7.38567	69
chr1	4680101	4680415	1.86391	3.55622	2.36919	133
chr1	4681506	4681734	2.16077	5.12525	3.8099	91
chr1	4687621	4687989	2.21719	5.26658	3.94186	269
chr1	4693004	4693292	3.87151	18.9575	16.9924	145
chr1	4695935	4696959	4.10693	24.5725	22.3821	607
chr1	4697749	4698275	3.41355	16.7272	14.8403	141
chr1	4698833	4699267	2.8241	10.4254	8.80074	131
chr1	4699792	4699980	1.94074	3.63567	2.44207	128
chr1	4708270	4708927	2.42512	7.89698	6.40516	544
chr1	4709191	4710189	2.93932	11.4236	9.75253	607
chr1	4712535	4713362	3.96142	20.5647	18.5453	632
chr1	4713452	4713744	2.15367	6.13795	4.75232	168
chr1	4721512	4721658	2.09513	4.82919	3.53561	78
chr1	4733837	4734120	2.30361	7.20863	5.75593	110
chr1	4741111	4741284	2.1755	5.19142	3.87226	79
chr1	4741627	4741821	2.07568	5.1261	3.8099	66
chr1	4743071	4743227	2.38405	5.85872	4.49145	80
chr1	4746757	4747418	4.32155	24.4575	22.2707	219
chr1	4748703	4748875	2.74192	9.30824	7.74182	86
chr1	4755609	4755946	4.34168	31.6001	29.1952	140
chr1	4760054	4761185	4.60622	30.3718	28.0035	530
chr1	4762372	4762673	2.84533	9.839	8.24617	184
chr1	4766466	4767050	3.99568	23.8261	21.6598	421
chr1	4767478	4769823	7.13711	63.1919	59.9042	2023
chr1	4770761	4771959	5.04101	31.0843	28.6941	764
chr1	4772143	4773077	3.77164	19.1672	17.1943	751
chr1	4773312	4773562	2.2208	5.50637	4.16278	126
chr1	4775205	4775725	2.81016	10.5208	8.89112	102
chr1	4775871	4776593	3.37559	13.7836	12.0118	470
chr1	4782538	4782713	1.90851	3.58825	2.3981	10
chr1	4783543	4783689	1.78301	3.08321	1.94211	31
chr1	4787216	4788643	4.30665	24.9727	22.7692	232
chr1	4796716	4796962	2.7935	9.91542	8.3165	129
chr1	4797117	4797506	3.56618	17.914	15.9843	143
chr1	4801915	4802114	2.24015	6.16411	4.77714	65
chr1	4802334	4802695	2.28325	6.62003	5.20367	225
chr1	4810183	4810444	2.4679	8.96068	7.4113	117
chr1	4818110	4818383	2.82425	9.03605	7.48183	170
chr1	4827416	4828083	7.46409	59.4384	56.2505	265
chr1	4832801	4833110	2.09513	4.82919	3.53561	155
chr1	4833247	4833580	2.91803	9.29175	7.72601	203
chr1	4837584	4838101	6.08511	38.9928	36.3693	262
chr1	4842071	4842292	2.14741	4.64801	3.36895	114
chr1	4842414	4842642	2.38496	6.12156	4.7368	124
chr1	4845706	4846003	4.14148	22.4832	20.4006	170
chr1	4846104	4846326	2.09576	4.73347	3.44796	87
chr1	4846879	4847106	2.01308	4.36743	3.11015	104
chr1	4849814	4850361	4.09946	25.0955	22.8884	281
chr1	4855195	4855572	5.59617	43.2923	40.5447	210
chr1	4857796	4858197	5.36304	33.3336	30.878	271
chr1	4860142	4860346	2.41403	7.30693	5.8486	101
chr1	4864767	4864973	2.4512	6.54728	5.13583	80
chr1	4872695	4872841	1.86539	3.63626	2.44207	67
chr1	4877209	4877686	4.03131	26.0327	23.7954	302
chr1	4879224	4879982	2.10075	4.7555	3.46754	315
chr1	4881978	4882347	3.40796	14.6376	12.8284	227
chr1	4889594	4889859	1.87568	4.35155	3.09608	146
chr1	4892085	4892553	3.39759	15.0358	13.2174	192
chr1	4892822	4893904	4.99934	42.4866	39.7629	850
chr1	4894081	4895271	3.47676	17.824	15.8981	430
chr1	4895548	4897008	5.46398	45.8186	43.0016	839
chr1	4897118	4897439	3.18311	12.5547	10.8313	134
chr1	4898940	4899178	2.93905	10.4977	8.86929	139
chr1	4899869	4900037	2.08044	4.47173	3.20682	128
chr1	4901187	4901662	2.38612	6.77373	5.34715	191
chr1	4901837	4902046	2.87241	9.97661	8.37435	108
chr1	4902327	4903302	2.67711	8.97133	7.42026	808
chr1	4903717	4904290	3.77974	18.1739	16.2351	388
chr1	4904449	4904921	5.6044	37.8461	35.2559	274
chr1	4905356	4905927	2.3746	7.48434	6.01608	496
chr1	4906190	4907245	5.16665	31.8242	29.4124	291
chr1	4907537	4908414	3.94664	19.3801	17.4001	301
chr1	4913114	4913423	1.82369	3.7311	2.52777	271
chr1	4913616	4914165	5.39239	36.5385	33.9857	336
chr1	4914623	4914939	2.63421	8.74654	7.20878	236
chr1	4915155	4915731	2.4841	7.53091	6.0598	513
chr1	4921449	4922002	2.74978	10.3463	8.72824	279
chr1	4922159	4922980	8.66361	102.318	98.0325	263
chr1	4928619	4928815	2.34154	5.80572	4.44248	137
chr1	4930942	4931096	1.84394	3.04106	1.90337	117
chr1	4933843	4934099	1.97687	4.20656	2.9621	81
chr1	4935872	4936171	2.5209	7.57333	6.09932	122
chr1	4938344	4938961	2.88058	10.9141	9.26634	110
chr1	4940085	4940366	1.97332	3.84872	2.63549	231
chr1	4940553	4941799	5.7616	43.2255	40.4807	897
chr1	4941915	4943188	6.07855	49.0894	46.1829	674
chr1	4943368	4943645	2.08984	4.90313	3.60435	204
chr1	4943755	4945118	7.5785	79.7619	76.048	848
chr1	4945204	4946343	8.14772	78.837	75.145	738
chr1	4947558	4947777	2.32792	6.36369	4.96328	119
chr1	4952829	4954031	5.29456	35.1766	32.6651	183
chr1	4964339	4964674	3.60921	16.9502	15.0547	190
chr1	4965920	4966076	2.19503	5.60651	4.25701	79
chr1	4970012	4970800	6.08491	41.9498	39.2414	280
chr1	4973683	4974300	4.23765	24.5412	22.3522	260
chr1	4975666	4975941	2.54048	7.52436	6.05346	132
chr1	4976092	4976461	4.30671	22.8538	20.7533	194
chr1	4980505	4980662	2.41403	7.30693	5.8486	61
chr1	4983358	4983558	2.2028	5.64381	4.2913	108
chr1	4987260	4988016	3.8919	22.5788	20.4915	395
chr1	4988769	4989170	4.07643	19.5292	17.5442	285
chr1	4989260	4990071	4.59762	32.2604	29.835	353
chr1	4991009	4991584	4.95704	30.9328	28.547	276
chr1	4992542	4992764	2.00499	3.88658	2.66982	181
chr1	4993413	4993720	4.09773	20.2154	18.2081	174
chr1	4993954	4995224	5.56243	47.3507	44.4903	510
chr1	4995327	4996757	7.14713	68.5579	65.1251	785
chr1	4996991	4998186	3.89686	19.3709	17.3915	997
chr1	4998393	4998811	2.94557	10.3455	8.72747	318
chr1	5002261	5003125	4.24396	27.5585	25.2739	685
chr1	5003393	5004211	5.59172	42.0844	39.3705	486
chr1	5004458	5004729	1.73667	3.31587	2.15134	136
chr1	5005187	5005484	2.38703	7.42428	5.9598	115
chr1	5006347	5006769	2.76099	9.40676	7.83384	93
chr1	5014472	5014697	2.07146	5.20075	3.87929	124
chr1	5016983	5017669	4.0536	23.9335	21.7641	223
chr1	5017844	5018480	5.03083	30.313	27.9454	269
chr1	5021778	5022128	1.87378	4.1933	2.95071	80
chr1	5022303	5022527	2.67978	9.1446	7.58447	79
chr1	5023195	5023494	2.8603	11.1554	9.4969	140
chr1	5027388	5027633	2.20598	5.3281	3.99859	187
chr1	5037369	5037690	3.37298	16.6972	14.8119	194
chr1	5040555	5040729	2.24944	6.0968	4.71375	62
chr1	5042126	5042818	4.98778	34.2903	31.8058	185
chr1	5044148	5044471	2.82685	10.9619	9.31106	135
chr1	5045260	5045642	3.12763	13.4759	11.7192	144
chr1	5047186	5047383	2.33132	6.38015	4.97837	72
chr1	5048554	5048840	2.20449	5.65192	4.29872	80
chr1	5055139	5055974	5.76001	48.0488	45.1697	319
chr1	5056332	5056681	3.17358	12.9184	11.1863	130
chr1	5057047	5057193	2.09513	4.82919	3.53561	43
chr1	5057850	5058965	3.2305	16.6227	14.7412	848
chr1	5059084	5059354	2.13971	5.34001	4.00916	91
chr1	5059998	5061952	5.17143	33.6767	31.2094	1439
chr1	5064943	5066784	3.55824	20.5192	18.5015	584
chr1	5068483	5069316	5.31254	33.7907	31.3212	666
chr1	5069459	5069867	2.9099	10.8945	9.24856	111
chr1	5070504	5071147	4.67028	32.4516	30.0204	217
chr1	5071367	5071533	1.92053	3.79636	2.58691	120
chr1	5072485	5072636	1.80677	3.17878	2.02748	19
chr1	5074810	5075296	2.11164	5.70374	4.3481	159
chr1	5077703	5078850	6.79306	67.7104	64.2999	666
chr1	5082520	5082717	1.86391	3.55622	2.36919	98
chr1	5088886	5089182	2.56017	8.64933	7.11521	139
chr1	5089444	5090136	3.3214	14.8229	13.0087	150
chr1	5091594	5091870	1.74062	2.79167	1.67999	170
chr1	5098200	5098425	2.20632	4.77637	3.48723	100
chr1	5102299	5102483	1.95319	3.34932	2.18146	121
chr1	5115595	5115881	2.5136	9.38582	7.81477	164
chr1	5124238	5124519	2.88482	9.67991	8.09299	113
chr1	5126184	5126820	2.70216	12.8077	11.078	368
chr1	5127202	5127512	2.85295	10.9366	9.28694	104
chr1	5131413	5131690	2.25928	6.03007	4.65094	109
chr1	5132095	5132480	4.67607	26.2176	23.975	236
chr1	5135550	5136241	2.49217	7.43142	5.96646	273
chr1	5136405	5136618	1.75094	2.95434	1.82562	88
chr1	5136716	5137050	2.95074	9.81278	8.22164	225
chr1	5137830	5138289	3.4572	15.6039	13.7605	294
chr1	5139391	5139756	3.39381	14.1059	12.3173	243
chr1	5144189	5144779	2.11923	4.53312	3.26345	83
chr1	5145172	5145371	2.06746	4.6084	3.33254	159
chr1	5145615	5145970	3.65954	17.2372	15.3322	233
chr1	5146454	5148203	3.84567	18.5449	16.594	1557
chr1	5148440	5149374	3.41355	16.7272	14.8403	741
chr1	5151211	5151913	5.30714	31.141	28.7501	193
chr1	5166741	5166888	2.32544	5.85955	4.49203	71
chr1	5168200	5168620	3.25354	15.069	13.2462	302
chr1	5170679	5171294	3.91626	20.297	18.2863	490
chr1	5172169	5172315	2.50251	7.62392	6.14654	99
chr1	5176260	5176833	2.29636	5.97085	4.59574	103
chr1	5177240	5177525	2.52617	8.74816	7.20974	160
chr1	5181449	5181743	1.7721	3.35785	2.18919	243
chr1	5186936	5187717	6.73299	50.2294	47.2913	603
chr1	5189566	5190281	3.02811	15.5849	13.7429	520
chr1	5190415	5190650	2.18566	5.56144	4.21529	90
chr1	5192756	5193038	2.21152	5.57482	4.22684	139
chr1	5193403	5193623	2.29079	5.82559	4.46124	84
chr1	5194234	5195056	4.4837	25.7433	23.5157	434
chr1	5195283	5196170	6.08265	49.5402	46.6217	706
chr1	5196708	5197038	3.66131	17.4977	15.5824	182
chr1	5197335	5197963	3.52865	18.397	16.4504	219
chr1	5198896	5199078	2.97162	10.6639	9.02923	92
chr1	5202365	5202818	3.05788	12.0813	10.3796	340
chr1	5220107	5220651	5.76256	40.8136	38.1368	186
chr1	5224104	5224475	3.78287	19.2345	17.2594	152
chr1	5228054	5228306	2.42873	7.24983	5.79464	192
chr1	5236794	5237256	3.52285	15.0211	13.203	210
chr1	5237681	5238064	4.43266	25.1244	22.917	244
chr1	5241505	5241752	2.99355	11.916	10.2228	75
chr1	5243181	5243439	2.37225	6.8333	5.40324	193
chr1	5249453	5249883	3.05003	12.429	10.7151	114
chr1	5252032	5252336	3.57743	15.3079	13.4735	168
chr1	5264968	5265435	3.63905	16.6234	14.7416	249
chr1	5268475	5268727	2.98546	15.0821	13.2589	142
chr1	5277547	5278285	3.88734	24.1632	21.9865	132
chr1	5279925	5280185	2.90718	10.3343	8.71746	124
chr1	5281824	5282803	2.89398	9.90516	8.3078	118
chr1	5286481	5286926	2.634	8.90007	7.35406	301
chr1	5289968	5290240	3.30118	14.0491	12.2635	144
chr1	5291405	5291740	2.34084	6.30161	4.90442	257
chr1	5294435	5294655	2.13971	5.34001	4.00916	109
chr1	5295719	5296090	3.05102	11.0655	9.40977	225
chr1	5296781	5298181	4.9955	31.1659	28.7742	164
chr1	5298677	5299078	5.93666	41.0662	38.3818	146
chr1	5303425	5303708	2.51491	7.5438	6.07225	76
chr1	5303944	5304454	4.04187	24.9828	22.7786	207
chr1	5315320	5315526	3.13768	11.9057	10.2155	71
chr1	5323737	5324318	2.8241	10.4254	8.80074	160
chr1	5324707	5325448	3.78263	17.9294	15.9992	458
chr1	5325633	5326114	3.34376	13.3942	11.6411	281
chr1	5338560	5338752	2.24204	5.14605	3.82906	75
chr1	5338907	5339149	2.44432	7.19389	5.74188	125
chr1	5339315	5339898	4.46208	27.5007	25.2177	386
chr1	5342127	5342446	2.94243	10.3297	8.71346	88
chr1	5343896	5344523	4.64403	26.3634	24.1165	378
chr1	5344943	5345491	3.48125	15.7404	13.889	364
chr1	5346123	5346596	2.76762	9.94519	8.34427	210
chr1	5346774	5347177	2.94105	10.8782	9.23369	138
chr1	5347920	5349145	5.05667	35.4622	32.9427	859
chr1	5349302	5350163	7.15836	63.3385	60.0462	312
chr1	5350275	5351034	3.84205	18.2589	16.317	260
chr1	5360246	5361157	6.90495	55.0053	51.9358	189
chr1	5361627	5362078	2.35917	6.89384	5.46044	237
chr1	5366566	5367057	3.43368	15.7005	13.8509	334
chr1	5369902	5370285	2.35818	6.63625	5.21933	269
chr1	5380821	5381115	2.52175	7.29066	5.83366	242
chr1	5385224	5385431	2.9099	10.8945	9.24856	86
chr1	5385925	5387232	2.80913	12.062	10.3608	1106
chr1	5387730	5389364	10.7508	121.901	117.169	918
chr1	5389812	5390155	3.42123	15.1692	13.3397	175
chr1	5391020	5391490	2.64995	7.89045	6.39966	98
chr1	5392823	5393084	2.38612	6.77373	5.34715	150
chr1	5395992	5398069	6.02706	50.8273	47.8735	872
chr1	5398497	5399137	3.77297	17.0956	15.1964	495
chr1	5404125	5404365	2.93707	11.411	9.74052	114
chr1	5405743	5406092	3.05195	14.0032	12.2238	179
chr1	5410058	5410217	2.31405	5.80918	4.44563	106
chr1	5410432	5410948	3.5034	19.415	17.4335	265
chr1	5414789	5414980	2.04478	4.32164	3.06788	162
chr1	5420526	5422387	6.43895	54.1884	51.1404	1126
chr1	5423026	5424086	7.22622	69.6319	66.1709	575
chr1	5425216	5425475	2.25302	5.88429	4.51578	53
chr1	5430080	5430406	5.82989	39.1981	36.568	184
chr1	5442073	5442688	3.23339	11.9688	10.2712	473
chr1	5443569	5444341	5.59617	43.2923	40.5447	162
chr1	5447618	5448146	3.2173	15.0562	13.2345	317
chr1	5451177	5451431	3.68788	15.8809	14.0251	135
chr1	5454328	5454486	2.27355	6.6858	5.26567	98
chr1	5454684	5454933	1.79658	3.9962	2.77006	141
chr1	5461056	5461332	2.92119	10.0397	8.43416	127
chr1	5464967	5465446	3.02151	16.1128	14.2504	350
chr1	5478221	5478828	3.163	13.4782	11.7195	406
chr1	5479097	5480162	5.64604	40.0775	37.4226	240
chr1	5480577	5481674	3.96142	20.5647	18.5453	878
chr1	5485643	5485881	2.37349	6.58371	5.17028	104
chr1	5488860	5489359	3.483	14.1047	12.3168	331
chr1	5494380	5494547	1.97346	4.36197	3.10493	99
chr1	5509061	5509247	2.22934	5.09345	3.78071	61
chr1	5510886	5511045	2.19458	5.71326	4.35544	50
chr1	5518150	5518456	2.5597	9.23429	7.6708	191
chr1	5531764	5532285	2.62186	10.2137	8.60094	351
chr1	5539629	5540074	3.66131	17.4977	15.5824	212
chr1	5540226	5540520	2.42873	7.24983	5.79464	127
chr1	5542916	5543129	2.08485	4.97727	3.67287	78
chr1	5547587	5547754	2.11996	4.53611	3.26582	77
chr1	5548173	5548343	2.88212	9.30761	7.74143	81
chr1	5556867	5557057	1.97512	4.28426	3.03355	75
chr1	5562002	5562603	4.11732	19.7462	17.7545	183
chr1	5562874	5563363	2.74322	9.97744	8.37435	233
chr1	5580611	5580963	3.78136	18.7043	16.7469	240
chr1	5587525	5587709	2.85295	10.9366	9.28694	56
chr1	5596082	5596700	3.75545	18.0362	16.1017	231
chr1	5614103	5614551	2.11313	4.60892	3.33254	334
chr1	5622604	5622789	2.81751	9.35073	7.78186	102
chr1	5635002	5635150	2.11507	4.81862	3.52718	108
chr1	5635753	5636064	1.97873	4.12886	2.8905	119
chr1	5638266	5638758	3.68024	19.6226	17.6343	239
chr1	5641044	5641330	2.65466	9.01061	7.45726	112
chr1	5641469	5641977	4.35002	23.7112	21.5495	194
chr1	5642924	5643204	2.54982	7.71558	6.23388	52
chr1	5643946	5644170	2.85067	9.68977	8.10252	113
chr1	5645283	5645513	2.88058	10.9141	9.26634	94
chr1	5645969	5647119	6.82711	63.3366	60.0458	835
chr1	5647760	5648762	5.34192	36.598	34.0438	705
chr1	5652114	5652523	2.7566	11.0525	9.39786	196
chr1	5652883	5653214	4.16913	20.6035	18.5831	168
chr1	5659011	5659529	2.98686	12.4461	10.7283	330
chr1	5678758	5678949	2.55527	7.15458	5.7052	84
chr1	5684819	5685005	1.82133	3.65111	2.45481	114
chr1	5685111	5685689	2.46088	7.13922	5.69078	476
chr1	5686388	5686696	2.80152	9.7867	8.19625	228
chr1	5691328	5691666	5.07802	29.5105	27.1676	123
chr1	5696829	5697221	2.01823	4.93031	3.62889	324
chr1	5722627	5723111	2.08013	5.0516	3.74197	51
chr1	5727332	5727691	2.14799	6.20978	4.82001	267
chr1	5731847	5732349	2.46125	8.37305	6.8555	445
chr1	5732563	5733171	3.22207	12.9719	11.2314	271
chr1	5744339	5744654	2.96268	11.9282	10.2338	158
chr1	5758521	5758777	3.22207	12.9719	11.2314	118
chr1	5764522	5764709	1.90044	3.478	2.29809	118
chr1	5766209	5766516	3.38127	13.361	11.6086	67
chr1	5773278	5773724	4.35892	28.3629	26.0541	237
chr1	5775291	5775562	2.08984	4.90313	3.60435	202
chr1	5776411	5776588	2.10674	4.68206	3.39997	98
chr1	5782362	5782527	1.99888	3.86276	2.64911	23
chr1	5828571	5828990	1.92012	4.03347	2.80438	100
chr1	5833754	5834267	2.43458	8.48562	6.96076	105
chr1	5835360	5835720	3.32303	13.0662	11.3205	253
chr1	5835849	5836172	2.28053	5.6606	4.30678	58
chr1	5836419	5836718	2.13748	5.12342	3.80947	175
chr1	5841599	5842198	2.96306	10.6203	8.98724	157
chr1	5842685	5843334	4.04187	24.9828	22.7786	315
chr1	5844139	5844757	3.20021	14.5301	12.7289	255
chr1	5850743	5852003	5.21212	37.9705	35.3766	151
chr1	5853870	5854150	3.26226	12.971	11.2314	111
chr1	5858357	5858767	3.60458	16.4324	14.5561	264
chr1	5859667	5859945	2.0268	4.70143	3.41748	82
chr1	5862665	5862915	4.4571	24.3271	22.1447	100
chr1	5863490	5863742	2.97422	10.8655	9.22234	130
chr1	5863925	5864376	3.94033	19.071	17.1017	251
chr1	5864565	5864986	2.78782	12.0926	10.3903	234
chr1	5869338	5869569	1.81052	3.32979	2.16333	174
chr1	5871210	5871702	3.24769	13.3226	11.571	129
chr1	5873354	5873752	2.70162	8.29088	6.77729	127
chr1	5877314	5877535	2.42377	6.69168	5.27073	114
chr1	5884600	5885080	5.97372	50.0227	47.0911	209
chr1	5890317	5890489	1.91989	4.19118	2.94884	140
chr1	5916661	5916807	2.36927	6.18044	4.79141	33
chr1	5920065	5920515	4.0348	20.4328	18.4181	163
chr1	5921903	5922234	2.92095	10.405	8.78218	211
chr1	5922498	5922770	2.88058	10.9141	9.26634	103
chr1	5928814	5929039	2.54271	8.69804	7.16159	118
chr1	5931582	5932059	3.08449	12.426	10.7144	366
chr1	5933524	5933960	1.79398	3.9168	2.69786	291
chr1	5939195	5939341	1.86811	3.79598	2.58691	32
chr1	5940067	5940445	4.52802	27.2854	25.0099	270
chr1	5941040	5941739	5.02333	30.2694	27.9028	280
chr1	5944734	5946422	4.65707	27.7543	25.4639	1396
chr1	5954883	5955296	3.36022	16.1677	14.3019	179
chr1	5957515	5958305	3.21126	12.0714	10.37	122
chr1	5963662	5964013	3.13432	11.8885	10.2011	196
chr1	5968137	5968478	2.5631	7.92827	6.43543	158
chr1	5969916	5970151	2.66441	8.43139	6.9099	108
chr1	5972745	5972915	2.10307	4.66626	3.38612	55
chr1	5973108	5973450	1.86391	3.55622	2.36919	91
chr1	5976178	5976532	1.82133	3.65111	2.45481	253
chr1	5977161	5977413	4.0133	22.268	20.193	139
chr1	5978356	5978531	1.92085	3.63791	2.44237	83
chr1	5979107	5979482	5.08971	33.5287	31.0667	233
chr1	5981969	5982280	2.0268	4.70143	3.41748	38
chr1	5983254	5984028	2.41656	6.65792	5.23875	288
chr1	5987692	5988215	2.67711	8.97133	7.42026	276
chr1	5996912	5997317	2.88103	10.3789	8.75815	289
chr1	6008287	6008612	3.346	14.0745	12.2874	133
chr1	6014937	6015466	4.07825	20.9636	18.9314	387
chr1	6017073	6018040	3.9756	20.9249	18.8934	307
chr1	6027242	6027631	2.23939	6.95411	5.51811	247
chr1	6033919	6034530	5.29602	37.0515	34.4838	296
chr1	6038533	6038950	2.38413	6.11794	4.73398	331
chr1	6049466	6049713	2.45871	6.85478	5.42358	88
chr1	6061223	6061493	1.81622	3.49075	2.30872	149
chr1	6061799	6062261	3.90367	19.4097	17.4286	273
chr1	6063283	6063583	2.33528	6.27531	4.88094	113
chr1	6088394	6088554	2.02998	4.62527	3.34701	39
chr1	6092899	6093175	1.71243	2.91481	1.79091	187
chr1	6098373	6098693	4.24971	23.4237	21.2722	179
chr1	6100850	6101222	2.16145	4.81105	3.51998	318
chr1	6102158	6102428	1.93378	3.77122	2.56547	165
chr1	6102994	6103337	2.59817	8.5566	7.02722	207
chr1	6116599	6116769	2.46088	7.13922	5.69078	129
chr1	6123338	6123729	3.14269	12.9526	11.2164	277
chr1	6124960	6125252	2.33315	5.64546	4.29265	232
chr1	6137469	6137877	3.1001	11.3111	9.6487	265
chr1	6138268	6138472	2.62781	7.78766	6.30167	108
chr1	6139245	6140370	4.92251	37.6773	35.093	564
chr1	6142217	6142433	3.02112	10.9149	9.2669	127
chr1	6148880	6149295	3.51118	14.7219	12.9099	158
chr1	6153987	6154133	2.36927	6.18044	4.79141	54
chr1	6155736	6156174	3.29559	12.2711	10.5643	142
chr1	6173230	6174958	4.25466	24.3493	22.1664	635
chr1	6183779	6184586	2.20449	5.65192	4.29872	577
chr1	6184715	6185045	4.69867	33.647	31.1804	116
chr1	6209428	6209727	2.87983	11.9834	10.285	168
chr1	6213417	6213578	2.16361	4.82006	3.52834	30
chr1	6218255	6218619	2.70738	10.5863	8.95376	218
chr1	6219166	6220356	7.09379	67.6795	64.2699	569
chr1	6220872	6221386	3.16542	13.4923	11.7312	347
chr1	6221835	6222256	3.18045	11.9172	10.224	122
chr1	6224244	6224583	2.37286	6.3247	4.92703	138
chr1	6230204	6230479	3.11688	10.7888	9.15	115
chr1	6235302	6235476	2.7935	9.91542	8.3165	57
chr1	6240256	6240458	2.64095	8.47105	6.94694	78
chr1	6243963	6244608	4.85907	31.3632	28.9651	201
chr1	6247669	6248057	2.7155	11.1233	9.4662	163
chr1	6261639	6262037	3.12841	11.452	9.77813	296
chr1	6263312	6263605	2.89448	9.00351	7.4517	85
chr1	6266762	6267905	3.34673	15.6382	13.7922	861
chr1	6268780	6269003	2.1687	5.05445	3.74358	105
chr1	6269301	6269455	2.29808	5.49777	4.15625	76
chr1	6282157	6282348	2.58824	8.35405	6.83778	124
chr1	6283299	6283592	2.58901	8.50816	6.98258	169
chr1	6293762	6294248	3.18297	15.0475	13.2271	181
chr1	6295637	6296064	3.73078	19.69	17.6992	287
chr1	6297123	6297368	2.3474	5.95645	4.58373	76
chr1	6297872	6298612	3.16198	14.5013	12.7043	581
chr1	6298823	6299387	4.90698	34.7877	32.2881	245
chr1	6299495	6299831	2.6135	9.09506	7.53708	218
chr1	6300910	6301153	2.83341	9.25403	7.68973	108
chr1	6307851	6309009	9.3063	94.6787	90.6031	223
chr1	6311323	6311555	2.51086	6.66936	5.25003	75
chr1	6314021	6314167	2.21152	5.57482	4.22684	77
chr1	6319213	6319541	3.72467	18.6285	16.6739	195
chr1	6324654	6325026	4.07825	20.9636	18.9314	113
chr1	6325531	6325728	2.52376	8.16127	6.65384	83
chr1	6326683	6327530	3.37024	14.4309	12.6352	520
chr1	6330917	6331711	4.87784	35.2736	32.7597	358
chr1	6331897	6332473	2.84601	10.7215	9.08463	105
chr1	6333091	6333986	7.87621	68.1017	64.6808	458
chr1	6334265	6336242	4.68801	30.2592	27.8929	1587
chr1	6341870	6342168	2.30523	5.77014	4.40928	64
chr1	6345645	6345955	2.97422	10.8655	9.22234	95
chr1	6351736	6352444	4.17529	27.9482	25.6518	509
chr1	6359914	6361650	4.95471	41.7669	39.0628	950
chr1	6384387	6385480	5.09706	37.5329	34.9518	252
chr1	6388091	6388618	3.70185	22.8049	20.7096	321
chr1	6389019	6389548	2.52822	9.33411	7.76634	215
chr1	6389837	6390132	3.53189	15.7869	13.9336	179
chr1	6391146	6392165	3.75022	17.4904	15.5762	497
chr1	6393119	6393498	3.01521	10.885	9.24042	282
chr1	6395688	6395938	2.34094	7.6693	6.19051	123
chr1	6405231	6405672	4.09819	20.791	18.7644	182
chr1	6409461	6410086	3.77164	19.1672	17.1943	264
chr1	6418609	6419356	3.46993	15.2085	13.3772	292
chr1	6420423	6420675	1.82808	3.89068	2.67334	114
chr1	6426600	6427046	3.37869	13.5739	11.8066	263
chr1	6430824	6431932	5.12143	34.8129	32.3117	380
chr1	6442964	6444830	4.93215	32.5236	30.0907	868
chr1	6444980	6447886	7.6106	69.9157	66.4476	1227
chr1	6448059	6448902	3.78564	20.2947	18.2841	208
chr1	6449192	6449972	2.44758	8.42884	6.90843	689
chr1	6450422	6450765	3.91723	17.8555	15.9282	181
chr1	6451001	6451200	2.44432	7.19389	5.74188	79
chr1	6451724	6452081	3.73068	19.1769	17.2036	160
chr1	6452726	6453849	4.74335	31.2895	28.8933	407
chr1	6454022	6454435	5.47876	40.5415	37.872	174
chr1	6456157	6456784	4.64815	32.9513	30.5051	320
chr1	6457000	6457678	4.88863	31.8967	29.483	148
chr1	6457874	6458146	1.97041	4.51735	3.24826	38
chr1	6458946	6459246	3.1074	11.9505	10.254	109
chr1	6460020	6460651	4.6739	26.5354	24.2825	473
chr1	6462294	6462933	3.44541	16.2316	14.3623	359
chr1	6463392	6464168	4.52177	25.6514	23.4265	379
chr1	6469968	6470308	2.60952	7.70248	6.22114	246
chr1	6474100	6474884	4.3912	25.1861	22.9763	581
chr1	6483623	6484264	2.99355	11.916	10.2228	460
chr1	6484367	6484547	2.06745	5.27554	3.94887	85
chr1	6486926	6487102	2.10725	4.38405	3.12618	71
chr1	6487955	6488392	2.45881	7.26599	5.81011	112
chr1	6488547	6489187	2.5946	9.13993	7.57994	556
chr1	6494442	6495516	4.74449	30.9619	28.5745	749
chr1	6496725	6497739	7.51211	70.7317	67.2437	437
chr1	6498668	6499254	2.5866	8.04563	6.54531	142
chr1	6504083	6504428	2.84628	9.31579	7.74918	133
chr1	6508325	6508475	2.06706	4.31974	3.06733	92
chr1	6511704	6512011	2.41403	7.30693	5.8486	122
chr1	6512252	6512855	4.7417	29.2686	26.9318	114
chr1	6513402	6513685	2.25928	6.03007	4.65094	144
chr1	6515730	6516223	3.16011	12.4327	10.7179	354
chr1	6520506	6520652	2.03588	4.37641	3.11876	56
chr1	6525893	6526157	2.75443	9.37291	7.80326	116
chr1	6526498	6527223	2.81875	9.70339	8.11572	93
chr1	6527316	6527584	2.46279	6.59883	5.18433	172
chr1	6528371	6528638	2.47833	8.19504	6.68625	114
chr1	6537971	6538443	5.17367	38.4354	35.8279	268
chr1	6543527	6543749	2.60245	7.97291	6.47666	54
chr1	6555696	6556179	3.90351	19.6796	17.6901	236
chr1	6560484	6561150	5.93215	42.6927	39.9632	349
chr1	6562719	6563743	6.93985	56.6379	53.5247	231
chr1	6564557	6564886	2.72351	8.39359	6.87492	151
chr1	6565309	6565625	3.69202	16.9149	15.0201	179
chr1	6567810	6568118	2.8487	9.3274	7.76017	66
chr1	6568444	6568590	2.17716	4.98409	3.67855	36
chr1	6579162	6580151	4.40389	30.8434	28.4608	769
chr1	6593216	6593887	3.89821	17.2153	15.3115	250
chr1	6594705	6594959	3.19497	11.9899	10.2914	116
chr1	6601725	6602266	2.15963	6.06637	4.68555	405
chr1	6607789	6608146	1.92	4.11236	2.8765	104
chr1	6612427	6612770	3.46993	15.2085	13.3772	143
chr1	6613654	6614179	5.26708	42.8012	40.0691	261
chr1	6616428	6616616	2.34682	6.95528	5.51816	61
chr1	6619496	6619711	2.13971	5.34001	4.00916	128
chr1	6620639	6621574	4.27127	29.2498	26.9142	421
chr1	6621671	6622253	6.21803	47.0338	44.1827	353
chr1	6625900	6626105	2.36385	6.02885	4.65094	75
chr1	6626426	6626984	4.33181	29.3923	27.0521	382
chr1	6627651	6628038	2.90595	11.9621	10.2647	128
chr1	6632897	6634083	4.01949	19.505	17.5214	281
chr1	6634650	6635236	2.38496	6.12156	4.7368	94
chr1	6636719	6637079	2.49892	6.90038	5.46657	276
chr1	6639693	6639860	2.28082	5.89857	4.52855	51
chr1	6641058	6641224	2.12757	5.48477	4.14361	67
chr1	6641430	6642087	3.5654	16.4563	14.579	439
chr1	6642925	6643148	2.37459	7.10092	5.6551	134
chr1	6650401	6650722	4.59762	32.2604	29.835	183
chr1	6655214	6655640	5.82209	42.8124	40.0792	232
chr1	6656023	6656474	2.45538	7.52177	6.05219	72
chr1	6661540	6661819	1.8357	4.20852	2.96399	80
chr1	6662239	6662790	3.71857	16.8046	14.9141	176
chr1	6669648	6670666	2.88103	10.3789	8.75815	123
chr1	6670759	6671096	2.04372	4.13072	2.89227	65
chr1	6671243	6671464	2.56083	7.32714	5.86802	107
chr1	6671635	6671781	2.16145	4.81105	3.51998	30
chr1	6672463	6672770	3.52023	17.8661	15.9379	175
chr1	6672943	6673825	5.6537	45.277	42.474	653
chr1	6673994	6674340	3.28402	16.1239	14.2606	231
chr1	6675233	6675699	4.62303	26.895	24.6313	330
chr1	6677531	6678021	3.66351	19.5148	17.53	221
chr1	6681935	6682177	2.20276	5.09337	3.78065	118
chr1	6683396	6684620	3.82235	19.4703	17.4877	430
chr1	6686815	6687655	9.4834	98.244	94.0688	375
chr1	6687784	6688874	3.77802	17.6434	15.7236	813
chr1	6694923	6695114	1.81345	3.41035	2.23584	119
chr1	6696119	6696320	2.29947	5.86501	4.49714	87
chr1	6696672	6697145	3.33695	14.6913	12.8803	245
chr1	6697526	6698057	2.82101	9.88838	8.29167	392
chr1	6698401	6699027	2.8503	9.86429	8.26929	276
chr1	6712478	6712925	3.67133	18.5605	16.6079	237
chr1	6714258	6714807	2.63349	9.05191	7.49621	238
chr1	6715292	6715573	2.88103	10.3789	8.75815	203
chr1	6727777	6728204	3.32714	13.3084	11.5571	226
chr1	6728690	6729170	2.78347	9.35278	7.78362	69
chr1	6730997	6731718	7.14256	61.3044	58.0675	249
chr1	6734735	6735971	8.05969	70.8439	67.3538	918
chr1	6737478	6738414	7.19709	61.1843	57.951	437
chr1	6744145	6744431	3.38052	12.2265	10.5209	184
chr1	6746600	6746882	3.91713	21.1176	19.0801	136
chr1	6754152	6754388	1.73667	3.31587	2.15134	43
chr1	6759740	6759892	1.59242	2.67963	1.58074	106
chr1	6763615	6763817	1.92069	3.71718	2.51442	100
chr1	6765447	6765596	2.13473	4.90521	3.60616	83
chr1	6774518	6774823	3.1137	12.3867	10.6772	100
chr1	6777396	6777563	1.97873	4.12886	2.8905	88
chr1	6781204	6781371	1.92085	3.63791	2.44237	78
chr1	6799730	6800348	4.99467	30.4552	28.0839	380
chr1	6802634	6803431	3.47676	17.824	15.8981	248
chr1	6812523	6813217	4.06671	22.885	20.7825	212
chr1	6814245	6814711	2.29413	7.27357	5.81721	185
chr1	6824122	6824375	2.69838	10.0487	8.44195	185
chr1	6846043	6846382	2.4284	6.84716	5.41635	169
chr1	6850431	6850627	2.60952	7.70248	6.22114	88
chr1	6853161	6853472	2.46088	7.13922	5.69078	116
chr1	6853676	6853921	3.23076	12.8059	11.0763	108
chr1	6855736	6856172	2.62264	8.07114	6.56883	116
chr1	6860097	6860746	3.20422	13.2959	11.5449	266
chr1	6860978	6863514	5.86071	50.8332	47.8785	2101
chr1	6864344	6865306	4.85008	30.2776	27.911	628
chr1	6865399	6866352	7.23727	68.7419	65.3042	408
chr1	6867825	6868406	2.33514	7.01755	5.57709	498
chr1	6870268	6870940	3.3612	14.6053	12.7976	473
chr1	6871689	6872049	2.19548	5.39034	4.05605	259
chr1	6872412	6872708	2.44141	6.63893	5.22169	123
chr1	6873309	6873666	2.10674	4.68206	3.39997	239
chr1	6873904	6874182	2.44388	7.05644	5.61365	118
chr1	6874501	6874751	3.00639	10.8404	9.20043	139
chr1	6876938	6877279	2.08984	4.90313	3.60435	100
chr1	6879722	6880010	2.1659	5.99509	4.61895	145
chr1	6881374	6881717	4.67056	28.4957	26.1832	155
chr1	6882152	6883674	7.09379	67.6795	64.2699	433
chr1	6884406	6884901	3.21396	12.5067	10.785	286
chr1	6885896	6886795	3.93533	24.7811	22.5845	673
chr1	6886985	6887170	2.15647	5.21097	3.88898	73
chr1	6894530	6895081	2.46629	7.16552	5.71557	272
chr1	6898546	6900189	3.07995	15.5685	13.7281	649
chr1	6903997	6904350	3.89537	21.5225	19.472	115
chr1	6904502	6904856	2.4814	8.90591	7.35917	187
chr1	6910803	6911135	2.29636	5.97085	4.59574	120
chr1	6916725	6916937	1.97873	4.12886	2.8905	70
chr1	6923843	6924354	5.35366	36.6727	34.117	280
chr1	6926900	6927063	2.46088	7.13922	5.69078	92
chr1	6927572	6927989	2.3765	8.13381	6.62804	173
chr1	6930038	6930269	2.15384	4.88426	3.58738	105
chr1	6937605	6937883	1.87568	4.35155	3.09608	144
chr1	6939187	6940018	5.70469	43.6448	40.8875	364
chr1	6940473	6941157	5.29602	37.0515	34.4838	313
chr1	6941536	6941683	2.16401	4.71555	3.43091	110
chr1	6942191	6942923	2.6135	9.09506	7.53708	591
chr1	6944934	6945700	3.346	14.0745	12.2874	177
chr1	6946460	6946892	2.21152	5.57482	4.22684	135
chr1	6948710	6949116	3.9964	20.214	18.2067	299
chr1	6956317	6956533	1.96767	4.67269	3.39209	103
chr1	6958131	6958277	1.76011	3.11625	1.97109	34
chr1	6959021	6960756	3.96142	20.5647	18.5453	645
chr1	6961029	6961215	1.73649	2.77597	1.66697	7
chr1	6964987	6965226	1.97687	4.20656	2.9621	189
chr1	6966543	6967063	5.33368	40.6776	38.0044	347
chr1	6970877	6971501	3.03089	11.3517	9.68812	240
chr1	6995132	6995364	2.1725	5.9241	4.55219	116
chr1	6999722	7000057	3.0611	11.9025	10.213	196
chr1	7000219	7000504	3.71778	17.5664	15.6487	134
chr1	7000841	7001147	1.7008	2.75333	1.64611	112
chr1	7004437	7004725	2.04478	4.32164	3.06788	100
chr1	7016309	7016779	3.98093	21.2338	19.1924	327
chr1	7023123	7023345	1.97189	4.43967	3.17675	29
chr1	7027795	7028019	2.4307	6.59001	5.17582	172
chr1	7031702	7032191	3.59385	16.3728	14.4979	371
chr1	7034870	7035116	3.26575	12.9892	11.2472	143
chr1	7037872	7038865	4.26492	22.6156	20.5271	304
chr1	7040019	7040906	4.50161	26.4853	24.234	194
chr1	7041366	7042378	3.03072	11.9317	10.2369	131
chr1	7043198	7043697	3.56618	17.914	15.9843	318
chr1	7053663	7053844	2.38612	6.77373	5.34715	107
chr1	7054226	7054380	2.3308	7.73236	6.2491	76
chr1	7083822	7084051	2.28325	6.62003	5.20367	154
chr1	7084237	7084527	2.47955	7.78564	6.2997	125
chr1	7085616	7086834	3.98723	24.8782	22.678	229
chr1	7087009	7087396	2.5209	7.57333	6.09932	73
chr1	7088078	7088265	2.4679	8.96068	7.4113	72
chr1	7089173	7089626	2.64356	8.32847	6.8129	139
chr1	7089812	7090300	3.74306	17.7084	15.7869	134
chr1	7090553	7090826	2.88737	10.4122	8.789	197
chr1	7097129	7097320	2.30523	5.77014	4.40928	70
chr1	7099712	7100014	3.66648	18.0292	16.0954	152
chr1	7105808	7106180	3.37374	13.9994	12.2207	249
chr1	7118182	7118364	1.92069	3.71718	2.51442	115
chr1	7121734	7122070	4.17996	19.1968	17.2232	109
chr1	7128660	7128899	3.99609	22.16	20.0882	119
chr1	7137795	7138008	2.12962	5.18921	3.87032	111
chr1	7139482	7139748	3.04254	13.1646	11.4164	137
chr1	7139910	7140314	2.9535	12.9911	11.2485	96
chr1	7141119	7141266	1.81345	3.41035	2.23584	17
chr1	7141354	7142331	3.40405	15.9841	14.1259	807
chr1	7142446	7143132	3.7631	19.3749	17.3954	362
chr1	7146340	7146811	2.21152	5.57482	4.22684	255
chr1	7149696	7150207	3.84051	20.9055	18.8751	148
chr1	7150550	7150863	3.29384	13.572	11.8051	168
chr1	7154176	7154593	5.02271	29.5562	27.2116	256
chr1	7160154	7161187	5.03352	37.4382	34.8597	428
chr1	7163710	7163897	2.37349	6.58371	5.17028	64
chr1	7166831	7167290	2.06745	5.27554	3.94887	96
chr1	7167945	7168261	2.46088	7.13922	5.69078	105
chr1	7176376	7176760	2.33615	6.8992	5.46541	246
chr1	7178576	7179575	2.7935	9.91542	8.3165	213
chr1	7231743	7231989	3.14269	12.9526	11.2164	125
chr1	7233508	7233684	1.95609	3.61176	2.42041	48
chr1	7236080	7236320	2.42873	7.24983	5.79464	96
chr1	7238230	7238826	3.74551	22.871	20.7701	398
chr1	7239358	7239546	2.62387	7.76933	6.2848	102
chr1	7239763	7240002	2.64842	8.03979	6.53973	119
chr1	7240562	7240863	2.28053	5.6606	4.30678	105
chr1	7241146	7241336	2.0705	4.4299	3.16811	67
chr1	7242395	7242984	2.95038	10.1834	8.5721	226
chr1	7247995	7248954	5.71458	41.3119	38.6201	620
chr1	7250413	7251253	4.77224	30.469	28.0961	232
chr1	7251677	7251903	2.68508	8.53313	7.00554	71
chr1	7261525	7261744	2.97422	10.8655	9.22234	119
chr1	7265406	7265624	1.97332	3.84872	2.63549	176
chr1	7267239	7268247	5.97372	50.0227	47.0911	698
chr1	7270282	7270604	2.60245	7.97291	6.47666	181
chr1	7271192	7271442	1.80414	3.16818	2.01729	165
chr1	7272241	7272763	3.0611	11.9025	10.213	196
chr1	7294808	7295151	2.58093	8.01734	6.51786	121
chr1	7310266	7310477	2.53808	7.65789	6.17948	106
chr1	7312022	7312778	5.27269	31.3239	28.9266	552
chr1	7319326	7319512	2.2084	4.89562	3.59835	84
chr1	7321061	7321520	2.81925	9.18592	7.62443	364
chr1	7322547	7323176	4.00026	23.3002	21.1736	219
chr1	7323325	7323619	3.40202	14.6052	12.7976	163
chr1	7324257	7324626	2.25562	6.81899	5.39047	244
chr1	7328888	7329302	2.05659	5.5006	4.15869	280
chr1	7334233	7334776	2.66964	8.29872	6.78482	122
chr1	7335261	7336322	3.29762	13.1553	11.4075	428
chr1	7336684	7337869	4.56164	27.1727	24.9004	999
chr1	7338682	7338873	2.02238	4.04536	2.81517	90
chr1	7339067	7340030	5.70704	46.058	43.2333	565
chr1	7340354	7341992	8.47251	75.6237	72.0147	452
chr1	7342096	7342393	2.31576	6.42665	5.02255	106
chr1	7344573	7344926	1.97687	4.20656	2.9621	248
chr1	7348290	7348928	3.07148	14.5233	12.7233	398
chr1	7350519	7350806	3.30688	15.6149	13.7704	141
chr1	7365299	7366800	5.42228	39.7766	37.1293	1357
chr1	7367585	7367890	2.23067	5.4385	4.09995	91
chr1	7368073	7369551	4.99847	30.1246	27.7628	542
chr1	7369718	7371811	6.08998	43.2483	40.5029	1452
chr1	7374021	7374325	2.45349	7.78419	6.29832	140
chr1	7378009	7378767	3.64261	17.1409	15.2398	168
chr1	7382320	7382746	6.08039	51.6357	48.6589	175
chr1	7383833	7384174	2.11313	4.60892	3.33254	234
chr1	7386740	7386907	2.28082	5.89857	4.52855	50
chr1	7388398	7389070	6.20909	39.6687	37.0241	378
chr1	7391559	7391863	3.10454	10.3289	8.71312	128
chr1	7396738	7397335	3.12112	12.4271	10.7144	113
chr1	7397720	7398191	2.90428	12.4956	10.7742	329
chr1	7398483	7398687	2.62264	8.07114	6.56883	104
chr1	7398981	7399152	2.11313	4.60892	3.33254	31
chr1	7400645	7401603	3.85361	20.1891	18.1826	766
chr1	7401892	7402223	1.7008	2.75333	1.64611	114
chr1	7402473	7402702	2.65932	7.77626	6.29142	126
chr1	7407753	7408067	2.5329	11.0873	9.43096	215
chr1	7442903	7443218	2.87488	9.09481	7.53708	99
chr1	7443726	7444750	2.85595	12.542	10.8188	184
chr1	7448407	7448609	3.70865	16.4967	14.6187	80
chr1	7450733	7450916	2.82101	9.88838	8.29167	83
chr1	7456543	7456810	2.65466	9.01061	7.45726	128
chr1	7459343	7459489	2.1629	4.71102	3.42643	81
chr1	7469951	7470842	3.77891	16.085	14.225	507
chr1	7479036	7479287	4.11483	24.0497	21.8762	128
chr1	7480837	7481372	4.12484	21.8063	19.7474	142
chr1	7481498	7482067	5.04367	33.2373	30.7835	352
chr1	7483691	7483838	1.93192	3.84462	2.63217	38
chr1	7488574	7489082	4.77387	30.8167	28.4342	201
chr1	7490587	7490858	2.05017	5.65113	4.29803	160
chr1	7491009	7491640	3.04071	11.2083	9.54829	526
chr1	7493068	7493409	2.8503	9.86429	8.26929	230
chr1	7494034	7494542	3.25909	14.0291	12.2453	217
chr1	7496555	7496847	3.53286	16.271	14.4009	128
chr1	7496954	7497141	2.43873	9.71679	8.12903	98
chr1	7499740	7499909	2.44112	6.23166	4.83997	61
chr1	7506405	7506719	2.25132	5.99119	4.61561	189
chr1	7507464	7508062	2.25562	6.81899	5.39047	145
chr1	7508552	7509099	2.16077	5.12525	3.8099	458
chr1	7513815	7513996	2.42587	6.43426	5.02917	67
chr1	7515101	7515262	2.36927	6.18044	4.79141	47
chr1	7521491	7521751	2.20774	5.00381	3.6974	106
chr1	7529718	7529965	2.1687	5.05445	3.74358	29
chr1	7530853	7531456	2.54357	9.28357	7.71823	265
chr1	7532709	7532857	2.12757	5.48477	4.14361	46
chr1	7533062	7533223	2.15801	5.42829	4.09127	87
chr1	7533310	7534038	3.84982	19.3672	17.3882	141
chr1	7537794	7538158	5.14293	33.1374	30.6856	205
chr1	7538571	7538899	4.15152	21.9618	19.8974	165
chr1	7539323	7539578	2.08564	4.29801	3.04652	223
chr1	7539899	7540471	6.87789	55.7682	52.6777	304
chr1	7550792	7551015	2.034	3.99957	2.7731	26
chr1	7554369	7554792	2.5946	9.13993	7.57994	319
chr1	7565661	7566331	3.04727	12.8034	11.074	534
chr1	7569799	7571240	5.24534	34.8702	32.3673	1062
chr1	7573704	7574021	4.75111	27.984	25.6868	156
chr1	7581012	7581171	2.17946	5.85345	4.48641	116
chr1	7588304	7588662	2.20489	7.29871	5.84161	141
chr1	7605257	7605738	3.22207	12.9719	11.2314	308
chr1	7609273	7609788	3.08449	12.426	10.7144	102
chr1	7609994	7610419	3.20021	14.5301	12.7289	260
chr1	7612315	7612980	4.23615	24.829	22.63	503
chr1	7629504	7630259	5.58126	35.7466	33.2194	588
chr1	7636778	7636954	2.34084	6.30161	4.90442	89
chr1	7639634	7639864	2.42377	6.69168	5.27073	139
chr1	7640024	7640315	2.26958	5.6119	4.26205	192
chr1	7640870	7641437	2.08603	6.14649	4.76068	414
chr1	7648993	7649344	4.5508	27.1062	24.8357	212
chr1	7653976	7654277	3.69202	16.9149	15.0201	126
chr1	7656208	7656385	2.31065	5.79415	4.43135	110
chr1	7659042	7660186	5.01366	36.2331	33.6898	761
chr1	7660309	7662326	7.09322	60.9732	57.7453	731
chr1	7662431	7662976	3.69188	21.2144	19.1737	289
chr1	7663100	7663627	4.90698	34.7877	32.2881	281
chr1	7663741	7665341	5.37539	37.5673	34.9853	1260
chr1	7666302	7666488	2.72719	9.39603	7.82456	120
chr1	7680110	7680469	2.64903	7.8862	6.39587	174
chr1	7687866	7688085	2.8487	9.3274	7.76017	98
chr1	7692940	7693819	3.11947	15.0415	13.2226	131
chr1	7694118	7694995	3.73358	20.2205	18.2123	756
chr1	7695315	7696707	7.89102	76.4945	72.8631	1077
chr1	7697356	7698231	2.33514	7.01755	5.57709	399
chr1	7698972	7699672	2.61723	10.7944	9.15542	384
chr1	7699958	7700526	2.31576	6.42665	5.02255	258
chr1	7700716	7701109	2.82101	9.88838	8.29167	116
chr1	7702956	7703571	5.55475	41.0529	38.3692	334
chr1	7704013	7704565	2.18569	5.66958	4.31565	77
chr1	7706076	7706606	2.69838	10.0487	8.44195	230
chr1	7730379	7730535	2.08984	4.90313	3.60435	75
chr1	7732204	7732770	2.65071	10.7065	9.06999	320
chr1	7734010	7734847	5.31632	36.8094	34.2493	658
chr1	7739655	7740276	2.95038	10.1834	8.5721	255
chr1	7754031	7754414	3.55408	16.1507	14.286	180
chr1	7757553	7758423	4.72217	33.1501	30.6972	155
chr1	7760511	7760670	2.02998	4.62527	3.34701	73
chr1	7760770	7761141	3.02541	10.3565	8.73812	135
chr1	7762356	7762685	3.15917	12.8392	11.1087	228
chr1	7763572	7763909	3.42123	15.1692	13.3397	135
chr1	7766598	7766775	1.92012	4.03347	2.80438	118
chr1	7781496	7781791	3.88545	19.5748	17.5884	164
chr1	7782338	7783056	3.23589	14.1096	12.321	91
chr1	7788107	7788912	3.50208	14.4377	12.642	482
chr1	7789147	7789645	3.53286	16.271	14.4009	301
chr1	7800760	7800909	1.87276	4.11404	2.87789	36
chr1	7802492	7802830	2.57863	8.60214	7.07009	120
chr1	7812261	7812633	2.41656	6.65792	5.23875	128
chr1	7815578	7816148	1.72288	3.07565	1.93519	545
chr1	7816711	7816901	1.97687	4.20656	2.9621	66
chr1	7821619	7822476	3.84138	19.3178	17.3395	664
chr1	7822850	7823251	3.97961	25.9306	23.6971	141
chr1	7824664	7825175	2.60017	8.56713	7.03732	381
chr1	7830180	7830604	2.58093	8.01734	6.51786	231
chr1	7832510	7833254	3.63768	20.0926	18.0888	408
chr1	7834007	7836185	5.12526	32.6672	30.2294	163
chr1	7837114	7837363	2.10674	4.68206	3.39997	39
chr1	7840811	7841055	3.07241	12.951	11.216	107
chr1	7845146	7845660	2.78732	9.20198	7.63964	371
chr1	7846132	7846754	4.42305	26.3135	24.0675	318
chr1	7847583	7848082	2.98088	12.9763	11.2352	198
chr1	7849562	7850024	4.36485	25.6402	23.4154	281
chr1	7850972	7851252	2.06365	5.35045	4.0186	185
chr1	7858090	7858238	1.97873	4.12886	2.8905	54
chr1	7872498	7873174	3.77315	18.1366	16.1993	480
chr1	7873318	7874089	5.64521	41.655	38.9535	232
chr1	7881269	7881659	3.32069	15.0392	13.2207	109
chr1	7884079	7886742	6.3452	49.5919	46.6725	1589
chr1	7887239	7888372	6.13848	43.5424	40.7899	545
chr1	7888618	7890141	8.32232	81.6678	77.9021	341
chr1	7896172	7896987	6.16156	41.5462	38.849	557
chr1	7897450	7898153	8.16601	67.8017	64.3889	324
chr1	7898854	7899338	2.31871	5.70729	4.35099	398
chr1	7899958	7900557	4.97386	29.9807	27.623	183
chr1	7901427	7901631	2.10075	4.7555	3.46754	108
chr1	7904831	7905274	3.0402	12.9561	11.2189	246
chr1	7906864	7907519	2.96109	10.9844	9.33321	352
chr1	7909582	7909999	2.90126	10.8476	9.20697	288
chr1	7911609	7911897	2.2851	7.33907	5.87927	106
chr1	7914191	7914340	2.32792	6.36369	4.96328	78
chr1	7918958	7919281	5.47926	37.4638	34.8846	133
chr1	7920110	7920562	2.45504	7.11077	5.66433	314
chr1	7925128	7925397	2.2388	5.36084	4.02857	158
chr1	7933335	7933531	2.15333	5.19648	3.87572	111
chr1	7933865	7934257	2.11668	5.63053	4.27967	279
chr1	7936015	7936462	2.49224	7.01059	5.57103	99
chr1	7936604	7937252	2.54169	8.11167	6.60675	337
chr1	7938442	7939184	5.12033	37.6968	35.1104	322
chr1	7939550	7940105	5.58836	36.1798	33.6387	345
chr1	7940479	7940863	2.18681	5.78316	4.42061	115
[truncated: 20,536 more rows]

## Sheet: D) ZT9-Rep1 Peaks
Chromosome	Peak start	Peak end	Overall enrichment	p-value (-log10)	q-value (-log10)	Peak summit (relative to peak start)
chr1	2401	2713	2.20322	5.42583	4.12481	221
chr1	2985	3681	4.75483	41.1026	38.5025	268
chr1	8719	8920	2.6488	9.75942	8.21569	103
chr1	9580	9865	3.81559	21.2736	19.2728	141
chr1	13252	13397	2.4727	7.05828	5.65657	61
chr1	13520	13903	2.51417	9.53132	7.9983	233
chr1	13988	14358	4.24753	24.9014	22.784	181
chr1	14762	15088	1.86717	4.08611	2.87892	226
chr1	15174	15530	3.23948	14.3435	12.5979	123
chr1	15901	16048	2.24129	6.39747	5.03408	41
chr1	16587	16946	5.19345	38.9409	36.4011	127
chr1	20079	21827	5.25282	46.394	43.6476	720
chr1	23001	23153	1.65275	2.71485	1.62644	2
chr1	33201	33852	2.68112	11.5382	9.91185	382
chr1	37797	38309	2.56736	9.72223	8.1793	291
chr1	42353	42498	1.92828	3.99028	2.79049	69
chr1	44557	45069	2.11011	5.99393	4.65495	454
chr1	46717	46997	3.08083	14.9811	13.2097	115
chr1	49174	49472	3.20827	15.8391	14.0348	138
chr1	49784	50028	2.23099	6.56773	5.19545	111
chr1	51170	52190	3.41626	20.1751	18.2123	204
chr1	52831	52976	1.95641	3.94833	2.75304	27
chr1	54517	54799	2.33087	6.25447	4.9	70
chr1	55246	55753	2.28969	7.48485	6.05906	316
chr1	56451	57334	3.86682	28.0242	25.8083	660
chr1	59054	59319	2.09692	4.8373	3.57549	24
chr1	59608	60016	3.38532	15.8714	14.0648	110
chr1	60602	60786	1.74743	2.87894	1.77427	22
chr1	61245	61586	1.773	3.679	2.50409	63
chr1	63983	64510	2.72461	9.38242	7.85807	78
chr1	67115	67272	2.23412	5.90715	4.57445	47
chr1	67523	67975	4.13096	24.443	22.3389	257
chr1	68067	69184	4.57939	35.6817	33.2353	492
chr1	72180	72442	2.94511	12.1971	10.5424	103
chr1	74636	75012	2.00721	5.05128	3.7749	284
chr1	75364	75578	2.5314	10.9329	9.33324	109
chr1	77562	77867	2.46928	9.10652	7.5951	106
chr1	79130	79307	2.77485	10.1533	8.59065	86
chr1	81873	82085	2.97825	11.6409	10.0093	92
chr1	85437	85711	2.02831	4.89065	3.62442	207
chr1	86528	86791	2.8087	10.8565	9.26008	122
chr1	88296	88960	4.22908	28.3429	26.1177	493
chr1	91232	91421	2.41088	6.63131	5.25378	104
chr1	95518	95917	2.26756	5.71992	4.39918	96
chr1	97305	97614	2.6368	9.68908	8.1486	95
chr1	99156	99663	2.94079	13.464	11.7538	255
chr1	99776	100070	2.23607	6.59582	5.22187	189
chr1	101829	102489	3.296	16.2016	14.3826	194
chr1	102697	103015	2.21984	7.72694	6.2884	172
chr1	103716	104294	2.16634	7.99544	6.54236	468
chr1	106091	106626	4.13356	25.0383	22.9145	325
chr1	106989	107186	2.18746	6.21831	4.86709	125
chr1	107550	108744	5.78503	47.8291	45.0438	225
chr1	108935	109174	3.46289	16.5689	14.7366	107
chr1	113884	114353	3.31029	20.6754	18.6949	220
chr1	116061	116518	3.78102	23.3896	21.3186	175
chr1	116631	117167	5.9835	52.5923	49.6733	334
chr1	118423	119007	2.474	8.86074	7.36162	254
chr1	120425	121109	4.28734	24.2499	22.1528	153
chr1	130435	131471	4.23967	25.7438	23.5983	722
chr1	131743	131956	2.29074	5.82534	4.49913	91
chr1	135705	136223	7.80898	83.6261	79.8098	233
chr1	138071	138357	2.81913	9.70533	8.16404	90
chr1	140115	140646	3.66862	21.5544	19.5447	377
chr1	141704	142101	4.08748	30.434	28.1423	223
chr1	143365	143596	2.37568	7.10662	5.70289	88
chr1	145787	145944	1.88563	4.32921	3.10344	126
chr1	146072	146657	6.70967	67.957	64.6105	250
chr1	147719	148061	2.62495	9.92639	8.37485	232
chr1	149761	150061	1.63377	2.68245	1.5979	118
chr1	155891	157038	4.90963	37.9272	35.4145	612
chr1	158421	159857	9.23129	99.3679	95.1435	1192
chr1	162505	163430	4.23041	23.3085	21.24	576
chr1	168222	168624	2.85409	13.41	11.7019	262
chr1	172751	173851	3.2589	21.7461	19.7297	433
chr1	176866	177154	2.82844	12.7082	11.0302	186
chr1	178872	179647	2.69967	9.89507	8.34649	197
chr1	179957	180389	1.62665	2.84333	1.74212	348
chr1	182007	182841	4.23676	37.0096	34.526	571
chr1	183096	183722	5.88183	53.0449	50.1129	362
chr1	184409	185196	4.07799	22.6711	20.6241	469
chr1	186854	187258	4.16719	22.0529	20.0264	238
chr1	190218	190467	2.22644	5.30697	4.01379	113
chr1	193891	194479	2.92751	12.8254	11.1426	454
chr1	194759	195135	3.00699	13.712	11.9917	219
chr1	195352	195896	2.98382	14.8817	13.1144	351
chr1	198349	199039	4.5406	36.3291	33.8648	237
chr1	199352	199780	2.93426	14.8909	13.1233	265
chr1	201640	202084	2.25229	7.60191	6.17046	85
chr1	204338	205060	4.12919	31.0697	28.7589	553
chr1	205815	206087	1.96079	4.30285	3.07925	249
chr1	206380	208166	6.78411	55.1588	52.1702	1280
chr1	209135	209280	1.93053	4.64356	3.39457	80
chr1	210533	210784	3.07212	11.7643	10.1295	133
chr1	210924	211173	2.69656	8.75065	7.25866	124
chr1	212641	212985	1.96079	4.30285	3.07925	176
chr1	218710	218888	2.49073	8.1244	6.66399	75
chr1	220039	220191	1.83039	4.38713	3.15846	100
chr1	223115	223379	2.43397	7.94668	6.49541	125
chr1	224345	225318	2.09453	6.39285	5.02965	382
chr1	225405	226260	2.868	12.2658	10.6064	310
chr1	227138	229049	6.98738	66.4075	63.1042	602
chr1	230662	230807	1.57136	2.41018	1.35534	54
chr1	232395	232736	2.64972	9.4527	7.92415	279
chr1	237631	238242	5.80024	61.7172	58.5435	310
chr1	239278	240030	7.97995	76.0816	72.5014	276
chr1	248476	249086	3.20827	15.8391	14.0348	474
chr1	254358	254842	1.82619	4.5685	3.32638	180
chr1	258658	258833	2.06521	5.64275	4.32701	64
chr1	262447	262940	5.3354	54.5866	51.6151	230
chr1	266140	266476	2.54251	7.38853	5.96811	115
chr1	267958	268320	2.10057	5.74263	4.4199	337
chr1	269681	269897	2.5081	8.36092	6.88877	133
chr1	274700	274943	1.71007	3.35928	2.21149	190
chr1	278506	278656	1.73201	3.58818	2.42159	24
chr1	284219	284560	2.39013	6.53396	5.16376	140
chr1	290993	291244	1.99302	4.80193	3.5427	230
chr1	291439	291858	5.12147	39.5119	36.9551	247
chr1	292772	293461	4.13043	29.0598	26.8101	410
chr1	294862	295205	1.85949	4.26529	3.04474	198
chr1	298373	298675	2.61816	11.5625	9.93406	176
chr1	300998	301153	2.19199	5.26541	3.97448	23
chr1	302087	303561	3.79337	33.6585	31.2736	686
chr1	306337	306559	2.3819	7.78171	6.33955	87
chr1	309127	309585	4.75586	27.676	25.4716	155
chr1	309754	310379	2.44187	7.45169	6.02787	480
chr1	315882	316150	1.87618	3.90753	2.71435	97
chr1	324807	325526	3.3707	14.4334	12.6842	290
chr1	337774	338287	2.42732	8.44179	6.96444	102
chr1	342111	342539	7.09907	71.072	67.6351	225
chr1	344352	344542	2.91775	12.3981	10.7339	123
chr1	344896	345355	2.17157	8.24474	6.77841	133
chr1	345515	345920	2.40605	6.87151	5.48073	215
chr1	347765	347910	1.75094	3.44486	2.28965	67
chr1	354801	355158	2.60836	8.76242	7.26884	170
chr1	356385	357063	2.88832	10.957	9.35645	481
chr1	363126	365033	4.20113	29.0211	26.7741	1363
chr1	367434	368020	2.89034	12.0479	10.3976	243
chr1	368139	368831	2.62664	9.0145	7.50792	573
chr1	369676	370045	3.58647	17.3078	15.4464	242
chr1	372592	372806	2.54182	7.82168	6.37834	109
chr1	373273	373520	2.37841	8.52883	7.04717	43
chr1	389589	389864	2.64886	10.8502	9.25506	100
chr1	392601	392878	2.62115	8.52441	7.04365	163
chr1	401853	402268	2.63655	8.13867	6.67703	47
chr1	410688	410839	1.94587	4.23321	3.01488	93
chr1	411558	411794	1.94441	4.47221	3.23689	183
chr1	414578	415190	4.51298	31.01	28.7026	384
chr1	418516	418822	2.88042	10.1965	8.63149	167
chr1	419919	420449	6.82613	61.0068	57.8541	290
chr1	424368	424921	3.06427	11.7227	10.0888	316
chr1	426261	427104	7.343	70.9891	67.5563	560
chr1	428322	428530	2.33255	7.127	5.72066	83
chr1	430625	431437	5.41704	38.598	36.0682	508
chr1	434096	434818	3.08784	14.0354	12.3032	214
chr1	436787	437188	3.31423	17.637	15.764	285
chr1	440086	440614	2.09024	5.49101	4.18449	75
chr1	442775	443162	2.81438	10.1992	8.63399	296
chr1	446132	446424	4.32302	26.5939	24.4214	174
chr1	446511	446778	3.65565	18.4647	16.5613	123
chr1	446928	447354	3.63248	23.029	20.9708	177
chr1	450362	450605	2.43397	7.94668	6.49541	76
chr1	452647	453376	3.16641	19.263	17.3317	263
chr1	455635	455880	1.82049	3.78433	2.60127	120
chr1	461443	461988	3.57173	19.4037	17.4679	324
chr1	463557	463949	4.31015	28.3262	26.1039	107
chr1	467708	469819	6.59668	82.8404	79.0503	1800
chr1	471405	472308	4.36086	28.9897	26.7468	688
chr1	473381	473855	3.47823	16.1924	14.3749	312
chr1	476480	476657	2.47922	7.7839	6.34142	87
chr1	476885	477083	1.90828	4.99044	3.7177	87
chr1	478924	479321	3.61164	18.4409	16.538	164
chr1	483180	484144	3.38836	15.8897	14.0825	792
chr1	484466	484712	2.55341	8.31926	6.84849	81
chr1	485111	486993	5.79261	47.0748	44.3091	641
chr1	487271	488808	4.22022	30.3484	28.0611	1235
chr1	488955	489135	2.02474	4.69164	3.44066	114
chr1	490615	490893	3.33864	16.0331	14.2193	135
chr1	493308	493528	2.0757	5.89299	4.56092	97
chr1	498607	499350	2.58596	10.8826	9.28519	443
chr1	501360	501882	8.76382	84.709	80.8613	178
chr1	502034	502256	2.43397	7.94668	6.49541	131
chr1	502847	503026	1.94073	3.55339	2.3887	141
chr1	504087	504412	4.52074	32.3404	29.9938	186
chr1	505848	506097	2.01538	4.19765	2.98362	91
chr1	515253	515733	3.98603	25.1469	23.0191	331
chr1	516900	517086	2.08545	6.14301	4.79548	83
chr1	517681	518335	4.08748	30.434	28.1423	401
chr1	521753	522186	4.18355	25.3722	23.2383	312
chr1	537412	537987	5.82719	46.1013	43.3619	297
chr1	544356	544659	3.08525	13.0262	11.3349	200
chr1	544970	545605	5.63072	56.5566	53.5309	336
chr1	552556	553311	3.44082	16.4354	14.6068	298
chr1	553780	553927	2.15624	5.62936	4.31466	59
chr1	554979	555414	2.78355	12.2334	10.5767	294
chr1	555863	557269	3.56569	19.1211	17.1952	1194
chr1	558737	559374	2.32168	6.70073	5.32136	116
chr1	559471	560969	5.70178	54.003	51.0458	235
chr1	562872	563190	3.00158	11.7706	10.1345	154
chr1	563422	563665	2.01397	5.71017	4.39171	107
chr1	563812	564311	3.3541	17.4691	15.6015	196
chr1	564569	566002	3.82929	20.5698	18.5934	800
chr1	566121	566278	2.28612	6.16081	4.81257	61
chr1	567917	568098	2.02496	5.32614	4.03232	96
chr1	568184	568574	2.7945	13.1577	11.4608	133
chr1	569120	569322	2.83035	10.634	9.04794	108
chr1	570920	571632	3.82605	19.7566	17.8081	557
chr1	571736	572264	5.76382	43.2402	40.579	343
chr1	574642	575797	3.77972	22.3394	20.304	1032
chr1	576210	576363	1.94441	4.47221	3.23689	72
chr1	580533	580707	2.23607	6.59582	5.22187	46
chr1	582001	582184	2.06521	5.64275	4.32701	100
chr1	583893	584234	3.45699	20.0194	18.0616	195
chr1	588147	588324	1.98042	4.1362	2.9262	86
chr1	590890	591441	4.29079	32.1053	29.7664	409
chr1	593358	593539	2.57074	7.52114	6.09416	61
chr1	598749	599059	3.6472	19.1605	17.2324	122
chr1	602151	602628	3.82116	19.991	18.0343	344
chr1	606658	606978	1.98617	5.62717	4.31273	106
chr1	607682	607857	2.27876	6.47854	5.11008	88
chr1	614671	614878	2.08805	4.4057	3.17457	94
chr1	616555	617062	2.64823	12.2449	10.5871	268
chr1	617983	618338	2.67356	10.3792	8.80676	160
chr1	621134	621696	4.50558	27.4628	25.2652	131
chr1	625723	625938	1.90273	4.57266	3.32969	84
chr1	630127	630538	2.97064	11.4107	9.78949	182
chr1	633500	633837	2.33216	5.8892	4.5583	209
chr1	634207	635329	4.59641	27.0611	24.8741	451
chr1	644478	644928	3.58109	18.0063	16.1204	140
chr1	645020	645279	2.34906	6.21496	4.8653	140
chr1	651718	652370	2.93516	11.769	10.1329	551
chr1	652574	653825	3.07662	17.518	15.6496	149
chr1	655092	655490	2.09008	5.19754	3.91231	131
chr1	658133	658281	1.94148	4.04906	2.84593	79
chr1	659864	660065	1.7759	3.1189	1.99216	65
chr1	662306	662776	2.96313	14.1727	12.434	213
chr1	669799	670011	3.60731	18.1681	16.2762	92
chr1	671157	671475	3.2774	17.8105	15.9317	110
chr1	672711	673426	5.32431	42.4859	39.8458	446
chr1	677173	677416	1.94826	5.7187	4.39849	56
chr1	687400	687560	2.38637	7.03343	5.6327	59
chr1	692501	693037	4.25314	24.3399	22.2399	127
chr1	701035	701486	6.91895	64.4839	61.2328	278
chr1	706563	707342	3.03768	17.0102	15.16	143
chr1	711788	712115	3.39164	16.5896	14.7554	140
chr1	727325	727869	3.554	16.8739	15.0296	141
chr1	728172	728543	2.94089	13.0954	11.4014	170
chr1	737803	738942	5.43547	41.3947	38.7872	319
chr1	739027	739754	2.78892	11.0812	9.47526	483
chr1	748050	748271	2.15101	4.87215	3.60884	126
chr1	749035	749223	2.3819	7.78171	6.33955	56
chr1	754235	754468	3.1346	11.6863	10.0539	119
chr1	756264	756501	2.19393	6.47057	5.10369	97
chr1	761171	761347	2.33832	6.53825	5.16776	74
chr1	766837	767162	2.94079	13.464	11.7538	77
chr1	767863	768346	4.42352	30.9889	28.6843	116
chr1	769425	769672	3.68766	22.1947	20.1629	118
chr1	771434	771625	2.01258	4.90156	3.63513	63
chr1	773135	773464	2.56561	9.1219	7.60992	241
chr1	775332	775564	2.33255	7.127	5.72066	103
chr1	780171	780553	2.88584	11.1229	9.51384	165
chr1	782800	782983	1.65146	3.06341	1.94282	115
chr1	785374	787185	4.35767	30.8056	28.5065	630
chr1	788402	788830	2.77485	10.1533	8.59065	113
chr1	789032	789413	3.19458	15.1219	13.3451	169
chr1	789812	790128	2.99684	12.1249	10.4717	205
chr1	793102	793318	1.69174	3.32104	2.17656	65
chr1	798942	799107	1.98922	5.215	3.9276	108
chr1	807051	807360	2.89734	13.8943	12.1662	173
chr1	813082	813517	2.46928	9.10652	7.5951	195
chr1	819354	819733	3.7096	20.0653	18.1057	194
chr1	824165	824547	3.95084	26.5389	24.3676	261
chr1	830357	830657	2.94104	12.5423	10.8709	170
chr1	835338	835843	2.57034	11.3638	9.74446	393
chr1	844202	844399	4.45593	22.7497	20.7002	104
chr1	845789	845983	2.32308	5.72617	4.40532	129
chr1	846652	846813	2.26756	5.71992	4.39918	60
chr1	847606	848030	2.88538	15.9556	14.1467	151
chr1	850181	850393	2.2448	7.09951	5.69649	99
chr1	850609	851062	2.08545	6.14301	4.79548	116
chr1	851702	852448	2.84295	14.5548	12.8015	587
chr1	853760	854037	2.75408	11.5358	9.91024	171
chr1	859743	859943	3.16333	13.6861	11.9664	109
chr1	860076	860289	2.1557	5.20742	3.92091	108
chr1	860426	860651	1.88601	3.72595	2.54893	122
chr1	863713	865513	5.54156	47.5785	44.7993	1604
chr1	867676	868708	3.75048	20.0717	18.1117	700
chr1	871113	871288	2.27876	6.47854	5.11008	59
chr1	871403	871590	1.90893	3.74717	2.56679	67
chr1	875847	876020	1.80568	3.17439	2.04247	129
chr1	877590	877897	2.50095	7.47485	6.05035	216
chr1	880047	880509	2.7299	8.0942	6.63622	331
chr1	883509	883708	2.67356	10.3792	8.80676	79
chr1	888140	888330	2.27166	5.97323	4.63619	71
chr1	889975	890333	4.26985	20.8439	18.8581	143
chr1	892406	893023	2.33329	7.37769	5.95757	202
chr1	896348	896748	7.64232	72.1609	68.6957	251
chr1	897301	898937	4.15141	30.3848	28.0952	627
chr1	899627	900265	9.71527	99.8374	95.5976	370
chr1	900403	901128	3.86781	19.4721	17.5324	172
chr1	902871	904144	2.55139	10.2054	8.63916	602
chr1	907398	907689	2.33255	7.127	5.72066	156
chr1	909612	909804	2.50032	8.03587	6.58036	95
chr1	912180	912352	2.24963	5.98294	4.64526	103
chr1	917935	918329	2.95843	16.9297	15.0828	169
chr1	921513	921778	2.69933	8.60307	7.11796	77
chr1	922220	922471	2.4649	9.35239	7.82887	109
chr1	927100	927298	2.94104	12.5423	10.8709	115
chr1	928435	928602	2.06678	4.98676	3.7143	94
chr1	929757	930084	3.40271	18.0249	16.1377	142
chr1	930422	931121	7.41554	64.0958	60.8564	472
chr1	931455	932566	6.67967	55.3856	52.3925	353
chr1	932760	933096	3.51324	16.1589	14.342	172
chr1	933269	933754	3.74298	22.0814	20.0532	304
chr1	937508	937979	2.37481	9.52327	7.99119	207
chr1	944428	944652	3.54763	20.443	18.4707	135
chr1	951996	952365	2.83229	11.6902	10.0573	79
chr1	952902	953296	3.03142	14.2571	12.5154	170
chr1	954156	954584	3.45369	15.5839	13.7895	198
chr1	956461	957282	4.98147	36.0074	33.5508	212
chr1	957889	958358	4.13785	22.751	20.7013	200
chr1	960755	961042	2.99289	11.5323	9.90788	155
chr1	961349	961584	2.66622	10.019	8.46297	132
chr1	961677	962023	3.62607	17.0466	15.1958	150
chr1	966684	966962	1.65675	3.5961	2.42943	138
chr1	970432	970587	2.36794	6.55696	5.18497	88
chr1	970712	971050	2.96522	13.2526	11.5506	136
chr1	972857	973398	4.81386	31.7543	29.4231	326
chr1	973773	974021	1.94441	4.47221	3.23689	128
chr1	974830	975269	4.29216	25.4856	23.3492	201
chr1	975428	975735	2.22854	5.99238	4.65432	72
chr1	976463	976713	3.536	17.0078	15.1578	125
chr1	977630	977907	2.42977	7.92313	6.47398	194
chr1	978060	979556	5.28435	42.9327	40.2813	1102
chr1	981852	982359	3.80546	25.4041	23.2691	259
chr1	983358	984785	4.86102	37.2135	34.7216	222
chr1	993264	993460	3.037	12.3547	10.6914	76
chr1	1000600	1001279	4.55076	29.0324	26.7843	513
chr1	1008469	1008701	2.44187	7.45169	6.02787	29
chr1	1011092	1011549	5.30191	33.7277	31.3385	163
chr1	1013320	1013518	1.96079	4.30285	3.07925	112
chr1	1017648	1018195	3.02068	12.839	11.1549	364
chr1	1022137	1022460	5.39312	36.5431	34.0713	128
chr1	1022666	1022957	2.15517	5.20496	3.91871	107
chr1	1023832	1024564	2.96134	15.0922	13.3171	553
chr1	1028202	1028574	2.42438	8.68934	7.19956	193
chr1	1028800	1029313	2.4298	12.3063	10.6457	275
chr1	1030511	1031214	4.87548	34.5678	32.153	152
chr1	1036174	1036395	2.94104	12.5423	10.8709	134
chr1	1040257	1040502	2.64886	10.8502	9.25506	81
chr1	1043923	1044134	3.06082	10.5246	8.94479	82
chr1	1044659	1045336	2.83621	13.6321	11.9156	162
chr1	1049745	1050205	2.23607	6.59582	5.22187	222
chr1	1059308	1059549	3.55181	17.5839	15.7128	84
chr1	1064332	1064563	1.65146	3.06341	1.94282	165
chr1	1070803	1071264	4.21777	25.0077	22.886	163
chr1	1071391	1071870	2.62348	8.69009	7.20001	216
chr1	1072264	1072763	2.08091	4.86174	3.5988	314
chr1	1072888	1073261	2.32977	6.61927	5.24407	153
chr1	1080870	1081120	2.09356	5.01859	3.74461	64
chr1	1084293	1084987	4.41157	29.6583	27.3936	418
chr1	1085669	1086251	3.61751	18.724	16.8123	445
chr1	1096169	1096368	2.45142	6.95701	5.56183	101
chr1	1096674	1097128	3.70166	20.7748	18.7907	203
chr1	1101896	1102128	2.46303	8.65698	7.169	129
chr1	1103072	1103467	2.86485	15.2548	13.4735	240
chr1	1106061	1106441	2.05664	4.74918	3.49337	303
chr1	1108614	1109569	3.49199	19.0999	17.1743	250
chr1	1114249	1114506	2.23607	6.59582	5.22187	102
chr1	1123319	1123558	2.4036	7.51428	6.08745	127
chr1	1129291	1129866	3.69437	21.4846	19.4763	251
chr1	1130032	1130469	2.75217	9.52784	7.99574	223
chr1	1130706	1131066	2.8706	11.7487	10.1139	139
chr1	1131331	1132066	3.85362	19.9226	17.9689	515
chr1	1132655	1133079	2.55139	10.2054	8.63916	133
chr1	1133729	1134106	3.94838	23.779	21.6958	176
chr1	1134408	1134990	3.26755	17.0935	15.2412	252
chr1	1135420	1136008	2.60098	12.0404	10.3917	126
chr1	1138892	1139378	2.7945	13.1577	11.4608	126
chr1	1139643	1140136	3.11356	16.4087	14.5825	305
chr1	1141376	1141669	2.2074	5.99669	4.65767	82
chr1	1143063	1143338	2.42987	8.32385	6.853	123
chr1	1143430	1144137	2.91949	11.678	10.0456	479
chr1	1145145	1145543	5.32771	39.1344	36.5887	219
chr1	1145717	1146006	2.87872	12.3338	10.6711	183
chr1	1146256	1147014	3.73868	26.9257	24.7463	432
chr1	1147546	1147766	2.21058	7.22528	5.81434	40
chr1	1148458	1148726	2.41088	6.63131	5.25378	103
chr1	1154634	1154916	2.11977	5.34455	4.04805	241
chr1	1157805	1158134	4.16335	23.7801	21.6966	110
chr1	1164722	1165197	2.64779	9.59765	8.0628	175
chr1	1168801	1169010	2.04163	5.1416	3.85842	116
chr1	1169453	1169909	4.20874	27.0143	24.8302	275
chr1	1170069	1170238	2.07901	5.23906	3.94933	71
chr1	1171587	1171837	3.40557	18.9554	17.035	131
chr1	1172758	1173383	5.03226	33.5202	31.1399	181
chr1	1174158	1174516	5.41775	40.1272	37.5542	215
chr1	1176416	1176671	3.3239	14.1751	12.4363	130
chr1	1183640	1183844	2.94524	12.9385	11.2509	85
chr1	1185389	1185764	4.49736	35.6517	33.2071	185
chr1	1188220	1189126	6.44333	69.7334	66.3362	194
chr1	1191194	1191663	5.27241	39.1266	36.5818	298
chr1	1193759	1194218	4.06109	21.7158	19.7015	203
chr1	1197700	1198340	4.8121	30.7227	28.4248	364
chr1	1201234	1201628	3.50089	17.9798	16.0952	137
chr1	1201855	1202397	4.22022	30.3484	28.0611	241
chr1	1215657	1216079	3.17419	16.0248	14.2126	298
chr1	1219907	1220146	2.6794	8.98329	7.47935	136
chr1	1220752	1221468	5.85224	49.1349	46.3124	389
chr1	1224509	1224743	2.33255	7.127	5.72066	97
chr1	1226125	1226597	2.85847	11.3217	9.705	347
chr1	1233250	1233478	2.49073	8.1244	6.66399	128
chr1	1236036	1236244	2.02831	4.89065	3.62442	84
chr1	1236384	1236680	3.51475	18.5441	16.6388	83
chr1	1240097	1240518	5.08364	33.8494	31.4567	221
chr1	1248853	1249297	4.82938	35.6089	33.1665	190
chr1	1261512	1261686	2.49203	8.27149	6.80434	79
chr1	1272479	1272732	2.16219	6.60534	5.23062	150
chr1	1274068	1274378	3.58698	23.1609	21.0978	166
chr1	1286483	1286812	5.80171	42.2749	39.6423	165
chr1	1288784	1288989	3.16333	13.6861	11.9664	100
chr1	1291074	1291332	1.87691	4.50658	3.26838	171
chr1	1291896	1292183	2.28728	7.23375	5.82162	81
chr1	1294308	1294742	4.50452	29.6793	27.4122	185
chr1	1298994	1299665	2.73865	11.7654	10.1296	107
chr1	1302965	1303348	2.48468	8.36964	6.89587	246
chr1	1305579	1305815	2.22576	6.09065	4.74683	95
chr1	1305951	1306320	2.47922	7.7839	6.34142	139
chr1	1306951	1307230	2.33255	7.127	5.72066	140
chr1	1307795	1308195	2.08545	6.14301	4.79548	150
chr1	1308527	1309016	3.31564	15.4492	13.6602	110
chr1	1310146	1310291	2.24462	5.72977	4.40877	32
chr1	1310862	1311267	3.02888	11.9216	10.2781	276
chr1	1312182	1312335	1.93999	4.45015	3.21666	138
chr1	1312748	1313409	3.23976	16.0485	14.2345	185
chr1	1331198	1331377	2.30421	5.64468	4.32888	83
chr1	1333487	1333896	3.2145	12.9313	11.2448	249
chr1	1337816	1338176	2.71681	10.3185	8.74899	260
chr1	1338367	1338680	2.68751	10.1452	8.58428	171
chr1	1339474	1339679	2.83035	10.634	9.04794	78
chr1	1343571	1344182	2.55044	12.0884	10.437	232
chr1	1344788	1344937	1.96032	5.13516	3.85362	86
chr1	1349902	1350180	2.29773	8.4867	7.00799	131
chr1	1355564	1356103	3.3541	17.4691	15.6015	133
chr1	1361908	1362194	3.20572	13.9342	12.205	79
chr1	1379219	1379425	3.11485	12.9976	11.3068	89
chr1	1407475	1407732	2.02032	5.30051	4.00763	47
chr1	1410828	1411139	4.18184	25.6536	23.5135	126
chr1	1418423	1418765	2.45398	6.96921	5.57348	211
chr1	1421607	1422952	2.96522	13.2526	11.5506	1220
chr1	1423176	1423635	2.07901	5.23906	3.94933	380
chr1	1423778	1424293	3.44812	17.87	15.9878	212
chr1	1424995	1425650	4.93923	33.965	31.5683	468
chr1	1426189	1426976	6.17349	57.8697	54.8068	423
chr1	1430120	1430313	3.45263	14.8808	13.1142	122
chr1	1430968	1431461	3.02888	11.9216	10.2781	107
chr1	1432554	1433040	4.66511	33.0738	30.7039	352
chr1	1433184	1435138	4.22022	30.3484	28.0611	1393
chr1	1437544	1437755	2.6368	9.68908	8.1486	107
chr1	1437843	1438048	2.60836	8.76242	7.26884	102
chr1	1441302	1441559	1.98922	5.215	3.9276	176
chr1	1450817	1451000	1.9776	4.55245	3.31094	124
chr1	1455211	1455526	4.10085	25.3915	23.2572	193
chr1	1456548	1456947	3.28631	14.1837	12.4446	173
chr1	1458710	1459068	2.02032	5.30051	4.00763	259
chr1	1462107	1462498	3.9679	22.5343	20.4916	244
chr1	1469003	1469315	2.52068	9.2876	7.76651	226
chr1	1477241	1477400	2.27754	5.64731	4.33128	102
chr1	1478785	1479262	3.03826	10.8068	9.21496	143
chr1	1482340	1482730	3.29501	19.2435	17.3137	186
chr1	1486808	1487253	4.37025	23.5207	21.4461	222
chr1	1494152	1494424	2.41359	7.43657	6.01432	185
chr1	1496597	1496742	1.84719	3.84345	2.65541	94
chr1	1497542	1498155	2.75408	11.5358	9.91024	303
chr1	1501686	1502393	4.78503	29.5362	27.2761	168
chr1	1503809	1504573	3.78556	26.5491	24.3774	429
chr1	1504667	1505119	3.18368	16.0901	14.2758	326
chr1	1517634	1518107	2.20544	6.97402	5.57759	339
chr1	1518730	1519003	3.66757	20.2934	18.3271	115
chr1	1519994	1520156	2.68751	10.1452	8.58428	81
chr1	1520449	1520652	3.29724	14.4639	12.7137	76
chr1	1545118	1545335	2.59525	8.23961	6.77363	96
chr1	1545781	1546040	1.8954	3.6898	2.51446	55
chr1	1546212	1546454	2.05926	5.51534	4.2078	196
chr1	1546645	1547009	2.25229	7.60191	6.17046	221
chr1	1548241	1548881	2.53538	8.80113	7.30461	488
chr1	1558949	1559402	2.71742	9.9963	8.44064	315
chr1	1559608	1560190	4.22934	33.68	31.2934	247
chr1	1564163	1564552	2.81939	11.7831	10.145	250
chr1	1568910	1569560	2.42438	8.68934	7.19956	506
chr1	1569978	1570309	2.32853	7.10499	5.70154	230
chr1	1570533	1570828	2.23245	6.23764	4.88418	125
chr1	1572429	1572595	2.16634	7.99544	6.54236	112
chr1	1576573	1576924	3.24529	15.6584	13.8606	65
chr1	1583630	1584110	2.75068	10.6838	9.09589	112
chr1	1587741	1588565	4.12792	25.2891	23.1576	449
chr1	1589742	1590107	3.54395	24.0138	21.9223	215
chr1	1606733	1607095	4.95824	38.6451	36.1122	190
chr1	1607741	1607977	2.57892	7.55947	6.13	111
chr1	1611580	1611814	2.80087	9.61186	8.07615	115
chr1	1613100	1613253	2.05339	4.73407	3.4789	44
chr1	1617117	1617440	5.06323	29.4281	27.17	239
chr1	1618028	1618303	3.17419	16.0248	14.2126	98
chr1	1623837	1624040	2.57399	7.83399	6.38993	121
chr1	1624720	1625008	2.32991	6.37333	5.01206	99
chr1	1637911	1638182	2.28969	7.48485	6.05906	170
chr1	1638898	1639297	2.83621	13.6321	11.9156	210
chr1	1642767	1642978	1.91861	4.81643	3.5563	77
chr1	1645292	1645675	1.87741	5.10169	3.82183	69
chr1	1647119	1647840	2.56736	9.72223	8.1793	196
chr1	1659337	1659788	5.79279	45.0518	42.3418	255
chr1	1659870	1660133	2.94079	13.464	11.7538	126
chr1	1660370	1661037	2.73865	11.7654	10.1296	371
chr1	1661260	1661679	3.11933	12.4174	10.7529	167
chr1	1662180	1662581	2.69942	8.92636	7.42507	88
chr1	1668995	1669521	2.96134	15.0922	13.3171	334
chr1	1671776	1671968	2.02831	4.89065	3.62442	77
chr1	1681561	1682318	4.77274	31.821	29.4874	565
chr1	1689743	1690253	6.36977	43.6039	40.9348	318
chr1	1692285	1692436	2.20628	5.32943	4.03507	61
chr1	1693714	1693868	2.04825	4.05497	2.85027	74
chr1	1702745	1702928	2.45142	6.95701	5.56183	112
chr1	1704735	1705444	2.94104	12.5423	10.8709	513
chr1	1713231	1714528	7.04837	70.1977	66.7863	986
chr1	1714746	1714999	3.21583	11.883	10.2411	140
chr1	1715851	1715996	2.10941	4.39267	3.16279	105
chr1	1726065	1726218	2.23113	5.21417	3.92746	93
chr1	1730084	1730263	2.11011	5.99393	4.65495	76
chr1	1739227	1739807	1.86271	4.86292	3.59985	398
chr1	1740864	1741077	2.15668	6.05023	4.70969	116
chr1	1744460	1744875	4.7638	30.4151	28.1248	273
chr1	1745426	1746311	6.7082	67.0289	63.7075	503
chr1	1746688	1747187	2.23973	5.70688	4.38881	399
chr1	1748159	1748388	2.294	7.98627	6.53343	129
chr1	1766174	1766761	4.72886	31.8614	29.527	122
chr1	1768573	1769097	1.86271	4.86292	3.59985	306
chr1	1773239	1773472	3.39164	16.5896	14.7554	108
chr1	1773629	1774258	5.90995	47.9102	45.1212	370
chr1	1774444	1774644	2.21883	5.83228	4.50571	90
chr1	1774882	1775139	2.8617	11.3406	9.72177	113
chr1	1779326	1779471	2.12515	5.06647	3.78901	72
chr1	1786536	1786882	3.21988	11.6913	10.0583	231
chr1	1789969	1790172	2.69376	11.3043	9.68951	108
chr1	1798997	1799151	2.40407	6.46811	5.10241	37
chr1	1804051	1804229	2.30482	5.88928	4.5583	45
chr1	1807492	1807906	2.33459	7.87838	6.43142	215
chr1	1815344	1815881	7.98535	78.2119	74.5653	171
chr1	1817365	1817815	2.87182	10.6871	9.09889	172
chr1	1820023	1820558	2.59463	10.6427	9.05561	248
chr1	1821810	1822657	3.54678	21.1575	19.1612	212
chr1	1829728	1830385	5.13472	42.8696	40.22	284
chr1	1832410	1832572	1.90273	4.57266	3.32969	135
chr1	1837618	1838340	3.28747	17.015	15.1647	181
chr1	1839746	1839893	2.22576	6.09065	4.74683	38
chr1	1840832	1841052	2.07901	5.23906	3.94933	109
chr1	1854983	1855204	1.8958	4.15264	2.94001	41
chr1	1855449	1855824	4.19384	23.6771	21.5984	195
chr1	1861946	1862187	2.01379	4.63945	3.39148	144
chr1	1873760	1873987	2.61427	7.72463	6.28633	104
chr1	1874101	1874332	2.27754	5.64731	4.33128	118
chr1	1874543	1874791	2.20628	5.32943	4.03507	212
chr1	1877444	1878113	4.82833	29.802	27.5295	408
chr1	1878476	1879842	6.87838	61.8466	58.6711	813
chr1	1879941	1880298	2.294	7.98627	6.53343	220
chr1	1880658	1881088	4.25029	24.6206	22.5097	118
chr1	1881214	1881393	1.8596	3.39143	2.24157	73
chr1	1882505	1883121	5.79158	55.5665	52.5667	364
chr1	1884445	1884912	2.90012	14.816	13.0508	263
chr1	1887376	1887586	2.05425	6.04746	4.70701	95
chr1	1887757	1888736	4.39853	28.3272	26.1039	464
chr1	1889117	1889482	4.10632	23.1334	21.0711	199
chr1	1890119	1890558	5.58916	41.6749	39.0587	188
chr1	1890999	1891310	2.00203	5.46259	4.15864	195
chr1	1894103	1894497	2.79081	10.412	8.83677	285
chr1	1896937	1897192	2.6251	8.85234	7.35446	84
chr1	1899810	1900067	2.42732	8.44179	6.96444	118
chr1	1906916	1907100	2.53538	8.80113	7.30461	82
chr1	1922077	1922405	2.42438	8.68934	7.19956	187
chr1	1926358	1926737	2.29773	8.4867	7.00799	201
chr1	1932409	1932709	3.6996	15.6872	13.8891	139
chr1	1933101	1933282	1.96079	4.30285	3.07925	144
chr1	1938574	1938839	1.84073	4.02451	2.82246	129
chr1	1940467	1940796	3.296	16.2016	14.3826	173
chr1	1941222	1941368	2.33087	6.62483	5.24769	46
chr1	1941479	1941812	2.97064	11.4107	9.78949	244
chr1	1942758	1943063	2.95635	10.3994	8.82558	187
chr1	1946530	1946927	2.8087	10.8565	9.26008	262
chr1	1950540	1950894	1.79145	4.09836	2.89062	251
chr1	1952682	1953024	2.25268	6.22805	4.87485	120
chr1	1953344	1954903	7.01176	65.1668	61.8982	888
chr1	1958536	1958919	2.87334	13.1898	11.4908	261
chr1	1969484	1969781	4.13542	23.315	21.2463	139
chr1	1974341	1974978	5.92467	48.4271	45.6252	342
chr1	1977184	1977457	2.51417	9.53132	7.9983	142
chr1	1977978	1978261	3.10288	13.73	12.0093	193
chr1	1989245	1989587	3.67573	23.6153	21.5384	152
chr1	1996487	1996707	2.78569	10.8922	9.29448	122
chr1	1998869	1999333	3.83635	21.4093	19.4038	255
chr1	2000111	2000262	2.22446	5.52316	4.21553	73
chr1	2000603	2001003	2.02879	6.61192	5.23709	285
chr1	2001229	2001400	1.82233	3.58693	2.4207	27
chr1	2007103	2007417	2.98669	11.6879	10.0551	149
chr1	2007518	2007746	2.71935	9.68105	8.14201	103
chr1	2013418	2013900	4.39853	28.3272	26.1039	272
chr1	2024663	2025575	6.67344	76.782	73.1811	596
chr1	2031967	2032310	2.95979	16.0112	14.2007	192
chr1	2034052	2034330	2.6883	8.22819	6.76285	92
chr1	2035544	2035895	1.97228	5.79375	4.46935	127
chr1	2040268	2040513	3.16464	11.4249	9.80319	135
chr1	2047585	2047922	3.33051	13.3258	11.6223	213
chr1	2049340	2049514	2.58991	7.15918	5.75177	65
chr1	2052111	2052292	2.6368	9.68908	8.1486	64
chr1	2055272	2055453	2.08695	5.37649	4.07882	96
chr1	2055807	2056051	2.73609	9.93768	8.38459	148
chr1	2070478	2070792	2.81684	10.0396	8.48267	184
chr1	2083130	2083367	2.62956	9.3386	7.81621	183
chr1	2086930	2087216	2.06678	4.98676	3.7143	90
chr1	2089562	2089747	1.99789	4.38797	3.15846	111
chr1	2089843	2090226	2.53451	7.49562	6.0696	113
chr1	2091396	2091650	4.10612	21.6969	19.6828	141
chr1	2103271	2103807	4.44851	27.0996	24.9106	248
chr1	2103929	2105182	5.03446	36.734	34.2565	1032
chr1	2107556	2107717	1.77381	3.49286	2.33337	77
chr1	2107953	2108179	2.51417	9.53132	7.9983	81
chr1	2108460	2108688	2.95016	11.2984	9.6845	90
chr1	2114536	2114979	1.92094	4.11675	2.90808	217
chr1	2120646	2120915	2.60836	8.76242	7.26884	162
chr1	2128192	2128466	3.3707	14.4334	12.6842	106
chr1	2130024	2130192	2.635	7.97616	6.52433	86
chr1	2140976	2142819	6.57692	58.2978	55.2211	1070
chr1	2143736	2144072	2.91521	10.9233	9.32403	209
chr1	2144307	2144503	2.66178	9.04867	7.53959	100
chr1	2148140	2148418	2.60929	11.8012	10.1625	99
chr1	2152272	2152907	3.24529	15.6584	13.8606	205
chr1	2160674	2160906	2.49672	6.74939	5.36531	101
chr1	2163805	2164621	5.64415	39.6698	37.1093	476
chr1	2165027	2165594	5.34712	44.5373	41.84	263
chr1	2165960	2166198	2.27538	6.22609	4.8732	123
chr1	2169840	2170022	2.2743	6.22074	4.86909	52
chr1	2172017	2172738	4.47724	30.7538	28.4552	412
chr1	2173495	2173754	1.8548	3.66274	2.48935	205
chr1	2174817	2175545	6.38917	59.1232	56.0233	282
chr1	2176222	2176646	3.83723	26.7136	24.5379	186
chr1	2176938	2177198	1.72406	3.02242	1.90446	43
chr1	2177315	2178072	5.37501	43.2397	40.5786	246
chr1	2178158	2178343	1.5709	2.57732	1.50309	5
chr1	2184025	2184326	3.0904	13.4545	11.7455	191
chr1	2187645	2188025	2.10301	6.64249	5.26433	136
chr1	2188347	2188718	2.7074	11.0714	9.46689	272
chr1	2189375	2190165	2.8617	11.3406	9.72177	525
chr1	2190413	2191366	4.52789	33.6703	31.2842	711
chr1	2194173	2194745	1.91283	5.40638	4.10627	141
chr1	2195770	2196065	2.58609	9.24099	7.72258	137
chr1	2196575	2197162	5.32431	42.4859	39.8458	306
chr1	2197259	2197723	3.6472	19.1605	17.2324	264
chr1	2199824	2200168	2.40776	7.27423	5.86055	244
chr1	2203718	2204274	3.16928	14.9596	13.1894	314
chr1	2212226	2212762	4.6635	31.7452	29.4144	341
chr1	2213231	2213614	4.02225	23.1648	21.1013	149
chr1	2214047	2215243	3.49861	19.3816	17.4461	976
chr1	2219391	2219750	2.55286	8.31637	6.84566	110
chr1	2220332	2220588	1.91385	4.398	3.16696	62
chr1	2223413	2223917	3.54678	21.1575	19.1612	341
chr1	2224488	2224654	2.21988	5.83741	4.50963	101
chr1	2225094	2225397	2.03867	4.48095	3.24418	113
chr1	2225657	2225823	2.32885	6.12151	4.77549	77
chr1	2229223	2229385	2.03867	4.48095	3.24418	110
chr1	2233060	2233756	4.7493	28.9801	26.7386	304
chr1	2236318	2236577	2.09692	4.8373	3.57549	129
chr1	2237627	2238241	3.74298	22.0814	20.0532	344
chr1	2239780	2240440	3.95084	26.5389	24.3676	458
chr1	2241561	2242002	3.63841	17.614	15.7422	320
chr1	2245289	2245452	1.89985	3.55342	2.3887	132
chr1	2248954	2249133	1.84719	3.84345	2.65541	97
chr1	2250692	2250880	1.88601	3.72595	2.54893	70
chr1	2262835	2263032	2.26737	5.48508	4.18014	89
chr1	2269073	2269313	3.09317	14.0691	12.3339	124
chr1	2277534	2277898	4.58385	37.0106	34.5262	191
chr1	2280239	2281063	3.33864	16.0331	14.2193	509
chr1	2282730	2283288	4.41172	25.3103	23.1774	438
chr1	2283849	2284645	2.79458	10.0919	8.53323	505
chr1	2285163	2285750	3.05292	15.1813	13.4011	195
chr1	2285957	2286408	4.6144	32.3811	30.032	216
chr1	2299416	2299952	2.29593	8.2366	6.7708	160
chr1	2300234	2300485	1.53062	2.34921	1.30129	151
chr1	2300791	2301468	3.11105	14.7845	13.0202	395
chr1	2301927	2302195	2.99936	11.3769	9.75703	167
chr1	2302750	2302987	2.27166	5.97323	4.63619	171
chr1	2303119	2303406	2.09265	4.52299	3.28418	241
chr1	2305108	2305502	2.39535	6.94928	5.55469	117
chr1	2312017	2312364	2.13816	7.88821	6.44015	134
chr1	2312848	2313409	3.16641	19.263	17.3317	204
chr1	2316277	2316807	4.46198	31.5869	29.2655	215
chr1	2317332	2317690	3.12667	13.8752	12.1483	223
chr1	2321617	2322520	2.41912	9.18437	7.6702	363
chr1	2333466	2334977	6.4051	57.04	54.0019	893
chr1	2335422	2336294	4.17532	29.7018	27.4334	237
chr1	2338404	2338753	3.02888	11.9216	10.2781	127
chr1	2339320	2340264	5.08804	42.1375	39.5088	178
chr1	2340862	2341206	2.45181	6.55	5.17816	230
chr1	2341302	2341695	6.59138	51.1761	48.2973	148
chr1	2347722	2348448	3.5746	17.7233	15.8463	422
chr1	2348624	2349177	5.07531	36.6627	34.1872	212
chr1	2356212	2356467	3.07383	12.1689	10.5146	137
chr1	2358817	2359041	3.57541	16.0269	14.2147	125
chr1	2364748	2364895	2.15366	6.13791	4.79096	89
chr1	2365158	2365748	3.12818	17.1224	15.2695	109
chr1	2366313	2366853	6.33078	63.0408	59.8303	349
chr1	2367150	2367295	2.06083	5.33552	4.04069	95
chr1	2368409	2368976	2.60929	11.8012	10.1625	280
chr1	2374453	2375142	6.41612	57.5633	54.5089	179
chr1	2379438	2379696	2.5605	7.91526	6.4664	144
chr1	2389286	2389454	1.99789	4.38797	3.15846	41
chr1	2390070	2390385	3.32095	14.5998	12.8429	111
chr1	2390688	2390873	1.72975	3.40045	2.24959	89
chr1	2395016	2395513	2.33667	8.87728	7.37748	132
chr1	2402887	2403190	2.38186	6.62395	5.24769	98
chr1	2406661	2406918	2.21772	6.49419	5.12538	136
chr1	2407289	2407560	2.94495	11.4551	9.83258	142
chr1	2416083	2416298	2.58941	8.66033	7.17202	93
chr1	2421960	2422307	2.28728	7.23375	5.82162	230
chr1	2429554	2429738	2.19835	5.07457	3.79682	60
chr1	2431929	2432334	2.99175	13.0441	11.3513	272
chr1	2432481	2432955	4.20874	27.0143	24.8302	284
chr1	2433155	2433850	4.07734	22.3824	20.3453	527
chr1	2436895	2437634	3.50219	17.2786	15.4194	260
chr1	2440430	2440647	2.8617	11.3406	9.72177	121
chr1	2443662	2443830	2.24583	5.39144	4.09272	101
chr1	2445198	2445435	2.33329	7.37769	5.95757	115
chr1	2454680	2455002	3.3541	17.4691	15.6015	170
chr1	2457341	2457718	3.87315	20.0397	18.0814	233
chr1	2458158	2458317	2.14544	4.53573	3.2965	33
chr1	2461998	2462504	3.08083	14.9811	13.2097	300
chr1	2474972	2475291	1.82619	4.5685	3.32638	31
chr1	2476381	2476719	1.69582	2.78915	1.69298	283
chr1	2476869	2477360	3.13875	12.1151	10.4635	235
chr1	2485018	2485163	2.15517	5.20496	3.91871	107
chr1	2487891	2488191	3.39415	15.0163	13.2439	174
chr1	2488618	2489164	4.26511	30.9996	28.6935	352
chr1	2489435	2489598	2.32991	6.37333	5.01206	97
chr1	2494242	2494402	1.85949	4.26529	3.04474	81
chr1	2498621	2499015	4.33774	34.3122	31.9081	231
chr1	2501412	2501559	2.19835	5.07457	3.79682	67
chr1	2520665	2521221	2.52068	9.2876	7.76651	106
chr1	2530248	2530609	3.677	20.8596	18.8735	140
chr1	2538186	2538561	2.32885	6.12151	4.77549	289
chr1	2542386	2542686	2.64972	9.4527	7.92415	134
chr1	2547908	2548459	2.91469	11.8324	10.1917	433
chr1	2561252	2561454	2.39013	6.53396	5.16376	110
chr1	2563742	2564193	2.58609	9.24099	7.72258	191
chr1	2565053	2565763	5.02006	38.0503	35.5354	521
chr1	2567299	2567590	2.66072	10.6143	9.0301	109
chr1	2576607	2576895	2.60396	10.4033	8.82848	152
chr1	2583286	2583600	2.45698	6.7099	5.32916	211
chr1	2585465	2585635	2.20628	5.32943	4.03507	91
chr1	2607716	2608085	2.99433	13.4398	11.7311	129
chr1	2614454	2614739	1.88563	4.32921	3.10344	114
chr1	2621478	2621770	2.24002	5.82216	4.49609	207
chr1	2622485	2623079	6.62133	58.6187	55.5346	244
chr1	2623947	2624193	3.03136	11.3541	9.73506	108
chr1	2625239	2625384	2.11363	4.81229	3.55272	64
chr1	2627676	2628063	4.34554	27.6588	25.4566	190
chr1	2628577	2628746	2.56354	8.07807	6.62046	117
chr1	2641673	2642182	3.98868	20.7253	18.7437	166
chr1	2649258	2649462	3.26188	14.045	12.3119	120
chr1	2667177	2667354	2.05092	4.34753	3.12127	136
chr1	2671739	2672060	2.14684	5.89288	4.56092	201
chr1	2672175	2672372	1.56995	3.07328	1.95038	89
chr1	2673807	2674029	1.62665	2.84333	1.74212	103
chr1	2674787	2675203	2.74499	8.66017	7.17202	310
chr1	2675710	2675964	3.16333	13.6861	11.9664	119
chr1	2677475	2677819	2.21342	5.58369	4.2723	120
chr1	2680426	2680766	4.10732	25.723	23.578	191
chr1	2680914	2681245	3.08647	16.6062	14.771	182
chr1	2684032	2684291	3.33864	16.0331	14.2193	139
chr1	2688585	2689109	2.41456	9.67928	8.14135	162
chr1	2689799	2689984	2.34317	7.18509	5.77733	102
chr1	2690467	2691419	4.09197	36.4646	33.9951	364
chr1	2694118	2694846	2.53538	8.80113	7.30461	292
chr1	2703069	2703369	5.42024	34.8057	32.3861	159
chr1	2706700	2706977	2.96768	12.3319	10.6693	137
chr1	2710971	2711724	5.07531	36.6627	34.1872	168
chr1	2711974	2712437	3.76221	24.8029	22.6874	239
chr1	2712532	2713019	2.57634	9.48133	7.95064	100
chr1	2718148	2718418	4.67067	27.1768	24.9856	130
chr1	2722016	2722263	2.87387	11.5902	9.96083	69
chr1	2735854	2736187	2.70271	9.91246	8.3624	97
chr1	2736497	2736901	2.21058	7.22528	5.81434	130
chr1	2747964	2748117	2.29746	6.21595	4.866	55
chr1	2751216	2751564	2.7368	9.77676	8.23155	143
chr1	2751920	2752262	3.51301	19.2446	17.3146	170
chr1	2753183	2754341	3.10783	13.1581	11.4608	373
chr1	2754479	2755991	5.27476	45.0895	42.378	1132
chr1	2759776	2760061	2.23607	6.59582	5.22187	111
chr1	2762371	2762715	3.00803	14.6738	12.9145	184
chr1	2769365	2769886	5.0765	33.0868	30.7163	275
chr1	2771350	2771722	4.51129	38.3097	35.7887	190
chr1	2804996	2805423	2.5127	7.39043	5.96947	321
chr1	2808484	2808904	2.44964	6.40413	5.04065	252
chr1	2817807	2818803	2.38326	7.53241	6.10371	354
chr1	2825205	2825702	3.55951	15.6977	13.8986	316
chr1	2842242	2842839	4.35654	26.5078	24.3376	261
chr1	2847748	2848449	4.16707	33.7174	31.3285	480
chr1	2852149	2852545	2.37568	7.10662	5.70289	302
chr1	2855847	2856245	2.1999	6.72247	5.34052	195
chr1	2861345	2862206	3.0904	13.4545	11.7455	670
chr1	2862709	2863221	3.54395	24.0138	21.9223	222
chr1	2864025	2864464	4.50537	29.3675	27.1104	135
chr1	2865468	2865623	2.13885	5.84998	4.52029	121
chr1	2865741	2866141	2.28468	6.98234	5.58453	226
chr1	2866293	2867521	6.21329	53.0249	50.0954	902
chr1	2870399	2870993	3.61269	18.6936	16.783	193
chr1	2871884	2872108	3.41843	16.9868	15.1392	106
chr1	2872210	2873742	6.00139	54.8157	51.8364	537
chr1	2874141	2874701	3.75048	20.0717	18.1117	248
chr1	2875025	2875226	2.19905	5.8446	4.51627	119
chr1	2875829	2876092	1.8548	3.66274	2.48935	215
chr1	2876422	2877025	1.86717	4.08611	2.87892	533
chr1	2877132	2877717	2.37915	7.50963	6.08311	173
chr1	2878121	2878390	2.43051	8.19423	6.72995	127
chr1	2879067	2879294	2.6251	8.85234	7.35446	124
chr1	2879419	2879581	2.23787	6.1525	4.80435	72
chr1	2882330	2882522	2.11895	6.24495	4.89071	122
chr1	2884229	2884461	2.37948	8.27991	6.81175	99
chr1	2886407	2886826	2.75408	11.5358	9.91024	195
chr1	2910644	2910941	2.35799	7.26605	5.85317	83
chr1	2916034	2916179	2.38637	7.03343	5.6327	78
chr1	2926624	2926930	3.30549	16.9195	15.0734	165
chr1	2927304	2927824	2.10889	5.09117	3.81152	407
chr1	2928846	2929088	1.6209	3.0044	1.8891	41
chr1	2932529	2932759	3.13677	13.1229	11.4283	129
chr1	2945966	2946196	2.13481	6.7462	5.36217	113
chr1	2955612	2955869	3.57072	15.7583	13.9563	93
chr1	2956334	2956585	2.13885	5.84998	4.52029	117
chr1	2963170	2963547	4.38489	28.8512	26.6119	217
chr1	2963777	2964082	2.81913	9.70533	8.16404	64
chr1	2964804	2964978	2.06678	4.98676	3.7143	142
chr1	2972374	2972807	3.61136	17.4548	15.5894	105
chr1	2976770	2977351	3.62515	24.4529	22.3471	277
chr1	2982547	2983277	3.62184	25.1648	23.0366	592
chr1	2987562	2987894	1.75251	3.81839	2.63283	157
chr1	2988134	2988561	3.2041	19.7875	17.8382	142
chr1	2989111	2989380	1.90273	4.57266	3.32969	141
chr1	2990164	2992108	7.38874	79.2301	75.5513	1209
chr1	2994080	2994405	3.78102	23.3896	21.3186	111
chr1	3008411	3008571	1.97542	4.9674	3.69702	39
chr1	3012339	3012707	2.18746	6.21831	4.86709	116
chr1	3015036	3015338	2.60713	8.7558	7.26342	240
chr1	3018188	3018605	3.18684	12.7828	11.1015	284
chr1	3018696	3019642	4.07763	22.9536	20.898	639
chr1	3030497	3030646	2.2448	7.09951	5.69649	79
chr1	3030789	3031321	5.38751	48.6394	45.8302	342
chr1	3031520	3032040	3.89687	19.6411	17.6962	257
chr1	3047500	3047732	3.28631	14.1837	12.4446	113
chr1	3048780	3048993	2.57399	7.83399	6.38993	95
chr1	3057016	3057786	4.79652	28.929	26.6886	254
chr1	3058892	3059301	3.21583	11.883	10.2411	206
chr1	3063952	3064126	2.69656	8.75065	7.25866	97
chr1	3066413	3066727	2.75469	10.0413	8.48409	104
chr1	3072031	3073327	5.37501	43.2397	40.5786	649
chr1	3075399	3076068	6.73878	56.2413	53.2259	224
chr1	3076355	3076784	3.90357	20.4921	18.5185	263
chr1	3079407	3079714	4.52789	33.6703	31.2842	147
chr1	3081158	3081419	2.49619	7.8732	6.42737	133
chr1	3084268	3084494	3.2417	13.2902	11.5877	117
chr1	3093133	3093845	3.7096	20.0653	18.1057	135
chr1	3100088	3100967	5.81876	42.7908	40.143	308
chr1	3101129	3101525	2.44187	7.45169	6.02787	132
chr1	3102903	3103176	2.57399	7.83399	6.38993	102
chr1	3104327	3104587	3.78704	19.2595	17.3284	135
chr1	3106335	3106515	2.53825	7.65871	6.22351	58
chr1	3116581	3116797	1.97369	5.38113	4.08307	110
chr1	3117782	3118017	2.75408	11.5358	9.91024	120
chr1	3119522	3119946	4.08748	30.434	28.1423	188
chr1	3122320	3123047	2.94104	12.5423	10.8709	602
chr1	3124362	3124650	1.72406	3.02242	1.90446	179
chr1	3124806	3124989	2.92612	12.0833	10.432	113
chr1	3130924	3131549	5.52714	45.5254	42.8022	456
chr1	3137462	3137838	3.90005	17.7659	15.8885	243
chr1	3140584	3140932	3.22087	16.5561	14.7246	213
chr1	3154283	3154583	4.25944	27.6677	25.4642	156
chr1	3156451	3157108	3.14388	14.5921	12.837	173
chr1	3157271	3157595	2.88584	11.1229	9.51384	187
chr1	3161615	3161893	3.6628	18.7589	16.8445	128
chr1	3167820	3168347	4.48121	32.9925	30.6274	143
chr1	3173327	3173633	3.86105	25.3075	23.1748	130
chr1	3180279	3180873	3.96236	28.5535	26.3201	206
chr1	3184251	3184495	2.11011	5.99393	4.65495	82
chr1	3186857	3187155	2.53083	8.05489	6.59866	82
chr1	3187285	3187514	2.76072	9.23791	7.72086	109
chr1	3189287	3189457	2.41088	6.63131	5.25378	78
chr1	3194882	3195596	4.07508	25.2133	23.0841	516
chr1	3200006	3200338	2.51417	9.53132	7.9983	211
chr1	3200604	3200867	3.10157	12.7211	11.0426	123
chr1	3200983	3201899	3.32095	14.5998	12.8429	201
chr1	3217816	3218015	2.33087	6.62483	5.24769	87
chr1	3226907	3227236	4.37945	34.9733	32.5503	187
chr1	3236262	3236443	2.38475	7.28299	5.8677	119
chr1	3236728	3237261	2.98068	15.7999	13.9971	187
chr1	3239329	3239727	3.33814	14.0318	12.2998	190
chr1	3239906	3240817	4.03464	25.7759	23.6282	570
chr1	3241558	3242497	4.86102	37.2135	34.7216	667
chr1	3242624	3243223	3.28565	15.4832	13.692	472
chr1	3243883	3244212	2.84744	12.4861	10.817	131
chr1	3247737	3248333	4.99468	40.685	38.0944	233
chr1	3248872	3249492	4.71518	35.0983	32.6681	326
chr1	3249901	3250345	4.79316	32.2956	29.9536	237
chr1	3251389	3251692	3.89195	26.6211	24.4475	171
chr1	3251916	3252309	4.44005	31.111	28.7994	265
chr1	3255535	3256229	3.31562	17.4271	15.5628	348
chr1	3261488	3262059	2.99175	13.0441	11.3513	292
chr1	3262395	3262667	2.49073	8.1244	6.66399	194
chr1	3263639	3263900	2.44187	7.45169	6.02787	44
chr1	3271888	3272825	3.85378	22.5886	20.5433	727
chr1	3273185	3273807	3.3672	18.9036	16.9842	401
chr1	3278693	3279008	2.87792	14.1127	12.3758	180
chr1	3287231	3287680	3.47909	14.085	12.3491	249
chr1	3296066	3296714	4.01761	33.2007	30.8268	469
chr1	3301957	3302704	2.41676	9.43185	7.90601	198
chr1	3306121	3306440	3.19017	12.8007	11.1188	229
chr1	3307009	3307162	2.09757	4.54366	3.30396	30
chr1	3307322	3307598	4.19742	21.6392	19.6265	149
chr1	3309820	3310054	2.96768	12.3319	10.6693	118
chr1	3310561	3310707	1.91385	4.398	3.16696	5
chr1	3322277	3322673	2.89034	12.0479	10.3976	259
chr1	3323533	3324019	2.75571	10.3805	8.80676	106
chr1	3324367	3324859	3.54599	21.8717	19.8513	249
chr1	3325011	3325992	4.19438	28.0887	25.8718	779
chr1	3328037	3328600	2.18024	5.10501	3.825	108
chr1	3338028	3338289	2.99175	13.0441	11.3513	168
chr1	3341942	3342447	2.44641	7.2043	5.79447	198
chr1	3346052	3346352	2.77078	11.3077	9.69164	181
chr1	3347675	3349285	4.66657	34.4021	31.9926	257
chr1	3352948	3353424	3.9939	22.4243	20.3865	252
chr1	3356396	3356770	3.26188	14.045	12.3119	192
chr1	3361801	3362352	3.04246	13.5531	11.8389	137
chr1	3363237	3363445	1.8352	4.20577	2.99064	137
chr1	3369048	3369464	2.98747	13.9631	12.2321	236
chr1	3395011	3395492	3.50275	21.3009	19.2988	100
chr1	3396909	3397100	2.5554	7.74293	6.30336	90
chr1	3398386	3398650	1.86054	3.61516	2.44596	98
chr1	3398742	3399201	3.04476	16.0957	14.2809	136
chr1	3399796	3399989	2.53431	8.21758	6.75244	106
chr1	3413168	3413577	3.36091	18.1866	16.2926	226
chr1	3419393	3420746	2.85984	14.3329	12.5877	306
chr1	3421126	3421536	3.76413	19.3812	17.4458	197
chr1	3422655	3422987	3.34742	14.751	12.9901	137
chr1	3423728	3423996	2.83963	11.5608	9.93268	131
chr1	3427434	3427932	5.70178	54.003	51.0458	233
chr1	3430586	3430739	2.15517	5.20496	3.91871	97
chr1	3430986	3431267	2.2262	6.65314	5.2748	141
chr1	3439549	3439765	2.82207	9.72038	8.17858	115
chr1	3440824	3441065	2.19563	6.26287	4.90824	135
chr1	3441647	3441863	2.60163	9.63332	8.09684	101
chr1	3442204	3442695	5.21562	36.5235	34.0521	273
chr1	3443677	3445833	6.29806	69.2915	65.9074	1202
chr1	3446443	3446756	1.75251	3.81839	2.63283	198
chr1	3447037	3447193	1.89764	4.31522	3.09147	29
chr1	3447951	3448116	2.13942	5.64744	4.33128	67
chr1	3448230	3448500	2.7074	11.0714	9.46689	52
chr1	3449111	3449449	1.91283	5.40638	4.10627	194
chr1	3451484	3451664	2.55286	8.31637	6.84566	80
chr1	3452938	3453132	1.96079	4.30285	3.07925	116
chr1	3461381	3461554	2.38064	8.03087	6.57566	94
chr1	3469343	3469702	2.33087	6.62483	5.24769	93
chr1	3472592	3472964	4.10612	21.6969	19.6828	127
chr1	3474266	3474509	3.14948	13.4001	11.6929	107
chr1	3478393	3478957	3.49883	18.4388	16.5362	363
chr1	3479776	3480119	2.27876	6.47854	5.11008	136
chr1	3480951	3481354	2.868	12.2658	10.6064	117
chr1	3481590	3481783	1.91371	4.55404	3.31252	52
chr1	3481995	3482146	1.75314	4.00425	2.80404	42
chr1	3482707	3482867	2.15624	5.62936	4.31466	68
chr1	3483538	3483773	2.6794	8.98329	7.47935	103
chr1	3484241	3484617	3.52095	15.9647	14.1557	139
chr1	3487414	3487636	2.48468	8.36964	6.89587	122
chr1	3493736	3493960	1.89313	4.74832	3.49266	94
chr1	3503382	3503704	2.28969	7.48485	6.05906	123
chr1	3514660	3514865	2.96522	13.2526	11.5506	130
chr1	3516983	3517380	5.4544	37.3083	34.8152	211
chr1	3518243	3519544	9.58142	104.851	100.46	849
chr1	3520367	3520533	1.77381	3.49286	2.33337	42
chr1	3521010	3521254	1.99302	4.80193	3.5427	144
chr1	3521605	3522085	3.8113	21.2455	19.2463	239
chr1	3522374	3522542	2.41359	7.43657	6.01432	95
chr1	3522690	3523796	4.31015	28.3262	26.1039	327
chr1	3523916	3524081	2.76086	9.74096	8.19748	95
chr1	3526216	3526568	2.64886	10.8502	9.25506	122
chr1	3527089	3528119	4.10709	22.8512	20.7985	336
chr1	3529554	3529882	1.91861	4.81643	3.5563	210
chr1	3530208	3530569	3.45951	20.7354	18.7528	134
chr1	3532255	3532535	2.11977	5.34455	4.04805	144
chr1	3535359	3535561	2.17032	5.70027	4.38224	84
chr1	3545459	3546083	3.74298	22.0814	20.0532	216
chr1	3546194	3546943	4.10778	27.7349	25.5266	540
chr1	3547781	3548172	2.77581	14.535	12.7822	251
chr1	3548625	3549489	5.03983	33.9248	31.5296	427
chr1	3549647	3549949	2.07901	5.23906	3.94933	44
chr1	3550584	3551090	2.87334	13.1898	11.4908	230
chr1	3552688	3553295	2.90467	16.6571	14.8212	382
chr1	3553662	3554183	4.15604	23.4432	21.3712	392
chr1	3557886	3558389	3.47926	15.7291	13.9283	404
chr1	3562710	3563002	4.37719	23.5603	21.4851	155
chr1	3570590	3571188	10.292	119.189	114.394	318
chr1	3571511	3572247	2.70271	9.91246	8.3624	334
chr1	3575006	3575416	3.03062	13.0921	11.3981	186
chr1	3576509	3576721	2.5605	7.91526	6.4664	114
chr1	3576933	3577326	2.96793	11.0206	9.41852	173
chr1	3578512	3578775	1.8869	3.72983	2.55057	53
chr1	3580681	3580943	2.26756	5.71992	4.39918	192
chr1	3590496	3591163	3.50356	22.0159	19.9902	208
chr1	3592373	3592653	1.68919	2.5966	1.52051	182
chr1	3595044	3595327	2.58609	9.24099	7.72258	200
chr1	3595505	3595751	2.6445	9.11198	7.60021	62
chr1	3610362	3611884	4.24781	29.6714	27.4055	282
chr1	3616146	3616389	1.96318	3.89256	2.70135	173
chr1	3623700	3623895	2.75571	10.3805	8.80676	129
chr1	3627504	3627746	2.83168	10.4671	8.88911	111
chr1	3637077	3637740	4.08325	26.41	24.2428	169
chr1	3638144	3638777	3.23251	17.2727	15.4138	388
chr1	3639200	3639889	2.99684	12.1249	10.4717	490
chr1	3647452	3648051	3.60731	18.1681	16.2762	391
chr1	3658396	3659299	5.27055	35.0274	32.601	190
chr1	3664004	3664331	2.71406	13.3828	11.6764	150
chr1	3671045	3671348	2.62495	9.92639	8.37485	220
chr1	3675931	3676794	4.05128	23.0704	21.0102	255
chr1	3681567	3681853	2.17509	7.10738	5.70327	93
chr1	3696711	3696871	2.19542	5.17149	3.88735	115
chr1	3702124	3702368	2.72217	10.8397	9.2459	91
chr1	3713624	3713813	3.17966	14.4042	12.6558	88
chr1	3714995	3715184	2.18258	5.43892	4.13733	123
chr1	3719531	3719923	1.88563	4.32921	3.10344	315
chr1	3720483	3720660	1.91283	5.40638	4.10627	74
chr1	3721459	3721696	1.8958	4.15264	2.94001	93
chr1	3732543	3733165	4.8844	29.1082	26.8573	344
chr1	3740243	3740856	2.33621	8.62783	7.14041	474
chr1	3744394	3744896	2.45704	9.84441	8.2972	245
chr1	3745493	3745916	3.07367	13.3535	11.6481	305
chr1	3748805	3748987	1.86439	3.48453	2.32628	92
chr1	3749345	3749557	2.53451	7.49562	6.0696	114
chr1	3755468	3755962	3.08287	13.6074	11.8923	355
chr1	3756111	3756594	2.54373	8.55851	7.07501	149
chr1	3756858	3757455	4.13043	29.0598	26.8101	420
chr1	3758031	3758289	3.08342	15.1968	13.4164	137
chr1	3760359	3760664	2.87334	13.1898	11.4908	179
chr1	3761417	3761908	2.06678	4.98676	3.7143	405
chr1	3764638	3764969	2.71935	9.68105	8.14201	100
chr1	3765652	3766061	2.21537	7.47625	6.05139	172
chr1	3768250	3768554	2.64886	10.8502	9.25506	137
chr1	3770158	3771032	8.42314	80.7434	77.0209	410
chr1	3773270	3774665	4.46217	25.9288	23.777	371
chr1	3774917	3777510	3.89651	32.0492	29.7112	504
chr1	3778401	3778864	3.05975	21.8754	19.8549	281
chr1	3780240	3780623	1.8958	4.15264	2.94001	27
chr1	3790691	3791159	6.14042	52.9225	49.9966	278
chr1	3804019	3804578	4.41298	29.047	26.7983	268
chr1	3806274	3806504	3.25688	16.3761	14.5509	98
chr1	3809110	3809277	1.88563	4.32921	3.10344	81
chr1	3809455	3809780	3.56563	16.4576	14.6282	134
chr1	3809916	3810296	4.679	28.5479	26.3151	138
chr1	3822876	3823123	2.4236	6.95739	5.56196	164
chr1	3824632	3824829	2.26769	6.30448	4.94762	91
chr1	3831104	3831794	4.34081	32.2034	29.8629	418
chr1	3832167	3832702	3.72636	23.4979	21.4242	352
chr1	3837552	3837921	1.96016	5.54914	4.24031	123
chr1	3849085	3849376	2.53538	8.80113	7.30461	211
chr1	3866912	3867129	2.70271	9.91246	8.3624	120
chr1	3874165	3874559	4.85955	35.8294	33.3779	197
chr1	3878418	3878776	1.65275	2.71485	1.62644	136
chr1	3878988	3879157	1.74743	2.87894	1.77427	122
chr1	3880266	3880895	2.41456	9.67928	8.14135	551
chr1	3881377	3881655	2.48446	8.50753	7.02805	89
chr1	3883849	3884467	4.37491	30.3202	28.0371	398
chr1	3885612	3886585	5.64538	38.8861	36.3483	765
chr1	3886867	3887109	2.66004	8.72473	7.23387	136
chr1	3887798	3888200	4.72869	36.5354	34.0639	252
chr1	3888425	3888723	3.25152	13.3434	11.6394	83
chr1	3891605	3891779	1.64283	2.52211	1.45285	0
chr1	3896878	3897194	5.6872	39.9404	37.3715	201
chr1	3903718	3903966	2.32885	6.12151	4.77549	126
chr1	3905128	3905308	1.90565	3.96739	2.77037	41
chr1	3909743	3909952	2.27876	6.47854	5.11008	127
chr1	3914358	3914799	1.773	3.679	2.50409	176
chr1	3918153	3918547	4.13186	27.0493	24.8629	253
chr1	3920351	3920573	1.75314	4.00425	2.80404	101
chr1	3924925	3925166	1.77168	4.04978	2.84649	169
chr1	3928055	3928276	2.04163	5.1416	3.85842	109
chr1	3931551	3931934	2.46105	7.41413	5.99286	77
chr1	3937306	3937987	4.51144	29.0906	26.8399	351
chr1	3938187	3938637	2.33255	7.127	5.72066	195
chr1	3942376	3943805	7.68909	80.6336	76.9136	1027
chr1	3944118	3944551	3.98603	25.1469	23.0191	168
chr1	3944837	3946074	6.56237	64.4921	61.2396	705
chr1	3946314	3948778	6.67605	59.4682	56.3602	1034
chr1	3950924	3951546	5.4148	47.3436	44.5712	408
chr1	3951761	3952071	1.92689	4.22467	3.00756	97
chr1	3960212	3960811	4.25209	24.3334	22.2336	208
chr1	3961704	3961916	2.16474	4.7185	3.46648	102
chr1	3962116	3962735	3.32982	15.3143	13.5288	218
chr1	3963009	3963329	2.28184	6.73061	5.34716	100
chr1	3963571	3964059	6.04918	49.3061	46.4796	266
chr1	3979210	3979465	2.51177	8.52331	7.04335	87
chr1	3981011	3981380	6.56237	64.4921	61.2396	204
chr1	3993367	3994309	10.3593	107.844	103.37	546
chr1	3994707	3995453	4.72471	35.5035	33.0634	249
chr1	4000584	4001459	3.14104	19.4559	17.5188	676
chr1	4010561	4010888	2.11838	7.14125	5.73445	216
chr1	4014683	4014861	2.05339	4.73407	3.4789	129
chr1	4020875	4021336	1.72172	4.1073	2.89944	377
chr1	4031094	4031366	2.30632	6.62133	5.2456	63
chr1	4034118	4034276	2.52076	7.286	5.87064	37
chr1	4038782	4039685	2.77209	10.3064	8.73747	254
chr1	4043875	4044506	3.20827	15.8391	14.0348	171
chr1	4053800	4054108	2.97732	11.2587	9.64589	202
chr1	4057786	4058235	2.13715	5.22478	3.93684	204
chr1	4058777	4059741	2.74977	10.8443	9.25036	792
chr1	4060254	4060935	4.34838	27.0665	24.8791	537
chr1	4061156	4061330	1.96053	4.71979	3.46648	67
chr1	4061995	4062660	5.20458	36.4505	33.9813	144
chr1	4064414	4064763	3.50095	19.8703	17.9176	187
chr1	4066790	4067227	2.54852	8.1473	6.68534	305
chr1	4072545	4072803	2.69872	12.461	10.7939	149
chr1	4076045	4076256	2.07901	5.23906	3.94933	74
chr1	4080309	4080886	1.88477	4.92472	3.6574	438
chr1	4081221	4082194	3.39164	16.5896	14.7554	209
chr1	4082495	4082844	3.04476	16.0957	14.2809	99
chr1	4085547	4086008	3.51882	17.3812	15.5184	261
chr1	4086104	4086757	5.06845	37.6886	35.1843	412
chr1	4086893	4089985	4.80386	39.1534	36.6061	1929
chr1	4090505	4091053	4.76652	34.473	32.0607	349
chr1	4091495	4092944	4.93923	33.965	31.5683	1095
chr1	4094767	4095462	3.9692	20.8866	18.9002	284
chr1	4096222	4097409	6.39946	60.0839	56.957	446
chr1	4100252	4100458	2.12537	7.39039	5.96947	136
chr1	4101311	4101697	2.64029	10.7939	9.20246	103
chr1	4102556	4102886	3.54763	20.443	18.4707	160
chr1	4103201	4104179	6.93732	64.6196	61.3655	288
chr1	4104847	4105440	4.97535	34.5587	32.145	231
chr1	4105743	4106100	2.83447	10.3078	8.7386	193
chr1	4106622	4108396	9.29466	104.479	100.096	475
chr1	4109604	4109801	2.03867	4.48095	3.24418	101
chr1	4112994	4114036	2.78994	12.2765	10.6164	671
chr1	4114166	4114791	3.11135	14.5856	12.8319	398
chr1	4117280	4118105	4.37663	29.4093	27.1514	275
chr1	4121057	4121345	1.66836	3.09635	1.97224	44
chr1	4122098	4122340	2.8617	11.3406	9.72177	100
chr1	4125869	4126089	2.83412	9.08254	7.57251	114
chr1	4130146	4130321	2.10301	6.64249	5.26433	109
chr1	4132356	4132520	1.71662	3.73468	2.55512	127
chr1	4134986	4135645	2.43397	7.94668	6.49541	174
chr1	4135963	4136283	2.75279	12.6897	11.0134	141
chr1	4139937	4140386	4.27769	28.9972	26.7529	242
chr1	4143814	4144283	3.59618	15.8959	14.0878	354
chr1	4147781	4148040	4.20874	27.0143	24.8302	127
chr1	4151750	4151947	2.24061	6.84784	5.45909	74
chr1	4152151	4152501	3.39275	16.143	14.3276	181
chr1	4152842	4153107	1.67335	2.75029	1.65798	197
chr1	4153404	4153650	2.46928	9.10652	7.5951	192
chr1	4154001	4154292	2.85847	11.3217	9.705	90
chr1	4154491	4155136	3.59167	21.7346	19.7193	451
chr1	4157354	4157717	2.48789	10.7531	9.16273	159
chr1	4167993	4168243	2.62495	9.92639	8.37485	123
chr1	4171843	4172111	2.67356	10.3792	8.80676	157
chr1	4182691	4183055	2.97837	12.584	10.9114	106
chr1	4188079	4188770	4.84055	37.4001	34.9038	447
chr1	4189159	4189342	1.64327	2.8735	1.77037	129
chr1	4191345	4191850	4.01813	20.6181	18.6399	283
chr1	4192240	4192640	2.81181	9.49531	7.96431	175
chr1	4194292	4194794	4.17176	22.3716	20.3355	291
chr1	4196128	4196289	2.10235	4.36459	3.13752	46
chr1	4196492	4196953	2.67356	10.3792	8.80676	381
chr1	4211869	4212077	2.18746	6.21831	4.86709	77
chr1	4217043	4218004	4.08918	32.4449	30.0929	353
chr1	4219782	4220186	2.6368	9.68908	8.1486	124
chr1	4225049	4225488	3.35119	15.4421	13.6534	225
chr1	4225637	4225873	1.84719	3.84345	2.65541	104
chr1	4226184	4226439	2.23114	6.34344	4.98435	154
chr1	4227931	4228097	1.9144	3.77034	2.58933	51
chr1	4228208	4229320	5.80108	44.2978	41.6088	971
chr1	4229484	4231667	3.85109	20.4401	18.469	200
chr1	4232835	4233100	2.21058	7.22528	5.81434	140
chr1	4238639	4239475	4.78808	30.2317	27.9511	274
chr1	4239745	4239982	2.32168	6.70073	5.32136	79
chr1	4242448	4242801	3.29929	14.0386	12.3062	222
chr1	4242907	4243488	2.78892	11.0812	9.47526	483
chr1	4243762	4244459	2.43397	7.94668	6.49541	307
chr1	4246213	4246422	2.50429	8.19844	6.73389	128
chr1	4246581	4247284	2.47912	8.61511	7.12834	510
chr1	4262905	4263504	2.65334	10.5674	8.9869	263
chr1	4264927	4265523	3.92106	25.2214	23.091	298
chr1	4265862	4267123	4.37491	30.3202	28.0371	922
chr1	4270784	4270946	2.13885	5.84998	4.52029	98
chr1	4271083	4271417	1.75178	3.63194	2.46147	67
chr1	4271906	4272382	6.27533	54.3383	51.3716	220
chr1	4274318	4274632	3.06427	11.7227	10.0888	256
chr1	4276174	4276373	2.18024	5.10501	3.825	65
chr1	4278698	4278854	2.11582	4.62021	3.37496	74
chr1	4281640	4283027	4.62125	35.0392	32.6116	573
chr1	4289418	4290259	3.54599	21.8717	19.8513	176
chr1	4290917	4291280	3.45951	20.7354	18.7528	165
chr1	4291923	4292319	5.21806	38.3793	35.856	220
chr1	4292584	4292858	2.47912	8.61511	7.12834	113
chr1	4311416	4311868	6.74926	63.677	60.4481	211
chr1	4316257	4316604	1.84199	4.80472	3.54542	132
chr1	4317801	4318360	2.36448	6.54032	5.16927	258
chr1	4319442	4319812	2.50032	8.03587	6.58036	228
chr1	4322861	4323196	2.02831	4.89065	3.62442	276
chr1	4326147	4327019	9.33586	121.697	116.842	386
chr1	4328370	4328787	5.90527	46.6419	43.8883	173
chr1	4329010	4329793	4.02168	28.4822	26.2503	458
chr1	4334344	4334779	2.88042	10.1965	8.63149	165
chr1	4337850	4338276	3.16448	14.105	12.3687	296
chr1	4339155	4339308	2.01152	4.62865	3.38275	60
chr1	4340363	4340558	2.11011	5.99393	4.65495	85
chr1	4340728	4340974	2.28459	5.91611	4.58328	136
chr1	4347997	4348611	4.84876	39.86	37.2943	422
chr1	4350987	4351132	2.25884	6.14372	4.79587	83
chr1	4355849	4356022	1.80568	3.17439	2.04247	3
chr1	4358211	4358880	3.7142	17.8012	15.9233	81
chr1	4361227	4361476	1.73201	3.58818	2.42159	120
chr1	4365405	4365672	2.54373	8.55851	7.07501	130
chr1	4367010	4367363	3.45699	20.0194	18.0616	162
chr1	4371223	4371720	2.71406	13.3828	11.6764	361
chr1	4371804	4372148	2.2262	6.65314	5.2748	240
chr1	4373070	4373640	3.07192	12.7508	11.0716	350
chr1	4375160	4375480	2.93516	11.769	10.1329	125
chr1	4378371	4378516	1.9776	4.55245	3.31094	117
chr1	4379342	4379619	3.15596	12.8215	11.1389	152
chr1	4383654	4384464	3.32982	15.3143	13.5288	246
chr1	4394252	4394722	2.77485	10.1533	8.59065	210
chr1	4396158	4396418	2.90958	9.98238	8.42755	85
chr1	4398221	4398441	2.04163	5.1416	3.85842	100
chr1	4405501	4405788	2.71996	8.86763	7.36812	103
chr1	4412912	4413135	2.55286	8.31637	6.84566	110
chr1	4418937	4419709	4.36763	33.6445	31.2616	403
chr1	4423169	4423706	3.01607	12.2351	10.578	134
chr1	4425646	4425939	2.63867	12.4818	10.814	155
chr1	4432088	4432349	2.14032	5.13649	3.85465	39
chr1	4432493	4432680	2.93516	11.769	10.1329	106
chr1	4433210	4433759	3.53306	17.7081	15.8329	397
chr1	4443704	4444043	3.50695	15.1743	13.3954	193
chr1	4458068	4459215	7.22918	68.6825	65.3152	824
chr1	4461509	4461923	4.08325	26.41	24.2428	199
chr1	4466584	4467251	3.49993	19.1547	17.2269	519
chr1	4477755	4478185	1.75094	3.44486	2.28965	269
chr1	4480623	4480806	2.60309	8.431	6.95512	102
chr1	4492508	4493080	2.79081	10.412	8.83677	467
chr1	4498674	4498928	2.04533	6.45271	5.08852	115
chr1	4503506	4503915	2.88198	12.1755	10.5212	282
chr1	4513762	4515664	4.79544	33.3272	30.9503	199
chr1	4522422	4523401	5.5497	42.1879	39.5563	508
chr1	4523613	4528032	8.10256	81.6915	77.9384	2566
chr1	4528156	4529051	2.5314	10.9329	9.33324	307
chr1	4530034	4530652	1.85949	4.26529	3.04474	137
chr1	4531068	4531971	3.99966	24.688	22.5758	293
chr1	4532101	4532667	3.46599	17.9876	16.1029	126
chr1	4532752	4534437	5.50815	48.865	46.0507	252
chr1	4534920	4535470	4.9304	41.9144	39.2915	221
chr1	4535552	4537938	6.35684	68.0787	64.7279	1164
chr1	4538172	4542557	8.99924	107.324	102.863	3751
chr1	4543351	4544384	4.34117	30.986	28.6827	619
chr1	4544518	4545066	2.37649	9.02628	7.51923	373
chr1	4547307	4547521	1.96016	5.54914	4.24031	83
chr1	4548519	4548901	3.64898	17.676	15.8021	165
chr1	4554139	4554291	1.84073	4.02451	2.82246	111
chr1	4556620	4556905	2.67174	8.78473	7.29015	140
chr1	4559495	4559729	1.94441	4.47221	3.23689	130
chr1	4563193	4563528	5.15367	36.1125	33.6541	196
chr1	4567776	4567992	1.773	3.679	2.50409	12
chr1	4576604	4577282	3.1568	16.9297	15.0828	306
chr1	4577730	4580524	8.38216	101.042	96.7704	2314
chr1	4580650	4582488	9.28565	109.638	105.119	391
chr1	4583570	4585812	6.08219	67.2733	63.9465	689
chr1	4586229	4587720	3.08083	14.9811	13.2097	1115
chr1	4588830	4589030	2.13195	7.63938	6.20454	145
chr1	4590368	4591435	4.26511	30.9996	28.6935	236
chr1	4593417	4593961	5.96439	62.8274	59.622	300
chr1	4594171	4594599	2.5102	11.9062	10.2637	283
chr1	4606270	4606415	2.10889	5.09117	3.81152	61
chr1	4607737	4607931	2.28468	6.98234	5.58453	111
chr1	4610517	4611103	2.85407	16.3975	14.572	172
chr1	4611329	4611822	2.77928	13.3847	11.6779	138
chr1	4611969	4612308	2.17277	5.71258	4.39267	237
chr1	4615128	4615946	5.39043	57.3836	54.3345	640
chr1	4621678	4622179	3.36939	14.876	13.1098	137
chr1	4631540	4631712	2.38326	7.53241	6.10371	49
chr1	4635233	4635433	2.6599	7.62122	6.18871	81
chr1	4638410	4638804	2.57492	7.24274	5.83044	313
chr1	4641998	4642472	1.81257	4.15025	2.93914	233
chr1	4644126	4644675	5.70724	43.2626	40.6008	363
chr1	4653711	4654048	2.34736	6.45771	5.09301	163
chr1	4654610	4655001	2.23607	6.59582	5.22187	180
chr1	4655810	4656396	3.11105	14.7845	13.0202	452
chr1	4656705	4657703	8.46955	91.9699	87.9336	301
chr1	4676559	4676915	3.677	20.8596	18.8735	237
chr1	4679745	4680003	2.61404	10.1645	8.60043	98
chr1	4680162	4680391	2.1999	6.72247	5.34052	108
chr1	4681548	4681780	2.49737	7.8794	6.43142	104
chr1	4687725	4687989	2.15517	5.20496	3.91871	40
chr1	4692978	4693423	4.13111	22.132	20.103	182
chr1	4694925	4695118	1.97542	4.9674	3.69702	75
chr1	4695937	4696207	4.02304	23.7305	21.6496	129
chr1	4696397	4696909	4.49417	31.5088	29.1885	166
chr1	4697713	4698348	4.10272	23.3977	21.3266	194
chr1	4698747	4699288	2.28468	6.98234	5.58453	179
chr1	4706186	4706350	1.94148	4.04906	2.84593	62
chr1	4708242	4708963	2.92612	12.0833	10.432	216
chr1	4709284	4710129	2.72612	13.1508	11.4552	681
chr1	4712556	4713781	4.49879	24.8816	22.7645	1035
chr1	4718540	4718726	1.79584	3.72966	2.55057	75
chr1	4721515	4721721	3.05234	12.6376	10.9628	76
chr1	4733891	4734086	3.34499	14.7372	12.9767	119
chr1	4741085	4741253	2.42732	8.44179	6.96444	85
chr1	4743013	4743259	3.0285	11.5326	9.90811	104
chr1	4746809	4747370	4.17532	29.7018	27.4334	414
chr1	4748687	4749055	2.63867	12.4818	10.814	134
chr1	4755604	4755985	7.09907	71.072	67.6351	124
chr1	4759891	4761170	4.98147	36.0074	33.5508	1076
chr1	4762387	4762697	2.43051	8.19423	6.72995	189
chr1	4766478	4767011	3.55582	19.5378	17.5971	420
chr1	4767562	4768124	2.91963	14.5994	12.8427	422
chr1	4768395	4769755	5.36224	49.9373	47.0922	509
chr1	4770734	4771115	2.15359	5.30236	4.00946	115
chr1	4771208	4771859	4.46489	29.7213	27.4519	314
chr1	4772649	4773083	3.7459	21.3298	19.3274	293
chr1	4773404	4773561	2.68137	9.47181	7.9425	72
chr1	4775217	4775820	2.77209	10.3064	8.73747	393
chr1	4776165	4776540	3.159	13.2496	11.549	119
chr1	4782532	4782817	2.64779	9.59765	8.0628	106
chr1	4787241	4787635	2.89119	17.7955	15.9177	183
chr1	4787754	4788658	3.92545	23.8927	21.8058	645
chr1	4796556	4797487	2.63867	12.4818	10.814	328
chr1	4801828	4802063	2.4125	9.92667	8.37496	123
chr1	4802151	4802447	1.87691	4.50658	3.26838	210
chr1	4807462	4807609	2.33329	7.37769	5.95757	35
chr1	4809175	4809320	2.18053	5.85893	4.52898	71
chr1	4809697	4809922	2.26993	5.7307	4.40954	105
chr1	4810103	4810435	3.42684	14.2804	12.5371	195
chr1	4818158	4818440	1.85285	4.44487	3.21175	224
chr1	4827400	4828048	6.42012	66.8739	63.5573	327
chr1	4833314	4833496	2.28868	6.05425	4.71314	69
chr1	4837578	4838070	3.12871	18.7435	16.8303	244
chr1	4839662	4839880	2.43397	7.94668	6.49541	131
chr1	4842057	4842629	2.92452	11.3406	9.72177	427
chr1	4845664	4846048	4.77049	31.806	29.4736	231
chr1	4846200	4846350	2.18746	6.21831	4.86709	109
chr1	4846891	4847224	2.71742	9.9963	8.44064	232
chr1	4849669	4850300	4.86794	35.8905	33.4367	428
chr1	4855165	4855583	6.61574	56.3134	53.2935	211
chr1	4857833	4858261	4.22022	30.3484	28.0611	240
chr1	4860076	4860325	2.38186	6.62395	5.24769	106
chr1	4872705	4872860	2.21347	6.2493	4.89486	79
chr1	4877170	4877700	4.08748	30.434	28.1423	288
chr1	4879196	4879361	2.15208	5.29526	4.00336	116
chr1	4879536	4879859	2.25884	6.14372	4.79587	199
chr1	4881960	4882598	3.39741	17.3075	15.4464	240
chr1	4887982	4888260	2.9148	11.1036	9.49659	141
chr1	4889624	4889939	2.33396	7.62814	6.19449	137
chr1	4891983	4892540	3.03415	14.4688	12.7175	256
chr1	4893043	4893926	4.76129	37.125	34.636	613
chr1	4894150	4895194	3.45951	20.7354	18.7528	697
chr1	4895742	4896795	5.57846	53.7353	50.7865	645
chr1	4897048	4897354	2.98382	14.8817	13.1144	171
chr1	4898949	4899191	2.60836	8.76242	7.26884	105
chr1	4900545	4900711	2.26535	6.05966	4.71824	101
chr1	4900966	4901654	2.33087	6.62483	5.24769	405
chr1	4901811	4902071	3.78544	19.5108	17.5706	137
chr1	4903136	4903329	2.59383	8.38303	6.9084	100
chr1	4903814	4904310	3.52361	18.1259	16.2357	306
chr1	4904483	4904885	4.09965	25.9559	23.8031	269
chr1	4905265	4905931	2.72512	9.22123	7.7049	550
chr1	4906383	4906626	3.68766	22.1947	20.1629	113
chr1	4906779	4907026	2.40528	7.91615	6.4672	66
chr1	4907671	4908085	4.56664	26.8812	24.7024	190
chr1	4908257	4908441	2.01379	4.63945	3.39148	133
chr1	4913223	4913460	2.38475	7.28299	5.8677	94
chr1	4913622	4914228	5.16842	38.3984	35.873	362
chr1	4914595	4914964	3.69437	21.4846	19.4763	197
chr1	4915257	4915750	3.18368	16.0901	14.2758	357
chr1	4921489	4922725	7.04875	81.6327	77.8828	950
chr1	4930828	4930993	2.16551	4.82796	3.5672	123
chr1	4933862	4934095	2.6488	9.75942	8.21569	144
chr1	4934366	4934787	2.18112	4.78505	3.52767	369
chr1	4935902	4936162	3.26188	14.045	12.3119	71
chr1	4937793	4937938	2.45947	7.13237	5.72572	41
chr1	4938247	4938677	3.61226	17.4601	15.5937	237
chr1	4940712	4941805	4.1709	31.7097	29.3803	738
chr1	4942181	4943140	5.91302	52.4661	49.5517	404
chr1	4943738	4944128	3.00803	14.6738	12.9145	129
chr1	4944231	4945044	6.09738	63.1858	59.9726	369
chr1	4945405	4946491	7.01582	68.5189	65.1555	605
chr1	4947552	4947722	2.01397	5.71017	4.39171	106
chr1	4948381	4948668	1.62665	2.84333	1.74212	242
chr1	4952822	4953179	4.29662	28.834	26.5951	164
chr1	4953341	4954108	2.77928	13.3847	11.6779	643
chr1	4964151	4964709	3.2833	15.0348	13.2611	292
chr1	4965895	4966350	2.20375	5.75831	4.4348	91
chr1	4970081	4970761	4.52789	33.6703	31.2842	216
chr1	4973705	4974114	3.62515	24.4529	22.3471	224
chr1	4975700	4976467	4.4274	28.2118	25.9925	574
chr1	4980511	4980685	2.32991	6.37333	5.01206	109
chr1	4983284	4983588	2.82707	9.5718	8.03778	163
chr1	4987325	4987944	3.54527	22.5859	20.542	320
chr1	4988870	4989162	3.54954	19.0138	17.0908	169
chr1	4989295	4990060	3.2324	19.6022	17.6585	190
chr1	4991010	4991580	4.20113	29.0211	26.7741	230
chr1	4992794	4992939	1.89901	3.78249	2.60062	42
chr1	4993417	4995010	6.99262	63.6063	60.3803	1124
chr1	4995162	4995348	2.00932	4.17208	2.95867	83
chr1	4995597	4996391	5.96135	64.8745	61.6127	499
chr1	4996550	4996750	2.49911	7.46578	6.04154	67
chr1	4997140	4998253	4.72318	30.1547	27.8753	876
chr1	4998436	4998856	2.09757	7.29003	5.87461	267
chr1	5002147	5002550	3.54854	19.7285	17.7805	252
chr1	5002695	5003165	5.54156	47.5785	44.7993	233
chr1	5003412	5004064	6.67729	61.3027	58.1409	352
chr1	5004381	5004640	1.66115	2.9062	1.79928	193
chr1	5005094	5005537	2.8617	11.3406	9.72177	342
chr1	5006240	5006646	2.40661	6.74282	5.35918	263
chr1	5014426	5014860	2.97064	11.4107	9.78949	209
chr1	5016932	5017626	3.54763	20.443	18.4707	288
chr1	5017967	5018361	4.59124	31.5664	29.2453	186
chr1	5021789	5021992	2.51177	8.52331	7.04335	90
chr1	5022258	5022617	3.42081	17.6897	15.8156	149
chr1	5023174	5023444	3.36091	18.1866	16.2926	143
chr1	5027483	5027704	3.03656	10.6039	9.02227	133
chr1	5031635	5031888	2.55286	8.31637	6.84566	89
chr1	5037326	5037689	2.92084	15.5201	13.727	238
chr1	5040417	5040758	2.57634	9.48133	7.95064	229
chr1	5042117	5042822	4.75682	39.7767	37.2126	200
chr1	5044059	5044527	3.80307	21.9783	19.9535	247
chr1	5045221	5045588	3.5943	21.0214	19.0293	211
chr1	5047227	5047399	2.14725	6.10211	4.75704	84
chr1	5047831	5047980	1.93053	4.64356	3.39457	70
chr1	5048436	5048909	2.72217	10.8397	9.2459	333
chr1	5055103	5055952	5.21363	49.0072	46.1885	328
chr1	5056319	5056674	2.60836	8.76242	7.26884	88
chr1	5056851	5057171	2.83945	10.1595	8.5966	192
chr1	5057694	5058954	3.68155	21.1427	19.1474	416
chr1	5060331	5061048	2.85409	13.41	11.7019	434
chr1	5061132	5061900	5.13849	36.374	33.9069	298
chr1	5064934	5065770	4.36106	28.3777	26.1499	643
chr1	5065909	5066747	2.90025	11.3851	9.76486	486
chr1	5068421	5069266	4.01442	26.4682	24.2989	712
chr1	5069454	5069735	2.78355	12.2334	10.5767	138
chr1	5070523	5071424	6.2682	52.5533	49.6369	205
chr1	5072111	5072647	2.33255	7.127	5.72066	395
chr1	5075057	5075344	3.04246	13.5531	11.8389	174
chr1	5077711	5078921	5.6543	62.7096	59.5103	688
chr1	5082495	5082842	3.04413	12.2005	10.5455	53
chr1	5082971	5083374	1.6754	3.81419	2.62905	200
chr1	5088866	5089269	2.76761	12.4609	10.7939	294
chr1	5089406	5090209	4.56935	33.023	30.6555	191
chr1	5091522	5091909	2.98475	10.5413	8.96108	111
chr1	5097994	5098370	2.38816	6.78376	5.39772	112
chr1	5102249	5102449	2.27166	5.97323	4.63619	76
chr1	5106837	5107077	1.88477	4.92472	3.6574	119
chr1	5111637	5111791	2.38637	7.03343	5.6327	88
chr1	5115487	5115866	2.68112	11.5382	9.91185	223
chr1	5124229	5124502	2.27949	6.95323	5.55852	186
chr1	5126228	5127737	4.19108	28.6514	26.4159	340
chr1	5128895	5129091	1.77477	3.30617	2.1626	187
chr1	5129526	5129742	2.21075	5.9033	4.57088	97
chr1	5130398	5130637	2.16219	6.60534	5.23062	121
chr1	5131305	5131728	2.78892	11.0812	9.47526	228
chr1	5131834	5132037	2.21824	6.16348	4.81505	91
chr1	5132213	5132453	3.82326	22.3794	20.343	130
chr1	5136031	5136189	1.94597	4.8893	3.62442	63
chr1	5136732	5137053	1.92689	4.22467	3.00756	251
chr1	5138002	5138297	2.99684	12.1249	10.4717	91
chr1	5139342	5139844	3.14272	16.2148	14.3949	248
chr1	5143629	5143816	2.10889	5.09117	3.81152	114
chr1	5143956	5144208	2.28628	5.924	4.59085	208
chr1	5144322	5145008	2.05339	4.73407	3.4789	78
chr1	5145093	5145372	2.00932	4.17208	2.95867	161
chr1	5145637	5145955	3.28565	15.4832	13.692	177
chr1	5146638	5149344	3.46976	24.3114	22.2131	1326
chr1	5151186	5151975	3.71426	20.605	18.6273	618
chr1	5166745	5166929	1.64327	2.8735	1.77037	9
chr1	5168192	5168696	3.07031	15.8937	14.0857	169
chr1	5170636	5171293	4.47203	31.0314	28.7228	488
chr1	5171698	5171954	1.87347	3.44725	2.29174	23
chr1	5176230	5176382	2.31401	6.78258	5.39744	87
chr1	5176481	5176743	2.05043	5.00068	3.72729	143
chr1	5177185	5177645	2.63787	11.087	9.48023	250
chr1	5186904	5187718	5.80108	44.2978	41.6088	644
chr1	5189582	5190356	4.48806	30.1989	27.9186	298
chr1	5190570	5190922	2.57192	8.56591	7.08186	87
chr1	5192865	5193040	2.435	7.68433	6.24817	101
chr1	5193445	5193634	1.91351	3.84557	2.6575	98
chr1	5194161	5195179	4.71179	31.0799	28.7691	531
chr1	5195369	5196168	6.75681	67.8808	64.535	624
chr1	5196661	5197096	3.93522	21.2295	19.2306	245
chr1	5197368	5197877	4.27429	25.3712	23.2376	162
chr1	5198831	5199128	4.14692	22.806	20.7544	155
chr1	5202406	5202961	2.85409	13.41	11.7019	177
chr1	5204253	5204618	2.22034	5.16828	3.88417	198
chr1	5220112	5220627	5.12147	39.5119	36.9551	236
chr1	5224029	5224474	5.33183	35.7828	33.3333	199
chr1	5228053	5228333	3.09317	14.0691	12.3339	127
chr1	5231049	5231385	2.97064	11.4107	9.78949	101
chr1	5236771	5237236	3.92106	25.2214	23.091	325
chr1	5237565	5238144	5.56356	38.3781	35.8551	302
chr1	5241487	5241641	2.18746	6.21831	4.86709	104
chr1	5243161	5243506	2.59463	10.6427	9.05561	196
chr1	5249412	5249765	4.60157	28.3917	26.1632	176
chr1	5252116	5252431	2.95043	10.5559	8.97553	101
chr1	5264243	5264395	2.07446	4.15679	2.94413	86
chr1	5265039	5265570	3.7142	17.8012	15.9233	150
chr1	5268433	5268799	2.94024	16.2246	14.4044	192
chr1	5274053	5274306	2.62115	8.52441	7.04365	117
chr1	5277512	5278205	4.14846	26.8795	24.7008	173
chr1	5279866	5280169	3.6126	16.9696	15.1224	139
chr1	5281751	5282066	2.71842	9.51281	7.98098	226
chr1	5282226	5282646	2.27178	6.79307	5.40646	92
chr1	5286545	5286998	2.33329	7.37769	5.95757	191
chr1	5289166	5289361	1.79858	3.54484	2.38134	91
chr1	5289806	5290206	3.25758	17.8812	15.9987	261
chr1	5291511	5291838	2.28728	7.23375	5.82162	184
chr1	5294407	5294657	2.03246	5.54962	4.24031	127
chr1	5295673	5296121	3.64098	21.6053	19.5937	232
chr1	5296774	5297345	2.49732	10.2638	8.69576	156
chr1	5297521	5298356	3.8331	19.0044	17.0829	340
chr1	5298606	5299157	4.71518	35.0983	32.6681	228
chr1	5303388	5304438	2.87792	14.1127	12.3758	789
chr1	5309556	5309723	2.54852	8.1473	6.68534	90
chr1	5315299	5315546	2.52773	9.04419	7.53543	104
chr1	5323807	5324322	4.38219	26.9821	24.8014	109
chr1	5324659	5325464	3.59715	20.3081	18.3406	553
chr1	5325948	5326332	2.18043	5.96566	4.62996	168
chr1	5338894	5339856	5.19737	34.5697	32.1547	825
chr1	5341958	5342365	3.37837	15.1526	13.3749	262
chr1	5343881	5344725	4.45417	26.8219	24.6441	398
chr1	5344970	5345461	4.11447	21.458	19.4512	254
chr1	5346172	5346408	3.34324	14.0595	12.3261	118
chr1	5346733	5347167	2.41919	7.59884	6.16794	118
chr1	5347951	5349075	5.78441	41.7593	39.1396	801
chr1	5349225	5349958	6.5713	59.6085	56.4948	413
chr1	5350281	5351057	4.51867	27.227	25.0351	278
chr1	5360212	5361082	5.6174	45.0159	42.3068	311
chr1	5361366	5362082	2.6794	8.98329	7.47935	456
chr1	5366500	5367072	4.59766	24.4716	22.3654	375
chr1	5369937	5370310	2.48468	8.36964	6.89587	274
chr1	5380832	5381148	2.23114	6.34344	4.98435	226
chr1	5385122	5385451	3.96311	21.4014	19.3962	197
chr1	5385561	5389496	9.00915	127.897	122.852	3049
chr1	5389869	5390169	2.00453	6.52834	5.1587	177
chr1	5390967	5391431	3.09317	14.0691	12.3339	217
chr1	5392688	5393152	2.73636	9.44446	7.91828	291
chr1	5395964	5397155	4.39046	36.3018	33.8398	873
chr1	5397341	5397951	5.48812	42.9187	40.268	349
chr1	5398127	5398330	1.92094	4.11675	2.90808	67
chr1	5398647	5399109	3.79159	22.6836	20.6354	291
chr1	5402243	5402608	2.45142	6.95701	5.56183	110
chr1	5403758	5403935	2.76354	8.91648	7.41581	61
chr1	5404129	5404391	2.85823	10.2588	8.69131	124
chr1	5405641	5406105	3.54678	21.1575	19.1612	320
chr1	5410528	5410816	2.68717	12.6948	11.018	200
chr1	5420725	5422352	7.01496	62.3427	59.1534	909
chr1	5423009	5423943	5.91557	57.021	53.9834	219
chr1	5425145	5425711	2.50465	7.63472	6.20018	125
chr1	5429721	5429886	2.2137	5.91806	4.58496	99
chr1	5430072	5430383	3.96236	28.5535	26.3201	185
chr1	5442095	5442839	4.21645	22.6333	20.5874	505
chr1	5443586	5444416	7.27683	64.6379	61.3833	171
chr1	5447685	5448171	3.50188	20.5857	18.6083	311
chr1	5451034	5451437	3.05234	12.6376	10.9628	274
chr1	5454408	5454577	2.05425	6.04746	4.70701	112
chr1	5454737	5454910	2.18633	7.60835	6.17643	68
chr1	5460329	5460587	1.94723	5.30471	4.01154	168
chr1	5461008	5461359	4.16741	22.3461	20.3104	193
chr1	5465087	5465490	3.96774	25.8422	23.6925	232
chr1	5470841	5470991	2.18715	5.35208	4.05526	122
chr1	5471202	5471405	2.53083	8.05489	6.59866	134
chr1	5478469	5478993	2.80076	12.0074	10.3601	138
chr1	5479145	5480090	6.5286	50.3283	47.4733	691
chr1	5480555	5481216	2.23114	6.34344	4.98435	110
chr1	5481344	5481667	2.91661	12.7557	11.0752	153
chr1	5485676	5485935	2.69967	9.89507	8.34649	126
chr1	5488855	5489331	2.73865	11.7654	10.1296	326
chr1	5504560	5504734	2.78563	9.02359	7.51692	50
chr1	5507961	5508211	3.33814	14.0318	12.2998	115
chr1	5510853	5511137	2.49737	7.8794	6.43142	140
chr1	5518015	5518450	2.96134	15.0922	13.3171	277
chr1	5525296	5525470	2.06678	4.98676	3.7143	129
chr1	5531820	5532329	4.33587	23.3241	21.2553	323
chr1	5539660	5540506	3.72636	23.4979	21.4242	208
chr1	5542917	5543113	2.0247	4.60072	3.35593	136
chr1	5548191	5548357	2.21883	5.83228	4.50571	73
chr1	5556787	5557030	2.47912	8.61511	7.12834	110
chr1	5562044	5562605	4.73423	28.2188	25.9995	118
chr1	5562813	5563263	2.50254	10.0195	8.46297	273
chr1	5574032	5574247	2.69938	8.76474	7.271	89
chr1	5580511	5580929	3.98961	21.0085	19.0178	296
chr1	5587497	5587718	3.27632	13.4776	11.767	124
chr1	5593259	5593425	1.89985	3.55342	2.3887	34
chr1	5596097	5596757	2.90012	14.816	13.0508	448
chr1	5617553	5617820	2.68751	10.1452	8.58428	91
chr1	5622606	5622811	2.44187	7.45169	6.02787	99
chr1	5636443	5636651	2.02466	4.50973	3.27113	164
chr1	5638251	5638615	3.95449	25.1943	23.0654	227
chr1	5638833	5639072	2.08506	4.97827	3.70731	135
chr1	5640999	5641308	1.88477	4.92472	3.6574	191
chr1	5641407	5641961	3.45427	19.3033	17.3704	199
chr1	5642213	5642550	2.5817	8.46942	6.99148	157
chr1	5642900	5643068	2.21883	5.83228	4.50571	88
chr1	5643955	5644218	2.95016	11.2984	9.6845	127
chr1	5645173	5645602	2.47912	8.61511	7.12834	244
chr1	5645851	5646111	2.68947	8.87551	7.37598	141
chr1	5646229	5647244	7.02271	69.0468	65.6682	569
chr1	5647892	5648772	4.27769	28.9972	26.7529	555
chr1	5652150	5652481	2.53538	8.80113	7.30461	152
chr1	5652942	5653212	3.14388	14.5921	12.837	106
chr1	5659115	5659488	3.50275	21.3009	19.2988	223
chr1	5668269	5668425	2.07901	5.23906	3.94933	88
chr1	5678814	5678970	2.2317	5.32988	4.03542	86
chr1	5685189	5685869	2.99684	12.1249	10.4717	266
chr1	5686450	5686651	2.25565	7.8527	6.40767	98
chr1	5687761	5687927	1.70605	3.1703	2.03954	7
chr1	5691257	5691613	5.2736	41.7361	39.1167	192
chr1	5697112	5697285	2.70271	9.91246	8.3624	92
chr1	5722590	5723083	2.33329	7.37769	5.95757	239
chr1	5727324	5727676	2.23607	6.59582	5.22187	231
chr1	5731849	5732050	2.59633	7.94311	6.49345	67
chr1	5732136	5732411	3.06427	11.7227	10.0888	161
chr1	5732511	5733148	3.38372	15.8618	14.0568	277
chr1	5744293	5744617	2.38064	8.03087	6.57566	185
chr1	5758519	5758765	2.41912	9.18437	7.6702	116
chr1	5763963	5764138	2.21396	5.58626	4.2746	55
chr1	5765620	5765906	2.3155	5.81559	4.48985	155
chr1	5766191	5766574	2.55286	8.31637	6.84566	97
chr1	5773272	5773714	3.62184	25.1648	23.0366	249
chr1	5775332	5775624	2.00203	5.46259	4.15864	172
chr1	5776360	5776550	1.773	3.679	2.50409	44
chr1	5782438	5782602	2.11977	5.34455	4.04805	79
chr1	5786150	5786394	2.52046	7.14119	5.73445	111
chr1	5789597	5789782	1.86489	3.70774	2.53166	50
chr1	5828486	5829066	2.17277	5.71258	4.39267	402
chr1	5833828	5834329	2.33628	7.02368	5.62494	97
chr1	5835295	5835728	3.88524	21.4578	19.451	339
chr1	5835862	5836208	2.25229	7.60191	6.17046	207
chr1	5837436	5837581	1.87618	3.90753	2.71435	57
chr1	5841629	5842189	3.26196	14.4757	12.7241	89
chr1	5842780	5843201	6.39329	49.905	47.0612	215
chr1	5844187	5844814	2.53385	12.8153	11.1332	242
chr1	5850643	5852026	5.12147	39.5119	36.9551	272
chr1	5853937	5854163	2.7074	11.0714	9.46689	89
chr1	5858451	5858877	3.50431	22.7307	20.6814	156
chr1	5859665	5859915	1.72975	3.40045	2.24959	227
chr1	5862639	5862973	3.97458	23.1303	21.0682	96
chr1	5863481	5863695	4.7944	30.949	28.6475	94
chr1	5863925	5865045	4.82113	36.9105	34.4294	864
chr1	5871229	5871722	3.08287	13.6074	11.8923	116
chr1	5873409	5873709	2.62495	9.92639	8.37485	166
chr1	5876448	5876705	1.86448	3.33714	2.19176	42
chr1	5884602	5885097	6.23704	56.6477	53.6185	170
chr1	5890468	5890956	2.11521	4.81923	3.55879	122
chr1	5916609	5916817	2.23114	6.34344	4.98435	131
chr1	5920064	5920596	2.7074	11.0714	9.46689	129
chr1	5921888	5922209	2.8617	11.3406	9.72177	188
chr1	5922447	5922815	2.81933	11.2642	9.65119	176
chr1	5928729	5929060	1.75178	3.63194	2.46147	249
chr1	5931679	5932087	2.73474	10.2594	8.69176	318
chr1	5933292	5933983	3.18563	12.3598	10.6964	450
chr1	5938896	5939541	2.92265	10.5971	9.01557	390
chr1	5940074	5940531	5.69702	43.9914	41.3115	229
chr1	5941059	5941797	3.73434	22.7894	20.7379	220
chr1	5945040	5946378	3.59404	19.5533	17.6121	378
chr1	5946580	5946740	2.41088	6.63131	5.25378	65
chr1	5954937	5955353	4.35128	24.6371	22.5255	192
chr1	5957080	5957255	1.65275	2.71485	1.62644	104
chr1	5957456	5958422	3.32271	16.1538	14.3371	207
chr1	5959682	5959975	1.72713	3.21191	2.0767	254
chr1	5963703	5964052	2.16887	6.85649	5.46718	220
chr1	5968131	5968389	2.72217	10.8397	9.2459	162
chr1	5969889	5970194	4.21608	21.1522	19.1569	170
chr1	5973061	5973274	2.32231	6.21391	4.8644	99
chr1	5977003	5977553	5.00721	31.5904	29.2686	259
chr1	5978309	5978496	2.07158	4.43444	3.20205	110
chr1	5979086	5979709	5.83322	52.2531	49.3431	246
chr1	5981897	5982174	2.11977	5.34455	4.04805	49
chr1	5983162	5983747	2.89649	10.6409	9.05452	312
chr1	5983912	5984102	1.84073	4.02451	2.82246	92
chr1	5987727	5988082	2.47781	7.2215	5.81112	197
chr1	5996859	5997309	2.73609	9.93768	8.38459	306
chr1	5998497	5998758	1.98042	4.1362	2.9262	193
chr1	6008268	6008605	2.37649	9.02628	7.51923	183
chr1	6014780	6015466	2.85984	14.3329	12.5877	366
chr1	6016135	6016426	2.76807	10.7874	9.1962	128
chr1	6016763	6017553	3.88964	22.0248	19.9987	587
chr1	6017792	6018122	2.62495	9.92639	8.37485	124
chr1	6024329	6024608	2.07943	4.95156	3.68253	216
chr1	6027255	6027746	2.99175	13.0441	11.3513	223
chr1	6033820	6034462	6.30633	55.4345	52.4397	377
chr1	6038711	6039060	1.88563	4.32921	3.10344	99
chr1	6049408	6049730	2.12716	6.49569	5.12635	99
chr1	6061273	6061568	3.6056	18.1576	16.2667	106
chr1	6061823	6062299	3.72636	23.4979	21.4242	264
chr1	6063185	6063659	2.26756	5.71992	4.39918	286
chr1	6063831	6064043	2.27538	6.22609	4.8732	135
chr1	6075669	6076152	2.41919	7.59884	6.16794	207
chr1	6088327	6088508	2.28184	6.73061	5.34716	87
chr1	6092906	6093102	2.19339	5.59859	4.28514	68
chr1	6098343	6098697	3.22235	18.8871	16.9687	137
chr1	6098918	6099080	2.12972	5.59747	4.28429	127
chr1	6100474	6100793	1.92094	4.11675	2.90808	274
chr1	6100959	6101171	1.79858	3.54484	2.38134	81
chr1	6102146	6102454	2.38875	6.78666	5.4002	192
chr1	6103152	6103490	2.5629	8.07483	6.61759	121
chr1	6105330	6105922	4.1837	20.6822	18.7014	240
chr1	6106065	6106472	1.86717	4.08611	2.87892	200
chr1	6116562	6116793	2.1999	6.72247	5.34052	88
chr1	6123457	6123715	3.00846	14.2948	12.5512	114
chr1	6124941	6125167	2.3434	5.93879	4.60529	140
chr1	6137512	6137924	2.42438	8.68934	7.19956	103
chr1	6138241	6138474	2.6368	9.68908	8.1486	114
chr1	6139212	6140488	4.38556	32.8665	30.5062	628
chr1	6141757	6141908	1.67335	2.75029	1.65798	131
chr1	6142255	6142405	2.19459	5.93106	4.59764	90
chr1	6148854	6149356	4.19286	23.9649	21.8757	317
chr1	6152302	6152465	1.9776	4.55245	3.31094	59
chr1	6153895	6154139	2.73474	10.2594	8.69176	106
chr1	6155672	6156121	3.17419	16.0248	14.2126	334
chr1	6168933	6169171	2.3648	6.16036	4.81213	123
chr1	6173185	6174870	3.74599	26.2178	24.0592	719
chr1	6183804	6185031	6.10245	48.8309	46.0187	1049
chr1	6209415	6209682	2.89412	12.9716	11.2817	104
chr1	6213628	6213840	1.69901	2.69004	1.60457	38
chr1	6218148	6218594	2.43051	8.19423	6.72995	341
chr1	6219183	6220440	5.21857	52.3608	49.4491	526
chr1	6220857	6221448	2.26593	6.87703	5.48478	327
chr1	6221946	6222327	3.11085	13.5777	11.863	134
chr1	6224228	6224444	2.08091	4.86174	3.5988	168
chr1	6230143	6230423	1.84719	3.84345	2.65541	208
chr1	6235267	6235430	2.38637	7.03343	5.6327	72
chr1	6240232	6240443	2.44641	7.2043	5.79447	74
chr1	6243918	6244632	3.86682	28.0242	25.8083	227
chr1	6247635	6248430	3.05292	15.1813	13.4011	222
chr1	6248571	6248798	1.91385	4.398	3.16696	110
chr1	6255711	6255856	1.96113	3.88411	2.6936	90
chr1	6261350	6261510	2.55286	8.31637	6.84566	116
chr1	6261788	6262122	3.03711	12.9376	11.2501	124
chr1	6263323	6263610	2.7877	8.86328	7.36411	110
chr1	6266760	6268091	3.99764	23.8393	21.7538	1036
chr1	6268743	6269128	3.81447	19.4233	17.4866	158
chr1	6269292	6269569	2.38064	8.03087	6.57566	115
chr1	6282137	6282353	2.739	12.9197	11.2335	103
chr1	6283142	6283607	3.13875	12.1151	10.4635	353
chr1	6293753	6294183	3.8222	19.2054	17.2766	172
chr1	6295703	6296056	3.58924	22.4478	20.408	201
chr1	6297140	6297402	2.56736	9.72223	8.1793	117
chr1	6297852	6298276	2.77078	11.3077	9.69164	166
chr1	6298359	6298650	2.46083	9.59836	8.06296	137
chr1	6298846	6299924	4.87024	33.4989	31.1189	264
chr1	6300922	6301231	2.24868	7.35085	5.93341	137
chr1	6304049	6304212	2.93989	9.57631	8.04182	94
chr1	6307860	6309002	7.28197	80.3043	76.5923	169
chr1	6311187	6311513	2.474	8.86074	7.36162	168
chr1	6313942	6314217	2.62495	9.92639	8.37485	170
chr1	6319233	6319573	4.71807	29.7886	27.5164	205
chr1	6324640	6325178	4.95824	38.6451	36.1122	198
chr1	6325507	6325815	2.43051	8.19423	6.72995	125
chr1	6326718	6327497	2.3357	8.3782	6.90386	132
chr1	6330061	6330281	2.11957	4.73724	3.48204	112
chr1	6330720	6331585	7.4284	64.6766	61.4211	545
chr1	6331895	6332189	3.09317	14.0691	12.3339	102
chr1	6333004	6333889	5.27476	45.0895	42.378	514
chr1	6334067	6334919	4.92847	35.2853	32.8497	461
chr1	6335034	6336172	4.77017	35.1733	32.7416	881
chr1	6341774	6342131	3.49987	13.953	12.2235	120
chr1	6345648	6345992	2.55286	8.31637	6.84566	108
chr1	6347883	6348124	1.773	3.679	2.50409	125
chr1	6351803	6352561	3.96774	25.8422	23.6925	370
chr1	6360087	6360570	3.73492	23.5627	21.4875	217
chr1	6360717	6361674	5.55408	50.0149	47.1689	149
chr1	6369040	6369264	1.75094	3.44486	2.28965	191
chr1	6378622	6378773	2.20544	6.97402	5.57759	59
chr1	6384409	6385336	6.01775	48.2485	45.4512	200
chr1	6388110	6388910	4.97304	43.3222	40.6593	345
chr1	6388994	6389481	3.17608	14.3822	12.6359	349
chr1	6389772	6390062	3.39664	15.0304	13.2573	130
chr1	6390946	6392284	3.65095	20.1819	18.2176	683
chr1	6393161	6393564	2.83168	10.4671	8.88911	206
chr1	6394493	6394648	1.96678	4.07698	2.87136	103
chr1	6395667	6395957	2.97837	12.584	10.9114	91
chr1	6405279	6405668	3.45705	18.3936	16.4935	122
chr1	6409406	6410087	3.24329	17.989	16.1037	287
chr1	6418602	6419583	3.32012	14.5951	12.839	355
chr1	6420484	6420673	2.42438	8.68934	7.19956	100
chr1	6426580	6427121	3.49883	18.4388	16.5362	333
chr1	6430779	6431954	5.45428	41.1426	38.5417	413
chr1	6442795	6444660	4.53449	34.9999	32.5745	988
chr1	6445036	6445655	5.02385	48.7159	45.9055	214
chr1	6445847	6447117	5.69487	51.9513	49.051	418
chr1	6447209	6447900	4.07597	24.366	22.2642	539
chr1	6448063	6448499	3.4405	16.6646	14.8287	196
chr1	6449722	6449997	2.51417	9.53132	7.9983	138
chr1	6450387	6450897	3.61164	18.4409	16.538	214
chr1	6451555	6452338	3.93355	20.946	18.9566	289
chr1	6452930	6454646	5.58741	45.9751	43.2405	646
chr1	6456162	6457559	6.73941	58.5445	55.4618	330
chr1	6457664	6458173	2.28969	7.48485	6.05906	207
chr1	6458920	6459250	2.48997	7.42056	5.99925	130
chr1	6459679	6459904	1.96079	4.30285	3.07925	175
chr1	6460088	6460709	4.44143	29.2444	26.9898	353
chr1	6462194	6462919	3.20912	15.2148	13.4341	620
chr1	6463447	6464087	3.16989	17.6443	15.7707	250
chr1	6466488	6466755	1.59403	2.95327	1.84218	159
chr1	6469900	6470240	1.79145	4.09836	2.89062	267
chr1	6474180	6474923	3.01383	13.7564	12.0341	506
chr1	6483604	6484140	2.739	12.9197	11.2335	91
chr1	6486972	6487226	2.03867	4.48095	3.24418	32
chr1	6488021	6488409	1.72975	3.40045	2.24959	210
chr1	6488688	6489287	3.75447	20.3553	18.386	388
chr1	6494492	6495594	3.39741	17.3075	15.4464	700
chr1	6496879	6497697	6.41654	61.9841	58.8031	309
chr1	6498522	6498911	2.99175	13.0441	11.3513	266
chr1	6499098	6499265	2.55467	8.47253	6.99427	91
chr1	6504082	6504444	2.78412	11.0522	9.44957	153
chr1	6507888	6508392	2.28184	6.73061	5.34716	235
chr1	6511731	6511955	3.48761	16.0119	14.2012	127
chr1	6512268	6512851	5.19345	38.9409	36.4011	358
chr1	6513242	6513729	2.24061	6.84784	5.45909	281
chr1	6515194	6515488	2.29546	5.72684	4.40589	196
chr1	6515900	6516299	3.12556	12.2486	10.5905	271
chr1	6520567	6520784	2.00721	5.05128	3.7749	131
chr1	6525826	6526090	2.73865	11.7654	10.1296	178
chr1	6526510	6526831	2.42438	8.68934	7.19956	104
chr1	6526921	6527175	2.2829	6.3818	5.01948	151
chr1	6527435	6527591	2.48366	7.94652	6.49541	86
chr1	6528230	6528971	2.5104	9.08248	7.57248	144
chr1	6538051	6538458	6.72437	51.5544	48.6653	151
chr1	6543497	6543843	1.93576	5.47567	4.17094	98
chr1	6555747	6556122	4.36106	28.3777	26.1499	228
chr1	6560496	6561143	3.81688	31.5425	29.2218	366
chr1	6562682	6563270	4.92847	35.2853	32.8497	211
chr1	6563422	6563786	3.14272	16.2148	14.3949	196
chr1	6564531	6564801	1.94597	4.8893	3.62442	100
chr1	6565309	6565598	2.50254	10.0195	8.46297	132
chr1	6567690	6568079	3.55062	18.2989	16.4014	180
chr1	6579163	6580302	4.44143	29.2444	26.9898	797
chr1	6583573	6583734	1.92689	4.22467	3.00756	90
chr1	6584080	6584320	1.99302	4.80193	3.5427	106
chr1	6593346	6593626	2.01224	4.81067	3.55111	252
chr1	6594743	6594938	3.25152	13.3434	11.6394	103
chr1	6601756	6602237	2.62495	9.92639	8.37485	316
chr1	6610594	6610761	2.44581	6.52327	5.15368	104
chr1	6612439	6612809	4.89962	28.5048	26.2725	137
chr1	6613241	6614141	5.88268	46.8965	44.1359	653
chr1	6616407	6616648	1.72713	3.21191	2.0767	78
chr1	6620076	6620520	2.69959	9.57236	8.03802	129
chr1	6620661	6622301	6.06095	60.3362	57.2019	1405
chr1	6625989	6627011	5.6174	45.0159	42.3068	775
chr1	6627646	6628021	3.07031	15.8937	14.0857	119
chr1	6633005	6633944	3.59715	20.3081	18.3406	157
chr1	6634613	6634828	2.27223	5.97591	4.63864	78
chr1	6636675	6637149	2.80049	10.124	8.56448	329
chr1	6640958	6641959	2.73234	10.9027	9.30458	219
chr1	6642822	6643172	2.46928	9.10652	7.5951	210
chr1	6650380	6650786	4.20601	34.3597	31.952	181
chr1	6653080	6653362	2.87053	9.43189	7.90604	158
chr1	6655149	6655622	6.1705	51.4325	48.5476	327
chr1	6656043	6656295	1.78809	4.4658	3.23185	113
chr1	6661247	6661596	2.39161	7.18994	5.78152	115
chr1	6662200	6662799	4.55508	25.8467	23.6969	268
chr1	6669551	6670097	3.40154	16.4242	14.5977	221
chr1	6670250	6670722	2.68751	10.1452	8.58428	227
chr1	6671343	6671683	2.32916	6.24634	4.89208	71
chr1	6672441	6672794	2.72612	13.1508	11.4552	199
chr1	6673045	6674480	6.26081	50.3368	47.4815	472
chr1	6675199	6675772	5.43435	38.3292	35.8081	342
chr1	6677568	6678038	3.94966	24.0621	21.9698	217
chr1	6678845	6679015	2.05316	4.6391	3.39148	74
chr1	6683323	6684077	2.76506	13.6128	11.8973	178
chr1	6684206	6684784	4.51558	26.8891	24.7103	182
chr1	6686752	6687571	7.09199	82.5031	78.7257	430
chr1	6688057	6688881	3.64177	18.8772	16.9603	486
chr1	6692417	6692562	2.22576	6.09065	4.74683	100
chr1	6694876	6695119	1.75314	4.00425	2.80404	205
chr1	6696653	6698217	2.82844	12.7082	11.0302	1213
chr1	6698512	6699077	2.77078	11.3077	9.69164	174
chr1	6699537	6699698	2.06521	5.64275	4.32701	122
chr1	6712475	6712872	3.64098	21.6053	19.5937	214
chr1	6714091	6714795	2.64886	10.8502	9.25506	449
chr1	6715341	6715565	2.27876	6.47854	5.11008	94
chr1	6727877	6728242	2.58941	8.66033	7.17202	280
chr1	6728711	6729070	2.16219	6.60534	5.23062	105
chr1	6731008	6731704	7.69061	71.4845	68.0371	275
chr1	6734777	6735943	7.09907	71.072	67.6351	890
chr1	6737532	6738498	6.02163	57.4873	54.4337	367
chr1	6744043	6744518	4.19985	20.18	18.2171	302
chr1	6746593	6746887	3.6715	19.3151	17.3817	132
chr1	6754093	6754388	1.61625	2.65276	1.56994	5
chr1	6754524	6754783	2.05339	4.73407	3.4789	213
chr1	6759780	6759925	2.11977	5.34455	4.04805	56
chr1	6765477	6765622	2.05172	4.81998	3.55929	55
chr1	6774456	6774836	3.07031	15.8937	14.0857	212
chr1	6777416	6777565	1.99846	4.56643	3.32455	105
chr1	6788680	6788878	1.94151	3.72098	2.54432	95
chr1	6790542	6790714	2.27876	6.47854	5.11008	71
chr1	6793311	6793805	2.60903	8.91807	7.41711	413
chr1	6799732	6800219	3.90449	23.2045	21.1395	352
chr1	6802617	6803345	3.45699	20.0194	18.0616	283
chr1	6805023	6805514	2.12972	5.59747	4.28429	93
chr1	6812595	6812971	3.50275	21.3009	19.2988	191
chr1	6814459	6814724	2.54086	8.54266	7.06066	147
chr1	6824018	6824453	3.98771	20.442	18.4707	238
chr1	6825777	6826124	2.77999	9.50461	7.97316	167
chr1	6831879	6832377	2.49188	7.71044	6.27229	452
chr1	6845785	6846329	2.95929	12.4684	10.8011	403
chr1	6853192	6853379	2.63803	8.30108	6.8319	120
chr1	6853688	6853966	3.06244	14.2671	12.524	126
chr1	6855742	6856131	2.62495	9.92639	8.37485	133
chr1	6860155	6860792	4.10732	25.723	23.578	138
chr1	6861336	6863440	5.76498	52.1164	49.2131	1780
chr1	6864508	6865195	3.71897	24.2066	22.1102	509
chr1	6865477	6866328	5.5671	51.6834	48.7911	281
chr1	6867786	6868454	3.63045	18.3104	16.4127	486
chr1	6870284	6870906	3.69437	21.4846	19.4763	421
chr1	6871712	6871886	2.71842	9.51281	7.98098	101
chr1	6873368	6873568	2.18746	6.21831	4.86709	59
chr1	6873961	6874200	2.53101	8.77603	7.282	117
chr1	6874512	6874816	2.81933	11.2642	9.65119	131
chr1	6875062	6875235	2.38475	7.28299	5.8677	98
chr1	6876976	6877325	1.79584	3.72966	2.55057	212
chr1	6879858	6880039	2.05425	6.04746	4.70701	115
chr1	6881366	6881748	3.33672	19.7874	17.8382	174
chr1	6882382	6883448	6.41654	61.9841	58.8031	215
chr1	6884464	6884880	2.41676	9.43185	7.90601	189
chr1	6886082	6886796	3.37302	19.6203	17.676	507
chr1	6894696	6894980	3.47825	18.5366	16.6315	107
chr1	6898601	6900120	2.9401	17.1436	15.2893	138
chr1	6903956	6904317	3.12751	15.4998	13.7072	234
chr1	6904469	6904916	2.22795	8.2276	6.76228	217
chr1	6910844	6911162	2.37841	8.52883	7.04717	142
chr1	6913126	6913292	2.1295	4.88218	3.6186	97
chr1	6916709	6916988	2.7074	11.0714	9.46689	144
chr1	6920801	6920981	1.94373	4.1412	2.93065	154
chr1	6923858	6924281	4.83576	31.2143	28.8991	284
chr1	6927546	6927875	3.39741	17.3075	15.4464	156
chr1	6932939	6933088	2.19208	5.04781	3.7728	37
chr1	6937619	6937845	2.98747	13.9631	12.2321	102
chr1	6939232	6939899	6.22269	57.8294	54.7685	297
chr1	6940538	6941308	5.35471	36.6794	34.2038	300
chr1	6942069	6942899	3.18167	12.9627	11.2748	626
chr1	6944896	6945635	2.81939	11.7831	10.145	615
chr1	6946369	6947254	2.38326	7.53241	6.10371	134
chr1	6947550	6947776	1.92689	4.22467	3.00756	134
chr1	6948385	6948562	2.10057	5.74263	4.4199	42
chr1	6948721	6949174	3.12751	15.4998	13.7072	263
chr1	6956328	6956533	3.05234	12.6376	10.9628	113
chr1	6957967	6958239	2.9059	9.9642	8.40969	180
chr1	6959201	6959830	2.89034	12.0479	10.3976	440
chr1	6960358	6960774	3.296	16.2016	14.3826	257
chr1	6961039	6961306	1.9424	4.05314	2.84854	194
chr1	6964997	6965284	1.90273	4.57266	3.32969	80
chr1	6965687	6965951	2.27876	6.47854	5.11008	199
chr1	6966656	6967093	3.73868	26.9257	24.7463	256
chr1	6970841	6971552	4.35241	26.7871	24.6102	489
chr1	6995091	6995458	2.37948	8.27991	6.81175	79
chr1	6999705	7000039	2.75571	10.3805	8.80676	219
chr1	7000226	7000525	2.96434	12.312	10.6511	166
chr1	7004414	7004764	2.13481	6.7462	5.36217	111
chr1	7016312	7016816	3.22942	15.3442	13.5578	288
chr1	7027804	7028099	2.19393	6.47057	5.10369	185
chr1	7031570	7032249	4.23041	23.3085	21.24	354
chr1	7034872	7035174	2.63787	11.087	9.48023	164
chr1	7037491	7037676	2.41118	6.23639	4.88313	101
chr1	7037908	7038878	3.75237	21.3737	19.3691	457
chr1	7040022	7040867	4.47025	29.4436	27.1849	697
chr1	7041391	7042504	2.73865	11.7654	10.1296	168
chr1	7043284	7043716	3.81615	24.6993	22.5861	257
chr1	7053770	7054426	3.3707	14.4334	12.6842	538
chr1	7061920	7062105	2.23114	6.34344	4.98435	80
chr1	7083826	7084640	2.00203	5.46259	4.15864	654
chr1	7085659	7086144	4.71358	39.0793	36.5359	216
chr1	7086319	7087337	2.81085	12.9322	11.2449	307
chr1	7087722	7088330	2.83095	10.6373	9.05126	503
chr1	7089107	7089427	3.43306	16.1579	14.3412	207
chr1	7089767	7090298	4.5419	29.2944	27.0388	223
chr1	7090566	7090820	2.34838	7.58832	6.15838	120
chr1	7097113	7097370	2.96129	10.9855	9.38453	63
chr1	7099664	7100119	3.26268	14.0496	12.3162	186
chr1	7103444	7103621	2.46248	7.69559	6.25909	65
chr1	7105827	7106181	3.44812	17.87	15.9878	216
chr1	7111664	7111826	2.40605	6.87151	5.48073	101
chr1	7112427	7112670	2.41469	7.83831	6.39408	70
chr1	7118222	7118370	2.23	5.66136	4.34461	90
chr1	7118640	7118883	2.44641	7.2043	5.79447	107
chr1	7121713	7121982	4.10678	23.7104	21.63	137
chr1	7128650	7128906	3.78626	26.8154	24.6379	113
chr1	7137730	7138005	2.46248	7.69559	6.25909	174
chr1	7138159	7138432	2.37741	8.77761	7.28308	138
chr1	7139476	7139716	3.27537	18.0117	16.1258	141
chr1	7139929	7140235	2.73076	11.3848	9.76485	102
chr1	7141013	7141182	2.24359	6.0676	4.72581	85
chr1	7141411	7142252	2.739	12.9197	11.2335	126
chr1	7142516	7143177	4.75686	30.0346	27.7575	308
chr1	7143769	7144206	2.49737	7.8794	6.43142	117
[truncated: 22,465 more rows]

## Sheet: E) ZT9-Rep2 Peaks
Chromosome	Peak start	Peak end	Overall enrichment	p-value (-log10)	q-value (-log10)	Peak summit (relative to peak start)
chr1	2477	2759	2.54501	8.42011	6.90113	134
chr1	3027	3724	4.13168	31.0906	28.7103	193
chr1	8719	8945	2.50534	9.05172	7.49879	106
chr1	9591	9824	2.71616	10.8025	9.16144	102
chr1	13631	14285	3.63189	19.5582	17.5562	551
chr1	14714	14987	2.41911	7.46591	6.0018	120
chr1	15117	15518	2.98845	12.8342	11.0977	180
chr1	16447	16952	5.82823	44.0733	41.3151	285
chr1	19226	19394	2.03769	4.84533	3.55131	54
chr1	20066	21738	5.57044	51.7116	48.7426	725
chr1	33592	33880	2.29818	7.17764	5.73	71
chr1	37822	38290	2.26015	8.11251	6.61145	355
chr1	44747	44906	1.68146	2.94625	1.81307	42
chr1	46738	46994	3.02889	15.3979	13.5519	128
chr1	49192	49534	3.40963	18.7565	16.7832	130
chr1	49853	50099	2.21277	6.68766	5.27021	132
chr1	51167	52053	4.19718	31.0485	28.6707	282
chr1	55115	55745	2.25364	7.61057	6.13758	498
chr1	56495	57443	3.17949	19.993	17.975	610
chr1	59057	59336	2.47269	7.7495	6.26781	142
chr1	59644	60376	2.38667	7.42232	5.95998	108
chr1	61523	61782	1.98203	4.57408	3.30075	110
chr1	63875	64098	2.18877	6.22545	4.83677	95
chr1	67512	69123	3.92051	27.9345	25.6517	987
chr1	74621	75002	1.87804	4.51285	3.24326	323
chr1	75252	75557	2.33853	9.13669	7.57886	214
chr1	77566	77863	2.50405	10.0297	8.42542	111
chr1	81885	82044	1.90231	3.95215	2.72867	74
chr1	86512	86753	2.28321	6.73797	5.31604	129
chr1	88216	88912	3.19649	15.1341	13.2987	526
chr1	91224	91429	2.38617	7.29057	5.83563	85
chr1	95524	95983	1.97661	4.97383	3.67098	354
chr1	97310	97509	2.2167	7.48495	6.01962	124
chr1	99200	100044	3.24346	16.073	14.2005	118
chr1	101816	102132	3.11291	14.7968	12.9751	196
chr1	102621	102991	2.33809	8.8871	7.34218	250
chr1	103762	104223	2.26015	8.11251	6.61145	402
chr1	106111	106616	4.5072	29.6977	27.361	313
chr1	106858	107123	2.27145	6.67442	5.25735	122
chr1	107598	108578	4.57793	33.4099	30.9624	256
chr1	108934	109176	3.16493	14.5198	12.7099	120
chr1	112271	112459	1.57117	2.91407	1.78447	82
chr1	113885	114268	3.13061	18.7593	16.7857	179
chr1	116091	117193	5.97853	56.7156	53.6043	865
chr1	118427	119002	3.10002	13.1125	11.3631	191
chr1	120438	120707	2.52764	8.18199	6.67631	144
chr1	128516	128857	1.61215	2.82019	1.69999	255
chr1	130539	130880	3.19392	16.7858	14.8859	236
chr1	131036	131452	3.40928	17.6134	15.6834	121
chr1	135688	136227	6.77255	70.7771	67.2883	240
chr1	138160	138318	1.88676	4.33512	3.07931	114
chr1	140229	140697	3.68952	23.4704	21.3321	261
chr1	141698	142094	4.20278	36.3896	33.854	207
chr1	146065	146666	5.56747	53.6395	50.6155	319
chr1	147557	148073	2.73613	10.2675	8.65208	228
chr1	155966	157059	5.12121	44.2071	41.4457	436
chr1	158505	159936	9.63517	116.55	111.825	1058
chr1	162387	163276	2.95593	11.7029	10.0187	701
chr1	168168	168664	3.32429	18.3687	16.4099	352
chr1	172789	173809	3.78855	26.8347	24.5874	323
chr1	176821	177154	2.7403	11.7764	10.0887	190
chr1	178929	179557	2.47364	8.58283	7.05496	150
chr1	179827	180025	1.65245	3.06842	1.92351	63
chr1	181859	182756	4.11177	37.8102	35.2324	712
chr1	183090	183840	5.79505	55.5959	52.5155	377
chr1	184401	185241	3.62394	18.5176	16.5542	532
chr1	186836	187248	3.19649	15.1341	13.2987	210
chr1	190158	190425	1.94084	3.88241	2.6643	82
chr1	194242	194611	2.47416	9.13739	7.57946	104
chr1	194707	195088	3.04059	15.0945	13.262	201
chr1	195253	195841	2.71272	12.2397	10.5304	437
chr1	198324	199074	4.13062	33.1014	30.6616	317
chr1	199282	199887	3.10032	18.1071	16.1583	202
chr1	201669	201957	2.68911	10.1547	8.54571	133
chr1	204295	204614	2.44105	8.25562	6.74575	122
chr1	204710	205048	4.07068	31.1448	28.7628	208
chr1	206657	208153	6.74815	65.0493	61.7141	1038
chr1	210579	210822	3.40243	15.7466	13.8871	114
chr1	210916	211199	2.67134	9.09966	7.54445	146
chr1	212907	213085	2.03988	4.4863	3.21914	148
chr1	220193	220351	1.6596	3.25768	2.09548	30
chr1	223170	223331	2.09149	5.49762	4.15593	70
chr1	224415	224845	1.85397	4.45118	3.18664	130
chr1	224991	225267	1.66937	3.10131	1.95286	65
chr1	225428	226304	2.26844	8.86366	7.32137	398
chr1	227150	229104	5.48059	50.1819	47.2565	637
chr1	232488	232754	2.6071	9.51449	7.93685	145
chr1	237657	238275	6.09319	65.263	61.9221	292
chr1	239354	239965	7.55995	79.1122	75.3935	228
chr1	248428	249181	3.52812	18.3936	16.4336	438
chr1	254568	254744	2.07695	5.90027	4.53157	78
chr1	258664	258857	2.06645	5.64972	4.29829	75
chr1	261543	261762	2.7883	9.20685	7.64628	86
chr1	262518	262914	5.34197	51.2658	48.3096	224
chr1	266130	266347	2.11061	4.89916	3.60074	124
chr1	267952	268158	2.18263	6.19196	4.80598	71
chr1	284202	284484	2.89394	10.4467	8.82196	151
chr1	291000	291210	2.1349	5.4193	4.08379	79
chr1	291373	291875	4.26768	31.0198	28.6446	332
chr1	292846	293471	4.18671	35.0647	32.5663	400
chr1	294912	295203	1.79253	4.10447	2.86711	137
chr1	298377	298673	2.62288	12.9704	11.2272	186
chr1	300850	301133	2.28011	6.48558	5.0798	170
chr1	302037	303537	3.12165	22.9093	20.7903	725
chr1	306338	306504	2.18173	5.97249	4.59984	66
chr1	309072	309571	4.13323	22.1446	20.0513	197
chr1	309723	310259	2.43919	7.70701	6.22833	439
chr1	324844	325444	3.80194	18.5616	16.5961	458
chr1	337717	338214	2.38468	7.54031	6.07071	245
chr1	342082	342550	6.71221	67.0613	63.6714	305
chr1	344936	345308	2.29731	8.24583	6.7365	254
chr1	345433	345923	2.02952	4.89669	3.59831	201
chr1	352589	352805	2.23741	6.60322	5.19082	106
chr1	356389	356552	2.04987	4.43687	3.17405	49
chr1	356759	356989	2.49044	8.26261	6.75225	122
chr1	363420	363779	2.70035	12.4729	10.752	214
chr1	363936	364966	4.03706	25.7933	23.5785	599
chr1	367565	367864	2.48616	8.37808	6.8613	91
chr1	368561	368785	2.37015	7.33236	5.87585	104
chr1	369322	369484	2.05687	5.59586	4.2492	33
chr1	369696	370085	2.71692	10.1563	8.54693	174
chr1	372600	372894	2.18827	5.79051	4.43057	134
chr1	373290	373478	2.33599	7.88694	6.39729	74
chr1	401824	402225	2.38617	7.29057	5.83563	105
chr1	410611	410793	2.098	5.33524	4.00606	100
chr1	411572	411794	2.42878	8.45058	6.92948	128
chr1	414527	415178	3.74825	26.2368	24.0088	459
chr1	418515	418749	2.12104	5.35079	4.02009	150
chr1	419927	420445	6.90677	70.4884	67.0075	271
chr1	424427	424875	3.38733	15.8835	14.0188	313
chr1	426246	427053	6.87633	68.8398	65.4041	338
chr1	430656	431493	7.4992	62.1484	58.8894	527
chr1	434148	434809	3.80371	23.8179	21.6686	181
chr1	436794	437230	3.45906	20.0348	18.0149	278
chr1	439887	440508	1.91399	5.41395	4.07875	139
chr1	442781	443241	1.81367	4.1563	2.91604	389
chr1	446094	447445	4.5817	32.4686	30.0468	193
chr1	450340	450584	2.8634	11.3506	9.68085	133
chr1	452752	453397	3.57988	26.7458	24.5006	182
chr1	455560	455725	1.99041	5.22175	3.9003	100
chr1	461494	461809	2.12081	6.15551	4.7707	242
chr1	463578	463927	4.32462	29.34	27.0138	119
chr1	464497	464676	1.75356	3.82423	2.61074	132
chr1	467542	468093	3.09968	15.7081	13.8497	369
chr1	468396	469826	5.24836	61.1446	57.9139	1098
chr1	471448	472268	3.85102	26.0286	23.8061	632
chr1	473559	473878	2.77244	11.3181	9.65125	176
chr1	476493	476658	1.99204	4.70998	3.42642	92
chr1	478944	479328	2.55696	9.07151	7.51692	129
chr1	483230	483624	1.97661	4.97383	3.67098	293
chr1	483730	484321	2.71765	10.3234	8.70592	255
chr1	484520	484720	2.2438	6.41078	5.00972	92
chr1	485141	485311	1.72939	3.45726	2.27547	23
chr1	485513	486079	4.17719	27.3772	25.1121	228
chr1	486197	486974	4.04248	24.7053	22.5267	607
chr1	487605	488880	3.4222	20.9075	18.8575	969
chr1	488996	489231	2.14013	5.85685	4.49153	111
chr1	490600	490921	2.91835	12.7668	11.0316	194
chr1	493106	493521	2.20122	6.73023	5.3101	265
chr1	498504	499388	2.79114	14.3207	12.5194	455
chr1	501319	502171	6.57521	59.6375	56.4467	206
chr1	502851	503113	2.90423	10.3192	8.7017	136
chr1	504117	504421	4.3126	31.6758	29.2818	143
chr1	505429	505895	2.1506	5.18393	3.86593	153
chr1	515330	515739	3.8425	23.3077	21.1749	280
chr1	516872	517152	2.02634	5.96541	4.59416	57
chr1	517911	518314	2.96158	16.0253	14.1558	212
chr1	521756	522190	2.99845	13.0858	11.3379	288
chr1	537413	537900	3.77182	28.2488	25.9583	225
chr1	544417	544654	2.2671	6.53448	5.12601	109
chr1	545137	545556	5.76728	63.0194	59.7374	185
chr1	552565	553099	3.12853	13.8866	12.1032	388
chr1	555045	555451	2.77244	11.3181	9.65125	133
chr1	555852	557197	3.52291	20.0271	18.0084	1212
chr1	558789	560891	5.41804	47.3698	44.5217	949
chr1	562924	563287	2.98458	12.4325	10.7152	116
chr1	563588	564269	2.54578	10.4581	8.83208	350
chr1	564594	565647	2.98248	15.8137	13.952	263
chr1	566026	566258	2.1789	5.7434	4.3865	61
chr1	566732	566990	1.8773	3.91277	2.69192	40
chr1	568168	568519	1.85799	5.04896	3.74184	135
chr1	571113	572255	5.09049	37.4866	34.9189	886
chr1	574766	575878	3.3439	16.2883	14.4077	364
chr1	583933	584214	2.98562	14.8946	13.0688	148
chr1	590806	591479	3.18771	18.4034	16.4432	509
chr1	593322	593626	2.16349	6.61315	5.19943	188
chr1	598776	599232	2.83866	11.7296	10.0441	105
chr1	602148	602630	3.55049	18.2981	16.3424	222
chr1	607669	607930	2.06801	4.99274	3.68714	123
chr1	616571	617144	3.16	15.5162	13.6653	132
chr1	618036	618309	2.40502	7.65295	6.17672	147
chr1	621133	621684	5.11276	37.6435	35.0735	162
chr1	630113	630533	2.33129	6.38001	4.98067	214
chr1	633446	633971	2.96646	11.2003	9.53901	229
chr1	634235	635377	4.66044	27.7748	25.4972	437
chr1	644511	645312	3.7286	23.5148	21.3747	141
chr1	651766	652468	2.63946	9.85961	8.26477	509
chr1	652590	653058	2.44566	10.8406	9.19856	202
chr1	653215	653643	2.69798	10.0463	8.44137	220
chr1	655087	655626	2.44105	8.25562	6.74575	399
chr1	658113	658321	2.20601	6.20951	4.82288	118
chr1	659846	660094	2.17928	5.20841	3.88865	153
chr1	662298	662776	3.59646	21.0369	18.9819	178
chr1	669763	670053	2.67516	10.389	8.76802	181
chr1	671182	671477	2.85581	13.4222	11.6587	138
chr1	672936	673424	4.90426	39.2718	36.6503	278
chr1	692509	693012	3.80535	21.9937	19.9058	111
chr1	701002	701495	5.79505	55.5959	52.5155	276
chr1	706527	707434	4.018	26.2152	23.9884	654
chr1	711769	712156	3.11305	13.9933	12.205	141
chr1	727324	727893	2.92139	14.6124	12.7978	228
chr1	728193	728555	2.37984	8.53798	7.01226	105
chr1	737940	738913	4.98048	37.4074	34.8412	188
chr1	739081	739279	1.93458	5.0673	3.75629	76
chr1	739371	739663	2.98562	14.8946	13.0688	117
chr1	749050	749281	1.92363	5.24011	3.91797	152
chr1	754259	754435	2.5369	8.80983	7.26915	107
chr1	761123	761300	1.84162	3.60398	2.41007	126
chr1	766738	767268	2.87966	14.1254	12.3315	199
chr1	767823	768339	4.0857	26.4277	24.193	145
chr1	768568	768826	1.79939	3.7474	2.54005	241
chr1	769404	769680	3.07216	15.9072	14.0409	130
chr1	773076	773369	1.97661	4.97383	3.67098	62
chr1	780260	780538	2.73927	9.45982	7.8861	105
[truncated: 22,044 more rows]

## Sheet: F) ZT9-Rep3 Peaks
Chromosome	Peak start	Peak end	Overall enrichment	p-value (-log10)	q-value (-log10)	Peak summit (relative to peak start)
[truncated: 20,989 more rows]

[truncated: 3 more sheets: G) ZT24-Rep1 Peaks, H) ZT24-Rep2 Peaks, I) ZT24-Rep3 Peaks]
